# Supplementary material for: BCG-Induced DNA Methylation Changes Improve Coronavirus Disease 2019 Vaccine Immunity Without Decreasing the Risk for Severe Acute Respiratory Syndrome Coronavirus 2 Infection
Source: Open Forum Infect Dis. 2025 Jan 16;12(1):ofaf007. doi: 10.1093/ofid/ofaf007 (PMC11770274; doi:10.1093/ofid/ofaf007)
Supplement: ofaf007_Supplementary_Data [file ofaf007_supplementary_data.zip]

Archive with 5 entries (5 files):
- Supplemental_Figure1.tiff
- Supplemental_Figure2.tiff
- Supplemental_figure3.tiff
- Supplemental_Table1.tiff
- SupplentalTable2_DMP_and_Pathways (1).xls
