# Supplementary material for: BCG-Induced DNA Methylation Changes Improve Coronavirus Disease 2019 Vaccine Immunity Without Decreasing the Risk for Severe Acute Respiratory Syndrome Coronavirus 2 Infection
Source: Open Forum Infect Dis. 2025 Jan 16;12(1):ofaf007. doi: 10.1093/ofid/ofaf007 (PMC11770274; doi:10.1093/ofid/ofaf007)
Supplement: ofaf007_Supplementary_Data [file ofaf007_supplementary_data.zip › SupplentalTable2_DMP_and_Pathways (1).xls]

## Sheet: Dictionary
Data: BADAS
Analysis: DNA methylation
Group : Placebo over BCG
Tab 2	Differential methyalted probes and genes
Tab 3	Hallmark ORA data represented in Fig 4
Tab 4	Reactome ORA data represented in Fig 4
Tab 5	KEGG ORA data represented in Fig 4

## Sheet: DMPs_Placebo_Over_BCG
ProbeName	chr	Islands_Name	Relation_to_Island	UCSC_RefGene_Group	GencodeBasicV12_NAME	GencodeBasicV12_Accession	GencodeBasicV12_Group	GencodeCompV12_NAME	GencodeCompV12_Accession	GencodeCompV12_Group	DNase_Hypersensitivity_NAME	Log2FC	t	F.p.value	P.value.adj	F
cg05258079	chr1	chr1:76189916-76190730	N_Shore	TSS1500;TSS1500	ACADM;ACADM;ACADM;ACADM;ACADM;RP4-682C21.5	ENST00000370841.4;ENST00000370834.5;ENST00000541113.1;ENST00000543667.1;ENST00000420607.2;ENST00000433521.1	TSS1500;TSS1500;TSS1500;TSS1500;TSS1500;3'UTR	ACADM;ACADM;ACADM;ACADM;ACADM;ACADM;ACADM;ACADM;RP4-682C21.5	ENST00000370841.4;ENST00000525881.1;ENST00000526129.1;ENST00000534146.1;ENST00000473018.2;ENST00000530953.1;ENST00000534334.1;ENST00000420607.2;ENST00000433521.1	TSS1500;TSS1500;TSS1500;TSS1500;TSS1500;TSS1500;TSS1500;TSS1500;3'UTR		-0.092529	-2.03357	0.049999	0.321965	4.1354
cg14974591	chr12		OpenSea	Body							chr12:6081425-6082115	0.317918	2.03357	0.0499984	0.321963	4.13542
cg27656116	chr6		OpenSea	TSS200;Body	RP1-67M12.2	ENST00000566912.1	TSS200	RP1-67M12.2	ENST00000566912.1	TSS200	chr6:22146865-22147970	-0.345879	-2.03358	0.0499973	0.321959	4.13546
cg12642705	chr10	chr10:135121991-135122669	S_Shore	Body;TSS1500	TUBGCP2	ENST00000368563.2	TSS1500	TUBGCP2;TUBGCP2;ZNF511;TUBGCP2	ENST00000470829.1;ENST00000368563.2;ENST00000463816.1;ENST00000482278.1	TSS1500;TSS1500;5'UTR;5'UTR		-0.126252	-2.03359	0.049997	0.321959	4.13547
cg10285957	chr19	chr19:18077752-18078259	S_Shelf	5'UTR	KCNN1;KCNN1	ENST00000222249.8;ENST00000536713.1	5'UTR;5'UTR	KCNN1;KCNN1	ENST00000222249.8;ENST00000536713.1	5'UTR;5'UTR	chr19:18080665-18081095	-0.0911783	-2.03359	0.0499966	0.321959	4.13549
cg04704457	chr19		OpenSea	TSS1500	LGI4;LGI4;LGI4	ENST00000392225.3;ENST00000437421.3;ENST00000493050.1	TSS1500;TSS1500;3'UTR	LGI4;LGI4;LGI4	ENST00000310123.3;ENST00000437421.3;ENST00000493050.1	TSS1500;TSS1500;3'UTR		0.157595	2.03359	0.0499965	0.321959	4.1355
cg01270475	chr11		OpenSea	Body;Body				NRXN2	ENST00000466324.1	3'UTR		0.139422	2.0336	0.049996	0.321959	4.13551
cg06364920	chr17	chr17:44337401-44337926	N_Shore								chr17:44336605-44336995	0.0999208	2.0336	0.0499954	0.321959	4.13554
cg02562758	chr3		OpenSea								chr3:151186160-151186410	0.168114	2.03361	0.0499948	0.321958	4.13556
cg11499681	chr17	chr17:11501631-11502328	Island	TSS200	DNAH9	ENST00000454412.1	TSS200	DNAH9	ENST00000454412.1	TSS200	chr17:11501580-11501850	-0.229598	-2.03362	0.0499937	0.321953	4.1356
cg08056850	chr6	chr6:30523775-30525189	S_Shore	TSS200;Body;Body	PRR3;GNL1;GNL1	ENST00000498336.1;ENST00000376621.3;ENST00000429126.2	5'UTR;TSS1500;TSS1500	PRR3;PRR3;PRR3;GNL1;GNL1	ENST00000481741.1;ENST00000498336.1;ENST00000491173.1;ENST00000376621.3;ENST00000429126.2	5'UTR;5'UTR;5'UTR;TSS1500;TSS1500	chr6:30525220-30525595	0.184414	2.03362	0.0499935	0.321953	4.13561
cg26521402	chr7	chr7:89840813-89841491	S_Shore	5'UTR;TSS1500;5'UTR	STEAP2;STEAP2;STEAP2;STEAP2;STEAP2;STEAP2	ENST00000394629.2;ENST00000287908.3;ENST00000394626.1;ENST00000394622.2;ENST00000394621.2;ENST00000402625.1	TSS1500;5'UTR;5'UTR;5'UTR;5'UTR;5'UTR	STEAP2;STEAP2;STEAP2;STEAP2;STEAP2;STEAP2;STEAP2;STEAP2	ENST00000394629.2;ENST00000428074.1;ENST00000287908.3;ENST00000394626.1;ENST00000394622.2;ENST00000426158.1;ENST00000394621.2;ENST00000402625.1	TSS1500;5'UTR;5'UTR;5'UTR;5'UTR;5'UTR;5'UTR;5'UTR		0.153761	2.03362	0.0499935	0.321953	4.13561
cg01351295	chr3		OpenSea	Body	SDHAP1	ENST00000427841.1	3'UTR	SDHAP1;SDHAP1	ENST00000457601.1;ENST00000427841.1	3'UTR;3'UTR		-0.357401	-2.03363	0.0499926	0.321953	4.13565
cg12798194	chr17		OpenSea								chr17:43462700-43463190	0.182396	2.03364	0.049991	0.321946	4.13571
cg14225257	chr10		OpenSea								chr10:91128800-91129235	0.178449	2.03366	0.049989	0.321935	4.13578
cg16594273	chr16		OpenSea								chr16:58130905-58131395	0.247942	2.03367	0.0499884	0.321934	4.13581
cg25114245	chr2	chr2:74645467-74645750	N_Shore	TSS1500	C2orf81	ENST00000290390.5	TSS1500	C2orf81;C2orf81	ENST00000518863.1;ENST00000290390.5	5'UTR;TSS1500	chr2:74645205-74645475	0.0992964	2.03367	0.0499883	0.321934	4.13581
cg16468822	chr6	chr6:30180933-30182187	S_Shore	TSS1500	TRIM26;TRIM26;TRIM26	ENST00000487829.1;ENST00000454678.2;ENST00000453195.1	TSS1500;TSS1500;TSS1500	TRIM26;TRIM26;TRIM26;TRIM26;TRIM26	ENST00000487829.1;ENST00000454678.2;ENST00000418026.1;ENST00000416596.1;ENST00000453195.1	TSS1500;TSS1500;TSS1500;TSS1500;TSS1500	chr6:30181680-30182615	0.218354	2.03368	0.0499875	0.321933	4.13584
cg24575235	chr14		OpenSea	Body;Body;Body;Body	DPF3	ENST00000557704.1	3'UTR	DPF3;DPF3;DPF3	ENST00000554594.1;ENST00000557704.1;ENST00000556238.1	3'UTR;3'UTR;3'UTR		-0.11823	-2.03368	0.049987	0.321933	4.13586
cg07493184	chr1	chr1:6051595-6052955	N_Shelf	5'UTR;Body;5'UTR;5'UTR	NPHP4;NPHP4	ENST00000378156.4;ENST00000478423.2	5'UTR;3'UTR	NPHP4;NPHP4;NPHP4;NPHP4	ENST00000378169.3;ENST00000378156.4;ENST00000489180.2;ENST00000478423.2	5'UTR;5'UTR;5'UTR;3'UTR		-0.112774	-2.0337	0.049985	0.321922	4.13593
cg16776021	chr1		OpenSea		RP1-65J11.5	ENST00000431202.1	TSS200	RP1-65J11.5	ENST00000431202.1	TSS200		0.277639	2.0337	0.0499846	0.321922	4.13595
cg03046359	chr17		OpenSea	Body;Body;Body;Body;Body;Body								-0.113744	-2.03371	0.0499841	0.321921	4.13597
cg04168676	chr8		OpenSea	Body	RP11-600K15.1	ENST00000518540.1	3'UTR	RP11-600K15.1;RP11-600K15.1;RP11-600K15.1	ENST00000518540.1;ENST00000519062.1;ENST00000524286.1	3'UTR;3'UTR;3'UTR	chr8:69902460-69902910	0.194426	2.03374	0.0499811	0.321905	4.13608
cg13589303	chr2		OpenSea	Body;Body	BCYRN1;AC073283.4	ENST00000418539.1;ENST00000419035.1	TSS200;3'UTR	BCYRN1;AC073283.4;AC073283.4;AC073283.4;AC073283.4	ENST00000418539.1;ENST00000450550.1;ENST00000448713.1;ENST00000441997.1;ENST00000419035.1	TSS200;3'UTR;3'UTR;3'UTR;3'UTR		0.267038	2.03374	0.049981	0.321905	4.13609
cg19094366	chr5		OpenSea									0.223722	2.03374	0.049981	0.321905	4.13609
cg17927223	chr19	chr19:3751109-3751568	N_Shore	3'UTR	APBA3	ENST00000316757.2	3'UTR	APBA3	ENST00000316757.2	3'UTR		-0.103885	-2.03374	0.0499807	0.321905	4.1361
cg17605048	chr1		OpenSea	5'UTR;Body	SLC6A9;SLC6A9;SLC6A9;SLC6A9;SLC6A9	ENST00000372306.3;ENST00000372310.3;ENST00000492434.2;ENST00000475075.2;ENST00000537678.1	5'UTR;5'UTR;3'UTR;5'UTR;5'UTR	SLC6A9;SLC6A9;SLC6A9;SLC6A9;SLC6A9;SLC6A9;SLC6A9	ENST00000372306.3;ENST00000372310.3;ENST00000466926.1;ENST00000492434.2;ENST00000475075.2;ENST00000537678.1;ENST00000489764.1	5'UTR;5'UTR;5'UTR;3'UTR;5'UTR;5'UTR;3'UTR		0.165571	2.03375	0.0499802	0.321905	4.13612
cg04891918	chr22		OpenSea	5'UTR;Body	CSNK1E	ENST00000400206.2	5'UTR	CSNK1E;RP3-449O17.1;RP3-449O17.1;RP3-449O17.1	ENST00000400206.2;ENST00000428294.1;ENST00000407491.2;ENST00000443042.1	5'UTR;3'UTR;3'UTR;3'UTR	chr22:38744260-38744550	0.184128	2.03377	0.0499778	0.321896	4.13621
cg19133883	chr20	chr20:1446936-1447729	S_Shore	5'UTR;5'UTR;1stExon;1stExon;1stExon;5'UTR	NSFL1C;NSFL1C;NSFL1C;NSFL1C;NSFL1C;NSFL1C;RP4-776F14.3;NSFL1C	ENST00000216879.4;ENST00000381658.4;ENST00000216879.4;ENST00000353088.2;ENST00000350991.4;ENST00000476071.1;ENST00000553571.1;ENST00000381658.4	1stExon;1stExon;5'UTR;TSS1500;TSS1500;TSS1500;3'UTR;5'UTR	NSFL1C;NSFL1C;NSFL1C;NSFL1C;NSFL1C;NSFL1C;NSFL1C;NSFL1C;NSFL1C;NSFL1C;NSFL1C;NSFL1C;NSFL1C;NSFL1C;RP4-776F14.3;NSFL1C	ENST00000216879.4;ENST00000381658.4;ENST00000216879.4;ENST00000478168.1;ENST00000489203.1;ENST00000381653.5;ENST00000353088.2;ENST00000470376.1;ENST00000487086.1;ENST00000555568.1;ENST00000350991.4;ENST00000555359.1;ENST00000555944.1;ENST00000476071.1;ENST00000553571.1;ENST00000381658.4	1stExon;1stExon;5'UTR;TSS1500;TSS1500;TSS1500;TSS1500;TSS1500;TSS1500;TSS1500;TSS1500;TSS1500;TSS1500;TSS1500;3'UTR;5'UTR		0.159677	2.03377	0.0499775	0.321896	4.13622
cg20104033	chr16		OpenSea	Body	CDH3	ENST00000542274.1	5'UTR	CDH3;CDH3	ENST00000567674.1;ENST00000542274.1	5'UTR;5'UTR		0.131958	2.03378	0.0499768	0.321894	4.13625
cg10332864	chr10		OpenSea									-0.153212	-2.03378	0.0499761	0.321892	4.13628
cg25923162	chr2		OpenSea	Body	USP40	ENST00000496298.1	3'UTR	USP40;USP40;USP40;USP40	ENST00000450940.1;ENST00000496298.1;ENST00000473191.1;ENST00000483519.1	3'UTR;3'UTR;3'UTR;3'UTR		-0.126899	-2.03379	0.0499756	0.321892	4.13629
cg05090355	chr12	chr12:94580656-94580874	N_Shore	Body	RP11-74K11.2	ENST00000550759.1	TSS200	RP11-74K11.2;PLXNC1	ENST00000550759.1;ENST00000546733.1	TSS200;5'UTR		-0.152496	-2.03379	0.0499754	0.321892	4.1363
cg02567197	chr13		OpenSea								chr13:107031445-107031710	0.212446	2.03379	0.0499749	0.321892	4.13632
cg11846559	chr19	chr19:55790848-55791105	N_Shelf	Body;Body								0.275505	2.0338	0.0499747	0.321892	4.13633
cg22657632	chr2		OpenSea	Body				IGFBP5	ENST00000486341.1	3'UTR	chr2:217545025-217545275	0.181743	2.0338	0.049974	0.321891	4.13636
cg01938514	chr16		OpenSea		CTA-481E9.4;CTA-481E9.3	ENST00000567304.1;ENST00000563866.1	3'UTR;3'UTR	CTA-481E9.4;CTA-481E9.3	ENST00000567304.1;ENST00000563866.1	3'UTR;3'UTR		0.200132	2.03381	0.0499735	0.32189	4.13638
cg21931728	chr15		OpenSea	Body				RAB8B;RAB8B	ENST00000558990.1;ENST00000559927.1	3'UTR;3'UTR	chr15:63536020-63536370	0.275551	2.03381	0.0499734	0.32189	4.13638
cg09308177	chr14		OpenSea	Body							chr14:95899465-95899715	-0.144617	-2.03382	0.0499724	0.321889	4.13642
cg14995737	chr1		OpenSea								chr1:212655840-212656415	0.191514	2.03382	0.0499718	0.321887	4.13644
cg05990106	chr10		OpenSea									0.174853	2.03383	0.0499715	0.321887	4.13645
cg21956919	chr11		OpenSea	Body;Body;Body				ARHGEF12;ARHGEF12;ARHGEF12;ARHGEF12;ARHGEF12	ENST00000528225.1;ENST00000532823.1;ENST00000525222.1;ENST00000529970.1;ENST00000532823.1	5'UTR;1stExon;TSS200;5'UTR;5'UTR	chr11:120319765-120319955	-0.101009	-2.03383	0.0499713	0.321887	4.13646
cg14404375	chr22		OpenSea	Body;Body;ExonBnd;ExonBnd	SGSM3	ENST00000248929.8	ExonBnd	SGSM3;SGSM3;SGSM3;SGSM3;SGSM3;SGSM3;SGSM3;SGSM3;SGSM3;SGSM3;SGSM3;SGSM3;SGSM3;SGSM3	ENST00000478085.1;ENST00000480830.1;ENST00000481408.1;ENST00000427834.1;ENST00000469719.1;ENST00000462457.1;ENST00000467915.1;ENST00000481028.1;ENST00000481028.1;ENST00000470518.1;ENST00000470518.1;ENST00000417424.1;ENST00000248929.8;ENST00000485962.1	5'UTR;5'UTR;5'UTR;TSS1500;TSS1500;TSS1500;TSS200;1stExon;5'UTR;1stExon;5'UTR;TSS1500;ExonBnd;5'UTR		-0.129323	-2.03383	0.0499713	0.321887	4.13646
cg11361720	chr9		OpenSea	Body	CERCAM	ENST00000372842.1	5'UTR	CERCAM;CERCAM;CERCAM	ENST00000420034.1;ENST00000463269.1;ENST00000372842.1	5'UTR;5'UTR;5'UTR	chr9:131174705-131175035	0.167643	2.03384	0.0499705	0.321887	4.13649
cg18530840	chr17	chr17:36997448-36997661	S_Shore	TSS1500	C17orf98	ENST00000398575.3	TSS1500	C17orf98	ENST00000398575.3	TSS1500		0.171777	2.03384	0.04997	0.321887	4.13651
cg14817848	chr12	chr12:12714633-12715200	S_Shore	TSS1500	DUSP16	ENST00000228862.2	TSS1500	DUSP16;DUSP16	ENST00000539940.1;ENST00000228862.2	TSS1500;TSS1500	chr12:12715500-12715895	0.174762	2.03385	0.0499695	0.321887	4.13653
cg04522885	chr1		OpenSea									0.275253	2.03385	0.0499689	0.321886	4.13655
cg06862127	chr1		OpenSea		Y_RNA	ENST00000362970.1	TSS1500	Y_RNA	ENST00000362970.1	TSS1500		-0.0925342	-2.03385	0.0499686	0.321886	4.13656
cg13853198	chr1		OpenSea	1stExon;5'UTR	FCER1G;FCER1G;FCER1G;FCER1G;FCER1G;FCER1G	ENST00000490414.1;ENST00000367992.3;ENST00000367992.3;ENST00000289902.1;ENST00000289902.1;ENST00000490414.1	1stExon;5'UTR;1stExon;5'UTR;1stExon;5'UTR	FCER1G;FCER1G;FCER1G;FCER1G;FCER1G;FCER1G	ENST00000490414.1;ENST00000367992.3;ENST00000367992.3;ENST00000289902.1;ENST00000289902.1;ENST00000490414.1	1stExon;5'UTR;1stExon;5'UTR;1stExon;5'UTR	chr1:161184920-161185150	-0.325092	-2.03386	0.0499677	0.321883	4.1366
cg27240182	chr5	chr5:307286-307592	N_Shelf	TSS1500;TSS1500;5'UTR;Body;Body;Body;Body	AHRR;AHRR	ENST00000505113.1;ENST00000512529.1	TSS1500;TSS1500	AHRR;AHRR;PDCD6	ENST00000505113.1;ENST00000512529.1;ENST00000513582.1	TSS1500;TSS1500;5'UTR		-0.126208	-2.03387	0.0499673	0.321883	4.13661
cg08363345	chr7		OpenSea	Body	FOXK1	ENST00000450194.2	5'UTR	FOXK1	ENST00000450194.2	5'UTR	chr7:4751705-4752575	0.380025	2.03388	0.0499662	0.321879	4.13665
cg17361052	chr2		OpenSea	Body;Body;Body;Body;Body								0.287085	2.03388	0.0499659	0.321879	4.13667
cg01418856	chr12	chr12:49658246-49659175	Island	TSS1500	TUBA1C;TUBA1C;TUBA1C;RP11-977B10.2	ENST00000301072.6;ENST00000549183.1;ENST00000321665.5;ENST00000549023.1	TSS1500;TSS1500;TSS1500;3'UTR	TUBA1C;TUBA1C;TUBA1C;RP11-977B10.2;TUBA1C;TUBA1C	ENST00000301072.6;ENST00000549183.1;ENST00000321665.5;ENST00000549023.1;ENST00000549818.1;ENST00000552448.1	TSS1500;TSS1500;TSS1500;3'UTR;3'UTR;3'UTR	chr12:49658020-49658615	0.127648	2.03389	0.0499651	0.321876	4.1367
cg09050528	chr3		OpenSea	Body	RP11-68L1.2;RP11-68L1.2;RP11-68L1.2	ENST00000503357.1;ENST00000502712.1;ENST00000509191.1	3'UTR;TSS1500;TSS1500	RP11-68L1.2;RP11-68L1.2;RP11-68L1.2;CLSTN2	ENST00000503357.1;ENST00000502712.1;ENST00000509191.1;ENST00000511524.1	3'UTR;TSS1500;TSS1500;5'UTR		0.309789	2.03389	0.049965	0.321876	4.1367
cg04024840	chr5	chr5:180622178-180622658	S_Shelf	Body;Body;Body;Body;Body	TRIM7;CTC-338M12.6;CTC-338M12.6;CTC-338M12.6;CTC-338M12.6;CTC-338M12.6	ENST00000504241.1;ENST00000512508.1;ENST00000511517.1;ENST00000419707.2;ENST00000509080.1;ENST00000502812.2	3'UTR;5'UTR;TSS1500;TSS1500;5'UTR;5'UTR	TRIM7;CTC-338M12.6;CTC-338M12.6;CTC-338M12.6;CTC-338M12.6;CTC-338M12.6	ENST00000504241.1;ENST00000512508.1;ENST00000511517.1;ENST00000419707.2;ENST00000509080.1;ENST00000502812.2	3'UTR;5'UTR;TSS1500;TSS1500;5'UTR;5'UTR		-0.0987814	-2.0339	0.0499641	0.321875	4.13673
cg09317036	chr8	chr8:144635308-144636026	Island	TSS200	GSDMD;GSDMD	ENST00000526406.1;ENST00000526406.1	1stExon;5'UTR	GSDMD;GSDMD;GSDMD	ENST00000529854.1;ENST00000526406.1;ENST00000526406.1	TSS1500;1stExon;5'UTR	chr8:144635125-144636435	-0.514589	-2.0339	0.0499637	0.321874	4.13675
cg26137276	chr6	chr6:84140412-84140998	S_Shelf								chr6:84144180-84144495	-0.191786	-2.0339	0.0499633	0.321874	4.13677
cg27155957	chr3		OpenSea		AC069277.2	ENST00000433639.1	5'UTR	AC069277.2;AC069277.2;AC069277.2;AC069277.2	ENST00000433639.1;ENST00000414438.1;ENST00000414603.1;ENST00000342990.3	5'UTR;5'UTR;5'UTR;5'UTR		0.233194	2.03391	0.0499631	0.321874	4.13677
cg11973382	chr10		OpenSea	5'UTR;5'UTR;Body	ACSL5;ACSL5;ACSL5;ACSL5;ACSL5	ENST00000354655.4;ENST00000393081.1;ENST00000433418.1;ENST00000354273.4;ENST00000479936.1	5'UTR;5'UTR;5'UTR;5'UTR;5'UTR	ACSL5;ACSL5;ACSL5;ACSL5;ACSL5	ENST00000354655.4;ENST00000393081.1;ENST00000433418.1;ENST00000354273.4;ENST00000479936.1	5'UTR;5'UTR;5'UTR;5'UTR;5'UTR	chr10:114139245-114139735	-0.107077	-2.03392	0.0499615	0.321868	4.13684
cg03282543	chr16		OpenSea	Body								-0.255526	-2.03392	0.0499614	0.321868	4.13684
cg16718999	chr11	chr11:64109822-64110228	N_Shore	Body	CCDC88B;CCDC88B	ENST00000377638.3;ENST00000463837.1	ExonBnd;5'UTR	CCDC88B;CCDC88B;CCDC88B;CCDC88B	ENST00000494080.1;ENST00000494566.1;ENST00000377638.3;ENST00000463837.1	TSS1500;TSS1500;ExonBnd;5'UTR		-0.100153	-2.03393	0.0499607	0.321867	4.13687
cg27462475	chr13	chr13:99738331-99740225	N_Shelf	Body;Body	DOCK9;DOCK9	ENST00000376453.3;ENST00000400220.4	5'UTR;5'UTR	DOCK9;DOCK9;DOCK9	ENST00000376453.3;ENST00000400220.4;ENST00000479769.1	5'UTR;5'UTR;3'UTR		-0.204929	-2.03395	0.0499589	0.321859	4.13693
cg16415870	chr3	chr3:6904133-6904641	Island	Body;Body				GRM7;GRM7;GRM7	ENST00000435689.1;ENST00000448328.2;ENST00000443259.1	TSS200;5'UTR;3'UTR	chr3:6901945-6905175	-0.338571	-2.03395	0.0499587	0.321859	4.13694
cg26417985	chr20		OpenSea	Body;Body	RRBP1	ENST00000455029.2	5'UTR	RRBP1;RRBP1	ENST00000495501.1;ENST00000455029.2	3'UTR;5'UTR		-0.158121	-2.03395	0.0499585	0.321859	4.13695
cg26164310	chr1	chr1:99729982-99730335	N_Shore	TSS200;TSS200	RP4-788L13.1;RP4-788L13.1;RP4-788L13.1	ENST00000370185.3;ENST00000370185.3;ENST00000263178.4	5'UTR;1stExon;TSS200	RP4-788L13.1;RP4-788L13.1;RP4-788L13.1	ENST00000370185.3;ENST00000370185.3;ENST00000263178.4	5'UTR;1stExon;TSS200	chr1:99729585-99730195	-0.350226	-2.03396	0.0499578	0.321859	4.13698
cg19951139	chr16	chr16:1265151-1265661	Island	Body;Body	CACNA1H	ENST00000348261.5	ExonBnd	CACNA1H	ENST00000348261.5	ExonBnd	chr16:1265345-1265715	-0.0927228	-2.03396	0.0499577	0.321859	4.13698
cg05232694	chr20	chr20:48806598-48809022	S_Shore								chr20:48809340-48811455	0.224114	2.03396	0.0499572	0.321859	4.137
cg15442728	chr14		OpenSea	TSS200;TSS200;TSS200;TSS200;TSS1500	C14orf159;C14orf159;C14orf159;C14orf159;C14orf159;C14orf159;C14orf159;C14orf159;C14orf159;C14orf159;C14orf159	ENST00000518868.1;ENST00000519019.1;ENST00000523816.1;ENST00000525393.2;ENST00000428926.2;ENST00000522322.1;ENST00000523771.1;ENST00000298858.4;ENST00000520328.1;ENST00000521077.1;ENST00000518665.1	TSS1500;TSS1500;TSS1500;TSS1500;TSS1500;TSS1500;TSS1500;TSS200;TSS200;TSS200;TSS200	C14orf159;C14orf159;C14orf159;C14orf159;C14orf159;C14orf159;C14orf159;C14orf159;C14orf159;C14orf159;C14orf159;C14orf159;C14orf159;C14orf159;C14orf159;C14orf159;C14orf159;C14orf159;C14orf159;C14orf159;C14orf159;C14orf159;C14orf159;C14orf159	ENST00000518868.1;ENST00000518649.1;ENST00000519019.1;ENST00000523816.1;ENST00000517518.1;ENST00000525393.2;ENST00000428926.2;ENST00000517362.1;ENST00000523894.1;ENST00000522322.1;ENST00000523771.1;ENST00000298858.4;ENST00000521081.1;ENST00000524232.1;ENST00000522170.1;ENST00000519950.1;ENST00000523879.1;ENST00000521077.1;ENST00000518665.1;ENST00000519994.1;ENST00000523837.1;ENST00000521334.1;ENS…	TSS1500;TSS1500;TSS1500;TSS1500;TSS1500;TSS1500;TSS1500;TSS1500;TSS1500;TSS1500;TSS1500;TSS200;TSS200;TSS200;TSS200;TSS200;TSS200;TSS200;TSS200;TSS200;TSS200;5'UTR;5'UTR;5'UTR	chr14:91579780-91581315	0.264379	2.03397	0.0499566	0.321859	4.13702
cg09226904	chr11	chr11:61544727-61545563	Island	Body;Body	C11orf9;RP11-467L20.9	ENST00000389602.4;ENST00000535042.1	TSS200;3'UTR	C11orf9;C11orf9;RP11-467L20.9	ENST00000536352.1;ENST00000389602.4;ENST00000535042.1	TSS1500;TSS200;3'UTR	chr11:61544305-61545455	0.512401	2.03398	0.0499556	0.321855	4.13706
cg08927754	chr16	chr16:89345463-89348521	N_Shore	Body				ANKRD11;ANKRD11	ENST00000564736.1;ENST00000330736.5	1stExon;3'UTR		0.225686	2.03398	0.0499554	0.321855	4.13707
cg21684676	chr7	chr7:4764684-4765252	N_Shelf	Body	FOXK1	ENST00000450194.2	5'UTR	FOXK1	ENST00000450194.2	5'UTR		-0.12884	-2.03399	0.0499539	0.321849	4.13713
cg11535486	chr10	chr10:99257940-99259520	Island	TSS1500;TSS200	UBTD1;MMS19;MMS19;MMS19;MMS19;MMS19;MMS19;MMS19	ENST00000370664.3;ENST00000438925.2;ENST00000438925.2;ENST00000370782.1;ENST00000422291.2;ENST00000327253.8;ENST00000355839.6;ENST00000483626.1	TSS1500;1stExon;5'UTR;5'UTR;TSS1500;TSS1500;TSS1500;3'UTR	UBTD1;MMS19;MMS19;MMS19;MMS19;MMS19;MMS19;MMS19;MMS19;MMS19;MMS19;MMS19;MMS19;MMS19	ENST00000370664.3;ENST00000438925.2;ENST00000438925.2;ENST00000370782.1;ENST00000441194.1;ENST00000477575.1;ENST00000422291.2;ENST00000415383.1;ENST00000327253.8;ENST00000439048.1;ENST00000355839.6;ENST00000437002.1;ENST00000422685.1;ENST00000483626.1	TSS1500;1stExon;5'UTR;5'UTR;TSS200;TSS200;TSS1500;TSS1500;TSS1500;TSS1500;TSS1500;TSS1500;TSS1500;3'UTR	chr10:99258125-99258715	-0.297505	-2.034	0.0499535	0.321849	4.13714
cg24114444	chr5	chr5:74062566-74063225	N_Shore	TSS1500;5'UTR;5'UTR;5'UTR	GFM2;GFM2;GFM2;GFM2;GFM2;NSA2;NSA2	ENST00000509430.1;ENST00000345239.2;ENST00000427854.2;ENST00000546082.1;ENST00000296805.3;ENST00000296802.5;ENST00000513356.1	5'UTR;5'UTR;5'UTR;5'UTR;5'UTR;TSS1500;TSS1500	GFM2;GFM2;GFM2;GFM2;GFM2;GFM2;NSA2;NSA2;NSA2;GFM2	ENST00000509097.1;ENST00000509430.1;ENST00000345239.2;ENST00000427854.2;ENST00000546082.1;ENST00000296805.3;ENST00000296802.5;ENST00000514918.1;ENST00000513356.1;ENST00000506778.1	5'UTR;5'UTR;5'UTR;5'UTR;5'UTR;5'UTR;TSS1500;TSS1500;TSS1500;5'UTR		-0.418523	-2.034	0.0499533	0.321849	4.13715
cg11591992	chr1		OpenSea		RP11-10N16.3	ENST00000446220.1	3'UTR	RP11-10N16.3	ENST00000446220.1	3'UTR	chr1:24620845-24621115	0.157069	2.034	0.049953	0.321849	4.13716
cg21923948	chr11	chr11:120039601-120040210	Island		AP000679.2	ENST00000530303.1	TSS200	AP000679.2;TRIM29;TRIM29	ENST00000530303.1;ENST00000532833.1;ENST00000529040.1	TSS200;5'UTR;5'UTR	chr11:120039600-120039850	-0.58833	-2.03401	0.0499519	0.321846	4.1372
cg10380233	chr14		OpenSea									-0.145326	-2.03402	0.0499514	0.321845	4.13722
cg09773881	chr18		OpenSea	TSS1500;Body	RP11-202D1.2	ENST00000565170.1	TSS1500	RP11-202D1.2	ENST00000565170.1	TSS1500		0.206913	2.03402	0.0499514	0.321845	4.13722
cg24004924	chr6		OpenSea	Body;Body;Body;Body	BCLAF1	ENST00000529917.1	TSS1500	BCLAF1;BCLAF1;BCLAF1;BCLAF1;BCLAF1	ENST00000534321.1;ENST00000529917.1;ENST00000534269.1;ENST00000534792.1;ENST00000532076.1	TSS1500;TSS1500;3'UTR;3'UTR;3'UTR		0.13425	2.03402	0.0499508	0.321845	4.13725
cg23688345	chr3		OpenSea	Body	DNAH12	ENST00000344804.4	TSS200	DNAH12;DNAH12;DNAH12	ENST00000462199.1;ENST00000466540.1;ENST00000344804.4	TSS200;TSS200;TSS200		0.120934	2.03404	0.0499488	0.321836	4.13732
cg19732599	chr12	chr12:123868267-123869381	N_Shelf									0.168826	2.03404	0.0499487	0.321836	4.13732
cg00141478	chr14		OpenSea	Body;Body	U6	ENST00000384197.1	5'UTR	U6	ENST00000384197.1	5'UTR		-0.111184	-2.03404	0.0499485	0.321836	4.13733
cg18680834	chr19	chr19:30865683-30866490	N_Shelf	1stExon;5'UTR	ZNF536;ZNF536	ENST00000355537.1;ENST00000355537.1	1stExon;5'UTR	ZNF536;ZNF536	ENST00000355537.1;ENST00000355537.1	1stExon;5'UTR	chr19:30862985-30863455	0.333778	2.03405	0.0499473	0.321833	4.13738
cg08704718	chr10		OpenSea	Body;Body;Body								0.245499	2.03406	0.0499468	0.321833	4.1374
cg26552907	chr6		OpenSea	3'UTR	MDC1;MDC1	ENST00000376406.3;ENST00000376405.2	3'UTR;3'UTR	MDC1;MDC1	ENST00000376406.3;ENST00000376405.2	3'UTR;3'UTR		0.241973	2.03407	0.049946	0.32183	4.13743
cg20285185	chr16		OpenSea	TSS1500;TSS1500;5'UTR;5'UTR;5'UTR;5'UTR;5'UTR;5'UTR;5'UTR;5'UTR;5'UTR	GPR56;GPR56;GPR56;GPR56;GPR56;GPR56;GPR56;GPR56;GPR56;GPR56;GPR56	ENST00000544297.1;ENST00000540164.2;ENST00000564912.1;ENST00000564907.1;ENST00000568908.1;ENST00000568909.1;ENST00000567835.1;ENST00000562631.1;ENST00000456916.1;ENST00000388813.5;ENST00000562558.1	TSS1500;TSS1500;5'UTR;5'UTR;5'UTR;5'UTR;5'UTR;5'UTR;5'UTR;5'UTR;5'UTR	GPR56;GPR56;GPR56;GPR56;GPR56;GPR56;GPR56;GPR56;GPR56;GPR56;GPR56;GPR56;GPR56;GPR56;GPR56;GPR56;GPR56;GPR56;GPR56;GPR56;GPR56;GPR56;GPR56;GPR56;GPR56;GPR56;GPR56;GPR56;GPR56;GPR56;GPR56;GPR56;GPR56;GPR56;GPR56;GPR56;GPR56;GPR56;GPR56;GPR56;GPR56;GPR56;GPR56;GPR56;GPR56;GPR56;GPR56;GPR56;GPR56;GPR56;GPR56;GPR56;GPR56;GPR56	ENST00000564783.1;ENST00000564729.1;ENST00000565976.1;ENST00000562804.1;ENST00000567915.1;ENST00000569132.1;ENST00000564103.1;ENST00000562467.1;ENST00000568700.1;ENST00000540164.2;ENST00000568531.1;ENST00000565587.1;ENST00000568791.1;ENST00000570044.1;ENST00000567553.1;ENST00000565314.1;ENST00000564912.1;ENST00000562673.1;ENST00000564907.1;ENST00000568908.1;ENST00000568909.1;ENST00000566778.1;ENS…	TSS1500;TSS1500;TSS1500;TSS1500;TSS1500;TSS1500;TSS1500;TSS1500;TSS1500;TSS1500;TSS1500;5'UTR;5'UTR;5'UTR;5'UTR;5'UTR;5'UTR;5'UTR;5'UTR;5'UTR;5'UTR;5'UTR;5'UTR;5'UTR;5'UTR;5'UTR;5'UTR;5'UTR;5'UTR;5'UTR;5'UTR;5'UTR;5'UTR;5'UTR;5'UTR;5'UTR;5'UTR;5'UTR;5'UTR;5'UTR;5'UTR;5'UTR;5'UTR;5'UTR;5'UTR;5'UTR;5'UTR;5'UTR;5'UTR;5'UTR;5'UTR;5'UTR;5'UTR;5'UTR		0.194348	2.03407	0.0499452	0.321828	4.13746
cg11616464	chr7		OpenSea									-0.0916755	-2.03408	0.0499449	0.321828	4.13747
cg12470211	chr20		OpenSea								chr20:46778025-46778475	-0.150437	-2.03408	0.0499448	0.321828	4.13747
cg06533244	chr6	chr6:27258958-27259163	N_Shore								chr6:27258300-27258730	0.280941	2.03408	0.0499445	0.321828	4.13749
cg19286782	chr16	chr16:1235938-1237262	S_Shore	Body;Body							chr16:1239045-1239235	0.245545	2.03408	0.0499443	0.321828	4.13749
cg21956337	chr15	chr15:88799522-88801017	Island	TSS200;TSS200;TSS200	NTRK3;NTRK3;NTRK3;NTRK3;NTRK3;NTRK3;NTRK3;RP11-356B18.2	ENST00000394480.1;ENST00000540489.2;ENST00000557856.1;ENST00000558676.1;ENST00000560988.1;ENST00000357724.2;ENST00000394480.1;ENST00000569588.1	5'UTR;TSS1500;TSS1500;TSS1500;TSS1500;TSS200;ExonBnd;5'UTR	NTRK3;NTRK3;NTRK3;NTRK3;NTRK3;NTRK3;NTRK3;NTRK3;RP11-356B18.2	ENST00000559067.1;ENST00000394480.1;ENST00000540489.2;ENST00000557856.1;ENST00000558676.1;ENST00000560988.1;ENST00000360948.2;ENST00000394480.1;ENST00000569588.1	3'UTR;5'UTR;TSS1500;TSS1500;TSS1500;TSS1500;TSS200;ExonBnd;5'UTR	chr15:88798825-88800515	-0.112483	-2.03408	0.0499443	0.321828	4.13749
cg13468300	chr19	chr19:2150990-2151963	Island	TSS200;TSS200	AP3D1;AP3D1	ENST00000343722.6;ENST00000356926.4	TSS200;TSS200	AP3D1;AP3D1	ENST00000355272.5;ENST00000356926.4	TSS200;TSS200	chr19:2151525-2151995	0.128048	2.03408	0.0499441	0.321828	4.1375
cg24068468	chr10	chr10:5488484-5488686	Island	Body;TSS200	NET1;NET1;NET1	ENST00000380359.3;ENST00000542715.1;ENST00000380337.4	TSS200;5'UTR;TSS200	NET1;NET1;NET1;NET1	ENST00000486354.1;ENST00000380359.3;ENST00000542715.1;ENST00000380337.4	TSS200;TSS200;5'UTR;TSS200	chr10:5488320-5488710	-0.304198	-2.03409	0.0499438	0.321828	4.13751
cg22503444	chr6		OpenSea	Body;Body;Body;Body	MTHFD1L	ENST00000392243.3	TSS1500	MTHFD1L;MTHFD1L;MTHFD1L	ENST00000392243.3;ENST00000441122.1;ENST00000423867.1	TSS1500;5'UTR;5'UTR	chr6:151197805-151198110	-0.0818063	-2.0341	0.049943	0.321828	4.13754
cg16501326	chr6		OpenSea	Body;Body;Body;Body;Body;Body;Body;5'UTR;5'UTR	MAP7	ENST00000432797.2	5'UTR	MAP7	ENST00000432797.2	5'UTR		0.252886	2.0341	0.049942	0.321828	4.13758
cg02338757	chr11	chr11:132813562-132814395	Island	TSS1500;Body	OPCML;OPCML;OPCML;OPCML	ENST00000541867.1;ENST00000331898.7;ENST00000374778.4;ENST00000529038.1	TSS1500;TSS1500;TSS1500;3'UTR	OPCML;OPCML;OPCML;OPCML;OPCML	ENST00000525412.1;ENST00000541867.1;ENST00000331898.7;ENST00000374778.4;ENST00000529038.1	TSS1500;TSS1500;TSS1500;TSS1500;3'UTR	chr11:132813960-132814615	-0.267723	-2.03411	0.0499418	0.321828	4.13759
cg01973394	chr15	chr15:82335472-82339937	Island	Body	MEX3B;MEX3B;AC026956.1	ENST00000558133.1;ENST00000558133.1;ENST00000410589.1	3'UTR;1stExon;TSS1500	MEX3B;MEX3B;AC026956.1	ENST00000558133.1;ENST00000558133.1;ENST00000410589.1	3'UTR;1stExon;TSS1500	chr15:82335845-82336175	-0.130096	-2.03411	0.0499415	0.321828	4.1376
cg26144002	chr17		OpenSea	Body								-0.103994	-2.03412	0.0499405	0.321827	4.13764
cg18041642	chr17		OpenSea								chr17:62062500-62062795	0.246009	2.03412	0.0499404	0.321827	4.13764
cg04962892	chr2		OpenSea	Body;Body;Body;Body;Body;Body;Body;Body;Body				VRK2	ENST00000432057.1	3'UTR	chr2:58335040-58335435	0.26826	2.03413	0.0499394	0.321825	4.13768
cg24509967	chr5		OpenSea								chr5:168036840-168037470	0.168348	2.03414	0.0499388	0.321824	4.1377
cg07455975	chr2	chr2:175112926-175113743	N_Shore	5'UTR;5'UTR	OLA1;OLA1;OLA1;OLA1;OLA1	ENST00000409546.1;ENST00000409546.1;ENST00000344357.5;ENST00000428402.2;ENST00000284719.3	1stExon;5'UTR;5'UTR;5'UTR;5'UTR	OLA1;OLA1;OLA1;OLA1;OLA1;OLA1	ENST00000427472.1;ENST00000409546.1;ENST00000409546.1;ENST00000344357.5;ENST00000428402.2;ENST00000284719.3	TSS1500;1stExon;5'UTR;5'UTR;5'UTR;5'UTR	chr2:175111920-175113155	0.115114	2.03414	0.0499381	0.321822	4.13773
cg12814199	chr1		OpenSea	5'UTR;5'UTR	CTNNBIP1;CTNNBIP1;CTNNBIP1;CTNNBIP1	ENST00000377256.1;ENST00000377258.1;ENST00000377263.1;ENST00000400904.3	5'UTR;5'UTR;5'UTR;5'UTR	CTNNBIP1;CTNNBIP1;CTNNBIP1;CTNNBIP1	ENST00000377256.1;ENST00000377258.1;ENST00000377263.1;ENST00000400904.3	5'UTR;5'UTR;5'UTR;5'UTR	chr1:9935425-9935675	-0.163352	-2.03415	0.0499368	0.321816	4.13778
cg06900253	chr2		OpenSea					AC079354.1	ENST00000469462.1	5'UTR		0.232826	2.03416	0.0499363	0.321815	4.1378
cg03973788	chr2		OpenSea								chr2:107182560-107182835	0.213394	2.03417	0.0499351	0.32181	4.13784
cg12749396	chr15		OpenSea								chr15:80913380-80913590	0.336957	2.03417	0.0499349	0.32181	4.13785
cg17797973	chr11	chr11:8710367-8710811	N_Shore	3'UTR	RPL27A;RPL27A	ENST00000314138.6;ENST00000531102.1	3'UTR;TSS1500	RPL27A;RPL27A	ENST00000314138.6;ENST00000531102.1	3'UTR;TSS1500	chr11:8710060-8710375	0.175434	2.03418	0.0499344	0.32181	4.13787
cg14414891	chr4		OpenSea	Body	TSPAN5	ENST00000505184.1	5'UTR	TSPAN5;TSPAN5;TSPAN5;TSPAN5;TSPAN5	ENST00000507167.1;ENST00000515287.1;ENST00000511800.1;ENST00000511651.1;ENST00000505184.1	3'UTR;5'UTR;5'UTR;5'UTR;5'UTR	chr4:99531065-99531490	-0.109088	-2.03418	0.0499342	0.32181	4.13788
cg26981703	chr12		OpenSea		Y_RNA	ENST00000517207.1	TSS1500	Y_RNA	ENST00000517207.1	TSS1500		0.293971	2.03418	0.0499339	0.32181	4.13789
cg02472220	chr12		OpenSea		RP11-357K6.3	ENST00000544515.1	TSS200	RP11-357K6.3	ENST00000544515.1	TSS200		0.199272	2.03419	0.0499334	0.32181	4.13791
cg14682588	chr10		OpenSea									0.242478	2.03419	0.0499332	0.32181	4.13792
cg09622624	chr2		OpenSea		AC018690.1	ENST00000410342.1	TSS1500	AC018690.1	ENST00000410342.1	TSS1500		0.15747	2.03419	0.0499331	0.32181	4.13792
cg01354360	chr5	chr5:137224986-137225477	S_Shore	Body;Body;Body;Body				PKD2L2;PKD2L2	ENST00000503015.1;ENST00000511176.1	5'UTR;5'UTR		-0.101919	-2.03419	0.0499327	0.32181	4.13794
cg22906231	chr19		OpenSea	Body;Body							chr19:34675745-34676455	0.183704	2.0342	0.0499323	0.32181	4.13795
cg26264999	chr1		OpenSea									0.219341	2.0342	0.0499323	0.32181	4.13795
cg02622666	chr11	chr11:66056209-66057324	N_Shelf	Body;Body	YIF1A;YIF1A;YIF1A	ENST00000496746.1;ENST00000471387.2;ENST00000526497.1	TSS1500;5'UTR;TSS1500	YIF1A;YIF1A;YIF1A;YIF1A;YIF1A;YIF1A	ENST00000484814.1;ENST00000496746.1;ENST00000471387.2;ENST00000494836.2;ENST00000485820.1;ENST00000526497.1	3'UTR;TSS1500;5'UTR;TSS1500;TSS1500;TSS1500		-0.143132	-2.0342	0.0499319	0.32181	4.13797
cg16672668	chr1		OpenSea	Body	ACTN2;ACTN2;ACTN2	ENST00000545611.1;ENST00000492634.1;ENST00000546208.1	TSS1500;5'UTR;5'UTR	ACTN2;ACTN2;ACTN2;ACTN2	ENST00000545611.1;ENST00000494762.1;ENST00000492634.1;ENST00000546208.1	TSS1500;TSS1500;5'UTR;5'UTR	chr1:236898425-236899055	0.223099	2.03422	0.0499297	0.321805	4.13805
cg06492744	chr11	chr11:65408344-65408631	N_Shelf	5'UTR;TSS1500	SIPA1;SIPA1;SIPA1	ENST00000534313.1;ENST00000527525.1;ENST00000394224.3	5'UTR;TSS1500;TSS1500	SIPA1;SIPA1;SIPA1;SIPA1;SIPA1	ENST00000534313.1;ENST00000533361.1;ENST00000526137.1;ENST00000527525.1;ENST00000394224.3	5'UTR;5'UTR;5'UTR;TSS1500;TSS1500	chr11:65405225-65406555	0.167136	2.03422	0.0499295	0.321805	4.13806
cg26686932	chr4		OpenSea	5'UTR;5'UTR	CNGA1;CNGA1;CNGA1;CNGA1;CNGA1	ENST00000402813.3;ENST00000358519.4;ENST00000544810.1;ENST00000420489.2;ENST00000514170.1	5'UTR;5'UTR;5'UTR;5'UTR;5'UTR	CNGA1;NIPAL1;CNGA1;CNGA1;CNGA1;CNGA1;CNGA1	ENST00000402813.3;ENST00000513724.1;ENST00000358519.4;ENST00000544810.1;ENST00000420489.2;ENST00000514170.1;ENST00000513178.1	5'UTR;5'UTR;5'UTR;5'UTR;5'UTR;5'UTR;5'UTR		0.117506	2.03422	0.0499294	0.321805	4.13807
cg00194869	chr5		OpenSea	Body	MFAP3	ENST00000519325.1	5'UTR	GALNT10;MFAP3;GALNT10	ENST00000521786.1;ENST00000519325.1;ENST00000521781.1	5'UTR;5'UTR;5'UTR	chr5:153593860-153594095	0.297626	2.03423	0.0499285	0.321805	4.1381
cg25601025	chr13		OpenSea	Body	RP11-141M1.1	ENST00000443576.1	TSS1500	RP11-141M1.1	ENST00000443576.1	TSS1500		0.282576	2.03424	0.0499271	0.321798	4.13815
cg16618813	chr6		OpenSea	Body;Body				LRRC16A	ENST00000497227.1	5'UTR		0.160015	2.03425	0.049927	0.321798	4.13816
cg19588596	chr6		OpenSea	Body;Body	RP11-69I22.3	ENST00000433531.1	TSS1500	RP11-69I22.3;RP11-69I22.3	ENST00000421170.1;ENST00000433531.1	TSS1500;TSS1500		0.218301	2.03425	0.0499269	0.321798	4.13816
cg23069723	chr2		OpenSea	Body				FAM178B;FAM178B	ENST00000478671.2;ENST00000520074.1	3'UTR;3'UTR	chr2:97594040-97594595	0.220747	2.03425	0.0499266	0.321798	4.13817
cg15182644	chr12	chr12:39836211-39837499	N_Shore	Body;Body;Body;Body	KIF21A	ENST00000545778.1	5'UTR	KIF21A	ENST00000545778.1	5'UTR	chr12:39835705-39836575	0.254419	2.03425	0.0499264	0.321798	4.13818
cg04780805	chr19		OpenSea	Body				GSK3A	ENST00000493059.1	TSS200		0.130882	2.03427	0.0499246	0.321795	4.13825
cg08500763	chr17		OpenSea	5'UTR;5'UTR;1stExon	GRB7;GRB7;GRB7;GRB7;GRB7	ENST00000445327.2;ENST00000394211.2;ENST00000309185.3;ENST00000309156.3;ENST00000394211.2	TSS1500;1stExon;5'UTR;5'UTR;5'UTR	GRB7;GRB7;GRB7;GRB7;GRB7;GRB7	ENST00000445327.2;ENST00000394211.2;ENST00000309185.3;ENST00000485182.1;ENST00000309156.3;ENST00000394211.2	TSS1500;1stExon;5'UTR;5'UTR;5'UTR;5'UTR	chr17:37893725-37896475	-0.223383	-2.03427	0.0499244	0.321795	4.13825
cg20587464	chr7		OpenSea									0.220556	2.03427	0.0499243	0.321795	4.13826
cg14583673	chr5	chr5:15500076-15500923	N_Shore	TSS1500	FBXL7	ENST00000504595.1	TSS1500	FBXL7	ENST00000504595.1	TSS1500	chr5:15499665-15500050	-0.354773	-2.03428	0.0499237	0.321795	4.13828
cg24171539	chr8		OpenSea								chr8:55361020-55361215	0.329024	2.03428	0.0499236	0.321795	4.13828
cg13646260	chr7	chr7:104885049-104885400	N_Shelf	Body;Body;Body				SRPK2;SRPK2;SRPK2	ENST00000462282.1;ENST00000465112.1;ENST00000482862.1	3'UTR;3'UTR;3'UTR	chr7:104882020-104882270	-0.228632	-2.03428	0.0499234	0.321795	4.13829
cg10936833	chr14		OpenSea	Body	RN5S388	ENST00000362584.1	TSS1500	RN5S388	ENST00000362584.1	TSS1500		-0.103063	-2.03429	0.0499218	0.321792	4.13835
cg14329010	chr1	chr1:1177885-1178207	S_Shore	Body	FAM132A	ENST00000462849.1	TSS1500	FAM132A;FAM132A;FAM132A	ENST00000468365.1;ENST00000478606.1;ENST00000462849.1	3'UTR;TSS1500;TSS1500		-0.10516	-2.0343	0.0499213	0.321791	4.13837
cg13983903	chr5	chr5:57755334-57756803	N_Shelf	Body	PLK2	ENST00000502671.1	3'UTR	PLK2;PLK2;PLK2	ENST00000502671.1;ENST00000503378.1;ENST00000511326.1	3'UTR;3'UTR;TSS1500	chr5:57751340-57751630	-0.108886	-2.0343	0.0499207	0.321789	4.1384
cg25682386	chr12		OpenSea	Body;Body	OAS2;RP1-71H24.1	ENST00000548941.1;ENST00000552784.1	TSS200;3'UTR	OAS2;OAS2;RP1-71H24.1	ENST00000551603.1;ENST00000548941.1;ENST00000552784.1	3'UTR;TSS200;3'UTR		-0.105424	-2.03431	0.0499205	0.321789	4.13841
cg12225794	chr12		OpenSea								chr12:132644580-132644970	0.188767	2.03432	0.0499195	0.321787	4.13844
cg23799759	chr1	chr1:44435409-44436114	Island	TSS200;TSS200	DPH2;DPH2;DPH2;DPH2	ENST00000255108.3;ENST00000412950.2;ENST00000396758.2;ENST00000529729.1	TSS200;TSS200;TSS200;TSS200	DPH2;DPH2;DPH2;DPH2;DPH2;DPH2;DPH2;DPH2;DPH2;DPH2;DPH2;DPH2	ENST00000534786.1;ENST00000534655.1;ENST00000459879.1;ENST00000471934.1;ENST00000255108.3;ENST00000412950.2;ENST00000530988.1;ENST00000527567.1;ENST00000490861.1;ENST00000396758.2;ENST00000477294.1;ENST00000532140.1	TSS1500;TSS1500;TSS1500;TSS200;TSS200;TSS200;TSS200;TSS200;TSS200;TSS200;TSS200;TSS200	chr1:44435445-44435695	0.154709	2.03432	0.0499186	0.321783	4.13848
cg27113138	chr11		OpenSea								chr11:73336800-73337035	0.133687	2.03433	0.0499183	0.321783	4.13849
cg21049397	chr12		OpenSea					IFLTD1	ENST00000543629.1	3'UTR	chr12:25610985-25611515	0.154347	2.03433	0.0499179	0.321783	4.1385
cg13993907	chr20		OpenSea	Body;Body	TGM6	ENST00000477505.1	TSS1500	TGM6	ENST00000477505.1	TSS1500		0.200619	2.03433	0.0499179	0.321783	4.1385
cg27339452	chr3	chr3:136537559-136539204	Island	TSS200;TSS200;TSS200	SLC35G2;SLC35G2;SLC35G2;SLC35G2	ENST00000472200.1;ENST00000446465.2;ENST00000393079.3;ENST00000472200.1	1stExon;TSS200;TSS200;5'UTR	SLC35G2;SLC35G2;SLC35G2;SLC35G2	ENST00000472200.1;ENST00000446465.2;ENST00000393079.3;ENST00000472200.1	1stExon;TSS200;TSS200;5'UTR	chr3:136537045-136539510	-0.205908	-2.03434	0.0499168	0.321781	4.13855
cg18303410	chr17	chr17:76836060-76837438	N_Shore	5'UTR	USP36;USP36	ENST00000542802.1;ENST00000312010.6	5'UTR;5'UTR	USP36;USP36	ENST00000542802.1;ENST00000312010.6	5'UTR;5'UTR	chr17:76835285-76836295	0.245889	2.03434	0.0499166	0.321781	4.13855
cg11439834	chr12	chr12:57081290-57082445	Island	TSS1500	PTGES3;PTGES3;PTGES3;PTGES3;PTGES3;PTGES3	ENST00000537473.1;ENST00000436399.2;ENST00000448157.2;ENST00000414274.3;ENST00000262033.6;ENST00000456859.2	TSS1500;TSS1500;TSS1500;TSS1500;TSS1500;TSS1500	PTGES3;PTGES3;PTGES3;PTGES3;PTGES3;PTGES3;PTGES3	ENST00000537473.1;ENST00000436399.2;ENST00000552354.1;ENST00000448157.2;ENST00000414274.3;ENST00000262033.6;ENST00000456859.2	TSS1500;TSS1500;TSS1500;TSS1500;TSS1500;TSS1500;TSS1500	chr12:57081965-57082450	0.159096	2.03435	0.0499156	0.321779	4.13859
cg27214378	chr11		OpenSea	5'UTR	ODZ4	ENST00000278550.7	5'UTR	ODZ4;ODZ4;ODZ4;ODZ4	ENST00000532654.1;ENST00000278550.7;ENST00000528688.1;ENST00000531583.1	3'UTR;5'UTR;3'UTR;3'UTR		0.127739	2.03436	0.0499151	0.321778	4.13861
cg07112154	chr17	chr17:41984148-41985012	S_Shore	5'UTR;1stExon	MPP2;MPP2;MPP2;MPP2	ENST00000269095.4;ENST00000269095.4;ENST00000461854.1;ENST00000520305.1	5'UTR;1stExon;TSS200;TSS200	MPP2;MPP2;MPP2;MPP2;MPP2;MPP2;MPP2;MPP2;MPP2;MPP2;MPP2;MPP2;MPP2;MPP2	ENST00000269095.4;ENST00000523934.1;ENST00000269095.4;ENST00000523220.1;ENST00000520319.1;ENST00000461854.1;ENST00000521178.1;ENST00000520305.1;ENST00000520241.1;ENST00000520406.1;ENST00000518478.1;ENST00000522172.1;ENST00000523220.1;ENST00000523762.1	5'UTR;TSS1500;1stExon;1stExon;TSS1500;TSS200;TSS200;TSS200;TSS200;TSS1500;TSS1500;TSS1500;5'UTR;5'UTR	chr17:41984825-41985310	-0.30616	-2.03437	0.0499143	0.321775	4.13864
cg07583654	chr18	chr18:77125676-77125885	Island	Body				ATP9B	ENST00000490210.1	3'UTR		-0.0962622	-2.03437	0.0499142	0.321775	4.13865
cg01459004	chr19		OpenSea	5'UTR	AC104537.1;GNG7	ENST00000222301.1;ENST00000382159.2	TSS1500;5'UTR	AC104537.1;GNG7	ENST00000222301.1;ENST00000382159.2	TSS1500;5'UTR	chr19:2536445-2536795	0.141589	2.03437	0.049914	0.321775	4.13865
cg10928404	chr14		OpenSea		TRAV1-1	ENST00000542354.1	TSS1500	TRAV1-1	ENST00000542354.1	TSS1500		0.134114	2.03437	0.0499138	0.321775	4.13866
cg23228371	chr2		OpenSea	Body	SNRNP200	ENST00000540328.1	3'UTR	SNRNP200;SNRNP200;SNRNP200;SNRNP200;SNRNP200	ENST00000480835.1;ENST00000493271.1;ENST00000484372.1;ENST00000497539.1;ENST00000540328.1	TSS1500;3'UTR;TSS200;3'UTR;3'UTR		-0.142078	-2.03438	0.0499132	0.321775	4.13869
cg06929230	chr17	chr17:35305758-35306757	Island	TSS1500	AATF	ENST00000225402.4	TSS1500	AATF	ENST00000225402.4	TSS1500	chr17:35305580-35306035	-0.356086	-2.03438	0.0499131	0.321775	4.13869
cg26115987	chr3		OpenSea	Body				MUC13	ENST00000462728.1	TSS200		0.185314	2.03438	0.0499129	0.321775	4.1387
cg12046056	chr14		OpenSea	TSS1500	MED6;MED6;MED6;MED6;CTD-2540L5.5	ENST00000554963.1;ENST00000556044.1;ENST00000430055.2;ENST00000256379.5;ENST00000553982.1	TSS1500;TSS1500;TSS1500;TSS1500;3'UTR	MED6;MED6;MED6;MED6;MED6;MED6;CTD-2540L5.5	ENST00000554963.1;ENST00000556044.1;ENST00000430055.2;ENST00000556495.1;ENST00000553611.1;ENST00000256379.5;ENST00000553982.1	TSS1500;TSS1500;TSS1500;TSS1500;TSS1500;TSS1500;3'UTR	chr14:71067300-71067795	0.211046	2.03439	0.0499117	0.321775	4.13874
cg17730039	chr10		OpenSea								chr10:112084220-112084490	0.251036	2.0344	0.0499107	0.321772	4.13878
cg16854524	chr4	chr4:83931642-83932194	Island	1stExon;5'UTR;5'UTR;5'UTR;1stExon	LIN54;LIN54;LIN54;LIN54;LIN54;LIN54;LIN54;LIN54	ENST00000340417.3;ENST00000506560.1;ENST00000442461.2;ENST00000446851.2;ENST00000446851.2;ENST00000340417.3;ENST00000510557.1;ENST00000505397.1	1stExon;TSS200;TSS200;1stExon;5'UTR;5'UTR;5'UTR;5'UTR	LIN54;LIN54;LIN54;LIN54;LIN54;LIN54;LIN54;LIN54;LIN54;LIN54;LIN54;LIN54	ENST00000510877.1;ENST00000340417.3;ENST00000506560.1;ENST00000508171.1;ENST00000442461.2;ENST00000446851.2;ENST00000509748.1;ENST00000510877.1;ENST00000446851.2;ENST00000340417.3;ENST00000510557.1;ENST00000505397.1	1stExon;1stExon;TSS200;TSS200;TSS200;1stExon;3'UTR;5'UTR;5'UTR;5'UTR;5'UTR;5'UTR	chr4:83931220-83932410	0.0997605	2.0344	0.0499102	0.321771	4.1388
cg08492644	chr1	chr1:2116432-2116801	N_Shore	3'UTR;3'UTR;3'UTR;3'UTR;3'UTR;Body;Body;Body;Body	RP11-181G12.2;RP11-181G12.2;RP11-181G12.2;C1orf86;PRKCZ	ENST00000333854.2;ENST00000536678.1;ENST00000444529.1;ENST00000400919.3;ENST00000479263.1	TSS1500;TSS1500;TSS200;3'UTR;5'UTR	RP11-181G12.2;RP11-181G12.2;RP11-181G12.2;C1orf86;C1orf86;C1orf86;PRKCZ;PRKCZ;C1orf86;PRKCZ	ENST00000333854.2;ENST00000536678.1;ENST00000444529.1;ENST00000400919.3;ENST00000414253.1;ENST00000428120.1;ENST00000505322.1;ENST00000478770.2;ENST00000469733.1;ENST00000479263.1	TSS1500;TSS1500;TSS200;3'UTR;3'UTR;3'UTR;5'UTR;3'UTR;3'UTR;5'UTR		-0.111623	-2.03441	0.0499092	0.321767	4.13884
cg13845266	chr19		OpenSea	Body								-0.0833923	-2.03442	0.0499088	0.321767	4.13885
cg01396957	chr18		OpenSea	Body;Body;Body;Body;Body;Body;Body;Body				TCF4;TCF4	ENST00000565580.1;ENST00000562847.1	5'UTR;5'UTR	chr18:53168000-53168175	0.290255	2.03442	0.0499083	0.321767	4.13887
cg12078379	chr9	chr9:123475985-123477255	Island	TSS200	MEGF9;MEGF9	ENST00000373930.3;ENST00000426959.1	TSS200;TSS1500	MEGF9;MEGF9	ENST00000373930.3;ENST00000426959.1	TSS200;TSS1500	chr9:123476725-123477015	0.10512	2.03442	0.0499081	0.321767	4.13888
cg04696345	chr18		OpenSea	5'UTR	ZBTB7C;ZBTB7C;ZBTB7C	ENST00000535628.1;ENST00000542101.1;ENST00000540333.1	5'UTR;5'UTR;5'UTR	ZBTB7C;ZBTB7C;ZBTB7C	ENST00000535628.1;ENST00000542101.1;ENST00000540333.1	5'UTR;5'UTR;5'UTR	chr18:45656065-45656555	0.146553	2.03443	0.0499077	0.321767	4.1389
cg23425280	chr12	chr12:56401083-56401506	S_Shore		IKZF4;IKZF4	ENST00000262032.5;ENST00000548601.1	5'UTR;5'UTR	IKZF4;IKZF4	ENST00000262032.5;ENST00000548601.1	5'UTR;5'UTR	chr12:56401405-56402315	-0.174286	-2.03443	0.0499077	0.321767	4.1389
cg22601415	chr10		OpenSea	Body;TSS200	ANK3;ANK3	ENST00000423532.3;ENST00000355288.2	TSS1500;TSS200	ANK3;ANK3;ANK3;ANK3;ANK3;ANK3;ANK3	ENST00000506635.1;ENST00000513049.1;ENST00000486349.1;ENST00000423532.3;ENST00000355288.2;ENST00000395302.3;ENST00000510495.1	TSS1500;TSS1500;TSS1500;TSS1500;TSS200;3'UTR;3'UTR		-0.146879	-2.03444	0.049906	0.321762	4.13896
cg09103061	chr5		OpenSea								chr5:175023700-175024175	0.35516	2.03445	0.0499051	0.321759	4.13899
cg18556030	chr3		OpenSea	Body;Body;Body							chr3:78904320-78904615	-0.117027	-2.03445	0.0499048	0.321759	4.13901
cg06017355	chr16	chr16:69776088-69776394	S_Shore	Body				NOB1	ENST00000569871.1	3'UTR	chr16:69776265-69776875	-0.104351	-2.03446	0.0499044	0.321759	4.13902
cg17861618	chr10	chr10:134925815-134926878	S_Shelf	Body	GPR123	ENST00000392609.3	3'UTR	GPR123	ENST00000392609.3	3'UTR		0.178763	2.03446	0.0499042	0.321759	4.13903
cg13414746	chr20		OpenSea								chr20:55418965-55419190	0.314259	2.03446	0.0499041	0.321759	4.13903
cg05851042	chr20	chr20:50383675-50384904	S_Shore	TSS1500	ATP9A;ATP9A;ATP9A	ENST00000311637.5;ENST00000402822.1;ENST00000338821.5	TSS1500;TSS1500;TSS1500	ATP9A;ATP9A;ATP9A	ENST00000311637.5;ENST00000402822.1;ENST00000338821.5	TSS1500;TSS1500;TSS1500		-0.0880663	-2.03447	0.0499031	0.321758	4.13907
cg09735013	chr1		OpenSea	Body				RP11-69E11.4;RP11-69E11.4;RP11-69E11.4;RP11-69E11.4;RP11-69E11.4	ENST00000458207.1;ENST00000450157.1;ENST00000431553.1;ENST00000417869.1;ENST00000440190.1	3'UTR;3'UTR;3'UTR;3'UTR;3'UTR	chr1:39995585-39996195	-0.10311	-2.03448	0.0499025	0.321756	4.1391
cg21507551	chr2	chr2:85359956-85362593	N_Shore	TSS1500	TCF7L1	ENST00000282111.3	TSS1500	TCF7L1	ENST00000282111.3	TSS1500	chr2:85359605-85359875	-0.172089	-2.0345	0.0499	0.321743	4.13919
cg18316283	chr10	chr10:5567122-5567828	S_Shore	TSS1500;TSS1500	RP11-116G8.4;RP11-116G8.4	ENST00000545372.1;ENST00000542093.1	TSS1500;TSS1500	RP11-116G8.4;RP11-116G8.4	ENST00000545372.1;ENST00000542093.1	TSS1500;TSS1500		0.199917	2.03451	0.0498994	0.321742	4.13921
cg21158976	chr17	chr17:73936881-73937417	N_Shelf	Body	FBF1	ENST00000427433.2	TSS1500	FBF1	ENST00000427433.2	TSS1500	chr17:73933725-73934075	-0.193391	-2.03452	0.0498979	0.321735	4.13927
cg16586182	chr3	chr3:47516997-47517650	N_Shore	5'UTR	SCAP;SCAP;SCAP;SCAP	ENST00000545718.1;ENST00000441517.2;ENST00000339815.4;ENST00000265565.5	5'UTR;5'UTR;5'UTR;5'UTR	SCAP;SCAP;SCAP;SCAP;SCAP;SCAP;SCAP	ENST00000545718.1;ENST00000441517.2;ENST00000416847.1;ENST00000320017.6;ENST00000339815.4;ENST00000265565.5;ENST00000448217.1	5'UTR;5'UTR;5'UTR;5'UTR;5'UTR;5'UTR;5'UTR	chr3:47516540-47517630	-0.196374	-2.03452	0.0498979	0.321735	4.13927
cg27030694	chr2	chr2:231692697-231693496	N_Shelf								chr2:231690005-231690355	0.183564	2.03452	0.0498977	0.321735	4.13928
cg00644823	chr1	chr1:91300979-91301891	Island		RP4-665J23.1;RP4-665J23.1	ENST00000455680.1;ENST00000455680.1	3'UTR;1stExon	RP4-665J23.1;RP4-665J23.1;RP4-665J23.1;RP4-665J23.1	ENST00000455680.1;ENST00000455680.1;ENST00000435649.1;ENST00000443802.1	3'UTR;1stExon;3'UTR;3'UTR	chr1:91301405-91301575	-0.216341	-2.03453	0.0498973	0.321735	4.13929
cg00211883	chr3		OpenSea		RP11-644C3.1	ENST00000428516.1	3'UTR	RP11-644C3.1	ENST00000428516.1	3'UTR		0.310618	2.03453	0.0498964	0.321735	4.13933
cg09625543	chr21		OpenSea	3'UTR;Body				BRWD1;TMPRSS3	ENST00000446924.1;ENST00000553129.1	3'UTR;3'UTR	chr21:40560420-40560890	-0.257692	-2.03454	0.0498955	0.321731	4.13936
cg16453007	chr5	chr5:176074138-176074623	Island	TSS200;TSS200;TSS200	TSPAN17;TSPAN17;TSPAN17;TSPAN17;TSPAN17	ENST00000508164.1;ENST00000503045.1;ENST00000515708.1;ENST00000310032.8;ENST00000298564.10	TSS1500;TSS1500;TSS1500;TSS200;TSS200	TSPAN17;TSPAN17;TSPAN17;TSPAN17;TSPAN17;TSPAN17;TSPAN17;TSPAN17	ENST00000514705.1;ENST00000503030.1;ENST00000504168.1;ENST00000503045.1;ENST00000515708.1;ENST00000507471.1;ENST00000310032.8;ENST00000298564.10	TSS1500;TSS1500;TSS1500;TSS1500;TSS1500;TSS1500;TSS200;TSS200	chr5:176073885-176074555	-0.118639	-2.03455	0.0498944	0.321727	4.1394
cg08765910	chr8	chr8:56685492-56686207	N_Shore	5'UTR;5'UTR;TSS1500;5'UTR	TMEM68;TMEM68;TMEM68;TMEM68;TGS1;TMEM68;TMEM68	ENST00000434581.2;ENST00000521229.1;ENST00000522576.1;ENST00000334667.2;ENST00000260129.5;ENST00000523073.1;ENST00000519784.1	5'UTR;5'UTR;5'UTR;5'UTR;TSS1500;5'UTR;5'UTR	TMEM68;TMEM68;TMEM68;TMEM68;TMEM68;TMEM68;TMEM68;TGS1;TGS1;TMEM68;TMEM68;TMEM68	ENST00000520414.1;ENST00000523423.1;ENST00000434581.2;ENST00000521229.1;ENST00000522576.1;ENST00000522090.1;ENST00000334667.2;ENST00000260129.5;ENST00000523948.1;ENST00000523073.1;ENST00000519784.1;ENST00000519780.1	5'UTR;5'UTR;5'UTR;5'UTR;5'UTR;5'UTR;5'UTR;TSS1500;TSS1500;5'UTR;5'UTR;5'UTR	chr8:56684585-56685770	0.244172	2.03456	0.0498941	0.321727	4.13941
cg04820773	chr17		OpenSea								chr17:17349185-17349795	0.122886	2.03456	0.0498936	0.321727	4.13943
cg21516670	chr15		OpenSea	Body	FAN1	ENST00000568145.1	5'UTR	FAN1;FAN1	ENST00000568145.1;ENST00000565280.1	5'UTR;3'UTR	chr15:31215040-31215230	-0.115505	-2.03456	0.0498936	0.321727	4.13943
cg21800327	chr1		OpenSea	Body	SKI	ENST00000478223.2	TSS200	SKI;SKI	ENST00000478223.2;ENST00000508416.1	TSS200;5'UTR	chr1:2178945-2179415	-0.109097	-2.03457	0.0498924	0.321724	4.13948
cg00687122	chr7	chr7:39453515-39454291	Island	Body;Body							chr7:39453280-39454515	0.149605	2.03457	0.0498923	0.321724	4.13948
cg26433582	chr11	chr11:68849897-68850551	N_Shore	Body	TPCN2	ENST00000442692.2	5'UTR	TPCN2;TPCN2	ENST00000442692.2;ENST00000539166.1	5'UTR;3'UTR	chr11:68847805-68848375	0.197807	2.03458	0.0498918	0.321724	4.1395
cg14763422	chr10		OpenSea	Body							chr10:3437285-3438235	0.258501	2.03458	0.0498914	0.321724	4.13952
cg16584393	chr18	chr18:14747516-14748231	Island	TSS1500	ANKRD30B;ANKRD30B	ENST00000358984.3;ENST00000447268.2	TSS1500;TSS1500	ANKRD30B;ANKRD30B	ENST00000358984.3;ENST00000447268.2	TSS1500;TSS1500	chr18:14747845-14748275	-0.198168	-2.0346	0.0498892	0.321713	4.13961
cg07083101	chr11		OpenSea									0.288609	2.0346	0.049889	0.321713	4.13961
cg05519994	chr21		OpenSea									0.205294	2.03461	0.0498884	0.321713	4.13963
cg10495160	chr2		OpenSea									0.243098	2.03461	0.049888	0.321713	4.13965
cg15923477	chr10	chr10:6018944-6020073	S_Shelf									-0.127221	-2.03462	0.0498875	0.321712	4.13967
cg17060882	chr11		OpenSea	Body				NAALADL1	ENST00000529274.1	3'UTR	chr11:64821145-64821350	0.239641	2.03462	0.0498874	0.321712	4.13968
cg14451446	chr16		OpenSea	Body;Body;Body	KIAA0182	ENST00000471070.1	TSS200	KIAA0182;KIAA0182;KIAA0182	ENST00000471070.1;ENST00000469381.1;ENST00000496345.1	TSS200;5'UTR;5'UTR		0.192552	2.03462	0.0498872	0.321712	4.13968
cg27373477	chr1		OpenSea	TSS1500	GJA8	ENST00000240986.4	TSS1500	GJA8	ENST00000240986.4	TSS1500		-0.103682	-2.03463	0.0498862	0.321711	4.13972
cg21102280	chr1	chr1:33168019-33168865	N_Shelf	Body;Body				SYNC;SYNC	ENST00000426909.1;ENST00000417633.1	5'UTR;5'UTR	chr1:33164165-33164435	0.186905	2.03463	0.049886	0.321711	4.13973
cg13960324	chr20		OpenSea	Body	DDX27	ENST00000484427.1	5'UTR	DDX27;DDX27;DDX27	ENST00000493252.1;ENST00000484427.1;ENST00000462328.1	5'UTR;5'UTR;5'UTR		-0.107103	-2.03464	0.0498851	0.321709	4.13976
cg10167689	chr2		OpenSea									0.124151	2.03464	0.0498849	0.321709	4.13977
cg13609353	chr7		OpenSea	Body							chr7:119974565-119974810	0.233078	2.03464	0.0498849	0.321709	4.13977
cg18349968	chr16		OpenSea		SNORA27	ENST00000362604.1	TSS1500	SNORA27	ENST00000362604.1	TSS1500		-0.122826	-2.03464	0.0498848	0.321709	4.13977
cg09245128	chr16		OpenSea		CTA-481E9.4;CTA-481E9.4	ENST00000569048.1;ENST00000567304.1	TSS1500;3'UTR	CTA-481E9.4;CTA-481E9.4	ENST00000569048.1;ENST00000567304.1	TSS1500;3'UTR	chr16:18066525-18066790	0.173335	2.03465	0.0498839	0.321709	4.13981
cg11027285	chr2		OpenSea	Body	AC053503.11;SPEG	ENST00000429882.1;ENST00000485813.1	3'UTR;5'UTR	AC053503.11;SPEG	ENST00000429882.1;ENST00000485813.1	3'UTR;5'UTR		0.2557	2.03465	0.0498837	0.321709	4.13982
cg08882067	chr1		OpenSea								chr1:207405680-207406410	0.238063	2.03465	0.0498836	0.321709	4.13982
cg03820608	chr11		OpenSea	Body								0.239248	2.03466	0.0498831	0.321709	4.13984
cg13228980	chr16		OpenSea		RN5S404	ENST00000517118.1	TSS1500	RN5S404	ENST00000517118.1	TSS1500		0.265105	2.03466	0.049883	0.321709	4.13984
cg25653839	chr15	chr15:40453005-40453685	N_Shelf									-0.126049	-2.03466	0.049883	0.321709	4.13984
cg21867744	chr2		OpenSea								chr2:96366345-96366755	0.273573	2.03466	0.0498827	0.321709	4.13985
cg14568259	chr9		OpenSea	Body;Body	MIR181A2HG	ENST00000429139.1	5'UTR	MIR181A2HG	ENST00000429139.1	5'UTR	chr9:127421385-127421950	-0.345704	-2.03467	0.0498815	0.321709	4.1399
cg13206017	chr3	chr3:187387914-187388176	S_Shore	TSS200	SST	ENST00000287641.3	TSS200	SST	ENST00000287641.3	TSS200	chr3:187387485-187388295	-0.207969	-2.03468	0.0498812	0.321709	4.13991
cg06182018	chr5	chr5:38556222-38557563	N_Shore	5'UTR;5'UTR	LIFR;LIFR;LIFR	ENST00000503088.1;ENST00000453190.2;ENST00000263409.4	3'UTR;5'UTR;5'UTR	LIFR;LIFR;LIFR;LIFR;LIFR	ENST00000503088.1;ENST00000506990.1;ENST00000453190.2;ENST00000511561.1;ENST00000263409.4	3'UTR;5'UTR;5'UTR;5'UTR;5'UTR	chr5:38554380-38554795	0.247526	2.03468	0.0498806	0.321709	4.13994
cg26380116	chr12		OpenSea	Body				TMEM132B	ENST00000534945.1	5'UTR		0.145312	2.03469	0.0498797	0.321709	4.13997
cg27526774	chr1		OpenSea		RP11-443B7.1;RP11-443B7.1;RP11-443B7.1;RP11-443B7.1;RP11-443B7.1	ENST00000423988.1;ENST00000451766.1;ENST00000423175.1;ENST00000458044.1;ENST00000418557.1	3'UTR;3'UTR;TSS200;TSS1500;3'UTR	RP11-443B7.1;RP11-443B7.1;RP11-443B7.1;RP11-443B7.1;RP11-443B7.1	ENST00000423988.1;ENST00000451766.1;ENST00000423175.1;ENST00000458044.1;ENST00000418557.1	3'UTR;3'UTR;TSS200;TSS1500;3'UTR	chr1:235098965-235099910	-0.14936	-2.0347	0.0498789	0.321707	4.14
cg11345703	chr11	chr11:61335112-61335340	S_Shelf	Body								0.241204	2.0347	0.0498789	0.321707	4.14
cg01804281	chr1	chr1:115880167-115881332	N_Shelf	5'UTR	RP4-663N10.1;NGF	ENST00000425449.1;ENST00000369512.2	5'UTR;5'UTR	RP4-663N10.1;NGF	ENST00000425449.1;ENST00000369512.2	5'UTR;5'UTR		0.288124	2.03471	0.0498772	0.321701	4.14006
cg06038367	chr16	chr16:30194747-30195357	S_Shelf	Body	CORO1A	ENST00000219150.5	ExonBnd	CORO1A;CORO1A;CORO1A;CORO1A;CORO1A;CORO1A;CORO1A;CORO1A	ENST00000567034.1;ENST00000562129.1;ENST00000564768.1;ENST00000564768.1;ENST00000563778.1;ENST00000568763.1;ENST00000568982.1;ENST00000569469.1	5'UTR;TSS1500;1stExon;5'UTR;ExonBnd;5'UTR;5'UTR;5'UTR	chr16:30198085-30198435	0.301189	2.03472	0.0498771	0.321701	4.14007
cg20306511	chr22	chr22:19718227-19718751	S_Shore								chr22:19718465-19718855	0.12044	2.03472	0.0498767	0.321701	4.14008
cg08778908	chr13		OpenSea	TSS1500;5'UTR;5'UTR;Body	LPAR6;LPAR6	ENST00000345941.2;ENST00000378434.3	5'UTR;5'UTR	LPAR6;LPAR6;LPAR6;LPAR6	ENST00000462781.1;ENST00000470937.1;ENST00000345941.2;ENST00000378434.3	3'UTR;3'UTR;5'UTR;5'UTR		0.214745	2.03472	0.0498762	0.321701	4.1401
cg14032528	chr1	chr1:11865462-11866566	Island	1stExon;1stExon;1stExon;1stExon;TSS1500	MTHFR;CLCN6;CLCN6;CLCN6;CLCN6;MTHFR;CLCN6;CLCN6	ENST00000376585.1;ENST00000312413.6;ENST00000346436.6;ENST00000376497.3;ENST00000376487.3;ENST00000376590.3;ENST00000376496.3;ENST00000376490.3	TSS1500;1stExon;1stExon;1stExon;1stExon;TSS1500;1stExon;1stExon	MTHFR;MTHFR;MTHFR;MTHFR;MTHFR;CLCN6;CLCN6;CLCN6;CLCN6;MTHFR;CLCN6;CLCN6	ENST00000376486.2;ENST00000413656.1;ENST00000376585.1;ENST00000376486.2;ENST00000418034.1;ENST00000312413.6;ENST00000346436.6;ENST00000376497.3;ENST00000376487.3;ENST00000376590.3;ENST00000376496.3;ENST00000376490.3	5'UTR;TSS1500;TSS1500;1stExon;TSS1500;1stExon;1stExon;1stExon;1stExon;TSS1500;1stExon;1stExon	chr1:11866380-11866595	0.126946	2.03472	0.0498762	0.321701	4.1401
cg20790058	chr6	chr6:96463869-96464136	N_Shore	TSS200	FUT9	ENST00000483933.1	TSS200	FUT9	ENST00000483933.1	TSS200	chr6:96463440-96464115	-0.210057	-2.03473	0.0498757	0.321701	4.14012
cg22083166	chr17	chr17:19140307-19141648	S_Shelf	5'UTR;5'UTR;5'UTR	EPN2;EPN2;EPN2;EPN2	ENST00000347697.2;ENST00000314728.4;ENST00000395618.3;ENST00000575595.1	5'UTR;5'UTR;5'UTR;5'UTR	EPN2;EPN2;EPN2;EPN2;EPN2	ENST00000347697.2;ENST00000314728.4;ENST00000395618.3;ENST00000395628.2;ENST00000494192.2	5'UTR;5'UTR;5'UTR;5'UTR;5'UTR	chr17:19143845-19144435	0.223902	2.03474	0.0498748	0.3217	4.14016
cg25490896	chr2		OpenSea		AC018890.6	ENST00000442996.1	5'UTR	AC018890.6;AC018890.6	ENST00000442996.1;ENST00000412835.1	5'UTR;5'UTR		0.247022	2.03474	0.0498746	0.3217	4.14016
cg13468764	chr1	chr1:933387-937410	Island	TSS1500;TSS1500	HES4;HES4;HES4	ENST00000481869.1;ENST00000304952.6;ENST00000428771.2	TSS1500;TSS1500;TSS1500	HES4;HES4;HES4	ENST00000481869.1;ENST00000304952.6;ENST00000428771.2	TSS1500;TSS1500;TSS1500	chr1:936465-937035	0.208556	2.03474	0.0498743	0.3217	4.14018
cg21131711	chr3	chr3:12328994-12329227	N_Shelf									0.122107	2.03475	0.0498736	0.3217	4.1402
cg09238199	chr13		OpenSea	Body							chr13:111097660-111097910	0.280496	2.03475	0.0498736	0.3217	4.1402
cg17486234	chr8		OpenSea	Body							chr8:41140380-41140795	0.253113	2.03475	0.0498736	0.3217	4.1402
cg02559822	chr11		OpenSea	TSS1500	OR4P4	ENST00000314612.2	TSS1500	OR4P4	ENST00000314612.2	TSS1500		0.255597	2.03475	0.0498734	0.3217	4.14021
cg04117375	chr3		OpenSea	Body							chr3:62164800-62165135	0.255948	2.03475	0.0498732	0.3217	4.14022
cg01647632	chr15	chr15:89438176-89438850	S_Shore	TSS200	HAPLN3;HAPLN3	ENST00000562889.1;ENST00000359595.3	TSS200;TSS200	HAPLN3;HAPLN3;HAPLN3;HAPLN3;HAPLN3	ENST00000563808.1;ENST00000558770.1;ENST00000562281.1;ENST00000562889.1;ENST00000359595.3	TSS200;TSS200;TSS200;TSS200;TSS200	chr15:89438485-89439175	0.350588	2.03476	0.0498728	0.3217	4.14023
cg26729956	chr10	chr10:119494493-119494991	S_Shelf								chr10:119498525-119498875	0.230719	2.03476	0.0498727	0.3217	4.14024
cg03173807	chr4		OpenSea	Body	KIAA1530	ENST00000296312.5	5'UTR	KIAA1530;KIAA1530;KIAA1530	ENST00000505716.1;ENST00000505716.1;ENST00000296312.5	1stExon;5'UTR;5'UTR	chr4:1348380-1348595	-0.161156	-2.03476	0.0498726	0.3217	4.14024
cg18419747	chr10	chr10:15138965-15139851	S_Shelf	5'UTR;5'UTR;5'UTR	RPP38;RPP38;RPP38;RPP38;RP11-455B2.7	ENST00000378203.1;ENST00000378201.1;ENST00000378202.5;ENST00000378197.4;ENST00000451677.1	5'UTR;5'UTR;5'UTR;5'UTR;5'UTR	RPP38;RPP38;RPP38;RPP38;RPP38;RP11-455B2.7	ENST00000378203.1;ENST00000378201.1;ENST00000378202.5;ENST00000378197.4;ENST00000441850.1;ENST00000451677.1	5'UTR;5'UTR;5'UTR;5'UTR;5'UTR;5'UTR		-0.135815	-2.03476	0.0498723	0.3217	4.14025
cg01811882	chr13		OpenSea								chr13:22493505-22493995	0.124249	2.03477	0.0498716	0.3217	4.14028
cg01369689	chr16	chr16:30786618-30787464	N_Shore	3'UTR	RNF40;RNF40	ENST00000357890.5;ENST00000324685.6	3'UTR;3'UTR	RNF40;RNF40;RNF40	ENST00000493683.1;ENST00000357890.5;ENST00000324685.6	5'UTR;3'UTR;3'UTR		-0.128951	-2.03477	0.0498713	0.3217	4.14029
cg21928923	chr7		OpenSea	Body;Body;Body;Body;Body								0.164176	2.03477	0.0498712	0.3217	4.1403
cg04346003	chr2		OpenSea	Body;Body							chr2:54816485-54816675	-0.22465	-2.03477	0.049871	0.3217	4.1403
cg07281385	chr7		OpenSea		AC011294.3	ENST00000469937.1	TSS200	AC011294.3;AC011294.3	ENST00000469937.1;ENST00000487094.1	TSS200;TSS200		0.248679	2.03478	0.0498705	0.3217	4.14032
cg04262459	chr7		OpenSea					SKAP2	ENST00000432747.1	5'UTR		0.265902	2.03478	0.0498705	0.3217	4.14032
cg26127413	chr17		OpenSea	Body							chr17:58719200-58719615	0.26603	2.03478	0.04987	0.3217	4.14034
cg04380791	chr1		OpenSea	Body;Body;Body;Body				NFIA;NFIA	ENST00000476646.1;ENST00000479364.1	5'UTR;5'UTR		0.242623	2.03479	0.0498688	0.3217	4.14039
cg25760888	chr6		OpenSea	Body							chr6:132113300-132113615	0.169979	2.03481	0.0498672	0.3217	4.14045
cg23511157	chr7		OpenSea		ASB15;ASB15;RP11-390E23.3;ASB15	ENST00000434204.1;ENST00000451215.1;ENST00000422401.1;ENST00000451558.1	TSS200;TSS200;3'UTR;5'UTR	ASB15;ASB15;ASB15;RP11-390E23.3;ASB15	ENST00000434204.1;ENST00000437535.1;ENST00000451215.1;ENST00000422401.1;ENST00000451558.1	TSS200;TSS200;TSS200;3'UTR;5'UTR	chr7:123241660-123241810	0.135744	2.03481	0.0498671	0.3217	4.14045
cg03312855	chr3	chr3:64671087-64673957	Island	Body;Body	ADAMTS9-AS2	ENST00000474768.1	5'UTR	ADAMTS9;ADAMTS9-AS2;ADAMTS9;ADAMTS9-AS2;ADAMTS9-AS2;ADAMTS9-AS2	ENST00000482490.1;ENST00000485174.1;ENST00000475557.1;ENST00000460833.1;ENST00000474768.1;ENST00000481312.1	TSS200;5'UTR;3'UTR;5'UTR;5'UTR;5'UTR	chr3:64671380-64672655	-0.311874	-2.03482	0.0498665	0.3217	4.14048
cg03157429	chr4		OpenSea	Body				PET112;PET112	ENST00000515490.1;ENST00000515564.1	TSS1500;3'UTR		0.139198	2.03482	0.0498663	0.3217	4.14048
cg02458188	chr15		OpenSea	Body	RORA	ENST00000560004.1	3'UTR	RORA;RORA;RORA;RORA	ENST00000557822.1;ENST00000559145.1;ENST00000551975.1;ENST00000560004.1	3'UTR;3'UTR;3'UTR;3'UTR	chr15:60966185-60966455	0.227895	2.03482	0.0498659	0.3217	4.1405
cg05656939	chr4		OpenSea									0.257059	2.03483	0.0498649	0.321698	4.14054
cg08265926	chr16	chr16:81040134-81041325	N_Shore	TSS1500;TSS1500;TSS1500;5'UTR	CENPN;CENPN;CMC2;CMC2;CMC2;CMC2;CMC2;CMC2;CMC2;CMC2;CMC2	ENST00000305850.5;ENST00000299572.5;ENST00000564174.1;ENST00000562713.1;ENST00000570195.1;ENST00000565925.1;ENST00000565108.1;ENST00000565650.1;ENST00000486645.1;ENST00000219400.3;ENST00000565914.1	TSS1500;TSS1500;5'UTR;5'UTR;5'UTR;5'UTR;5'UTR;5'UTR;5'UTR;5'UTR;5'UTR	CENPN;CENPN;CMC2;CMC2;CMC2;CMC2;CMC2;CMC2;CMC2;CMC2;CMC2;CMC2;CMC2;CMC2;CMC2	ENST00000305850.5;ENST00000299572.5;ENST00000569187.1;ENST00000562828.1;ENST00000565514.1;ENST00000567593.1;ENST00000564174.1;ENST00000562713.1;ENST00000570195.1;ENST00000570086.1;ENST00000565108.1;ENST00000565650.1;ENST00000486645.1;ENST00000219400.3;ENST00000565914.1	TSS1500;TSS1500;3'UTR;3'UTR;3'UTR;5'UTR;5'UTR;5'UTR;5'UTR;5'UTR;5'UTR;5'UTR;5'UTR;5'UTR;5'UTR	chr16:81039025-81039235	0.229913	2.03485	0.049863	0.321689	4.14061
cg00872687	chr1		OpenSea	Body;Body;Body;Body	DHDDS;DHDDS;DHDDS	ENST00000374187.2;ENST00000374192.2;ENST00000531955.1	5'UTR;5'UTR;5'UTR	DHDDS;DHDDS;DHDDS;DHDDS;DHDDS;DHDDS;DHDDS;DHDDS;DHDDS;DHDDS	ENST00000374187.2;ENST00000374192.2;ENST00000374186.3;ENST00000528557.1;ENST00000531955.1;ENST00000431933.1;ENST00000526278.1;ENST00000529688.1;ENST00000525410.1;ENST00000434391.2	5'UTR;5'UTR;5'UTR;5'UTR;5'UTR;TSS200;5'UTR;5'UTR;5'UTR;3'UTR		-0.0954522	-2.03485	0.0498624	0.321687	4.14063
cg15876264	chr5		OpenSea									0.181179	2.03486	0.0498619	0.321687	4.14065
cg14634607	chr8		OpenSea	Body;Body	AC107890.1	ENST00000408683.1	TSS200	AC107890.1;CSMD3;CSMD3	ENST00000408683.1;ENST00000493303.1;ENST00000497026.1	TSS200;3'UTR;3'UTR		0.305285	2.03486	0.0498616	0.321687	4.14066
cg05247650	chr1		OpenSea	3'UTR								0.218246	2.03486	0.0498615	0.321687	4.14067
cg15585794	chr11	chr11:131780328-131781532	Island	TSS1500;TSS1500;TSS1500;Body	NTM;NTM;NTM	ENST00000374786.1;ENST00000425719.2;ENST00000374784.1	TSS1500;TSS1500;TSS1500	NTM;NTM;NTM;NTM;NTM;NTM;NTM	ENST00000470371.1;ENST00000374786.1;ENST00000463395.1;ENST00000479431.1;ENST00000425719.2;ENST00000374784.1;ENST00000498764.1	TSS1500;TSS1500;5'UTR;TSS1500;TSS1500;TSS1500;5'UTR		-0.333948	-2.03486	0.0498614	0.321687	4.14067
cg09412654	chr11	chr11:121297942-121298160	N_Shore								chr11:121297265-121297655	-0.136594	-2.03486	0.0498613	0.321687	4.14068
cg25926572	chr2		OpenSea	Body;Body				INPP5D	ENST00000496402.1	5'UTR	chr2:233995225-233995610	-0.125904	-2.03488	0.0498594	0.321683	4.14075
cg05947666	chr1		OpenSea	Body;Body	SGIP1	ENST00000468286.1	5'UTR	SGIP1;SGIP1;SGIP1;SGIP1;SGIP1;SGIP1	ENST00000484988.1;ENST00000483060.1;ENST00000493564.1;ENST00000497055.1;ENST00000468286.1;ENST00000483060.1	5'UTR;1stExon;5'UTR;5'UTR;5'UTR;5'UTR		0.13378	2.0349	0.0498581	0.321677	4.1408
cg16403265	chr10		OpenSea		RP11-184A2.2;RP11-184A2.2	ENST00000415358.1;ENST00000415358.1	1stExon;5'UTR	RP11-184A2.2;RP11-184A2.2	ENST00000415358.1;ENST00000415358.1	1stExon;5'UTR	chr10:3809965-3810255	-0.0838977	-2.0349	0.0498579	0.321677	4.14081
cg22622658	chr6		OpenSea									0.198208	2.0349	0.0498577	0.321677	4.14081
cg02014733	chr19	chr19:34988748-34988951	S_Shore	Body							chr19:34988545-34989495	0.143279	2.0349	0.0498575	0.321677	4.14082
cg07504442	chr5	chr5:178957433-178957900	N_Shelf									0.146235	2.03491	0.049857	0.321677	4.14084
cg01899600	chr11		OpenSea	1stExon	OR56B1;TRIM5	ENST00000317121.3;ENST00000380027.1	1stExon;5'UTR	TRIM22;OR56B1;TRIM5;TRIM5	ENST00000429063.1;ENST00000317121.3;ENST00000380027.1;ENST00000412903.1	3'UTR;1stExon;5'UTR;5'UTR		0.181796	2.03491	0.0498562	0.321677	4.14087
cg03663984	chr3		OpenSea	1stExon	LMOD3	ENST00000420581.2	1stExon	LMOD3	ENST00000420581.2	1stExon		0.220136	2.03492	0.0498557	0.321677	4.14089
cg13288361	chr15	chr15:101626334-101626852	Island		RP11-505E24.2	ENST00000559857.1	TSS200	RP11-505E24.2	ENST00000559857.1	TSS200	chr15:101626185-101626355	-0.119942	-2.03492	0.0498554	0.321677	4.1409
cg06394621	chr10		OpenSea								chr10:29236205-29236430	0.270671	2.03492	0.049855	0.321677	4.14091
cg01367587	chr7	chr7:1536621-1537489	S_Shore	Body	INTS1	ENST00000404767.3	ExonBnd	INTS1	ENST00000404767.3	ExonBnd		-0.126373	-2.03494	0.0498536	0.32167	4.14097
cg12586386	chr11	chr11:77300360-77301391	N_Shore	TSS1500	CLNS1A;AQP11;AQP11	ENST00000526761.1;ENST00000528638.1;ENST00000313578.3	3'UTR;TSS1500;TSS1500	CLNS1A;AQP11;AQP11	ENST00000526761.1;ENST00000528638.1;ENST00000313578.3	3'UTR;TSS1500;TSS1500	chr11:77299800-77300770	-0.353568	-2.03495	0.0498528	0.321668	4.141
cg00393837	chr2	chr2:105468851-105473488	Island		AC018730.1	ENST00000447876.1	TSS1500	AC018730.1	ENST00000447876.1	TSS1500	chr2:105469945-105470295	-0.262051	-2.03495	0.0498527	0.321668	4.141
cg02575193	chr11		OpenSea	3'UTR	DCHS1;RP11-732A19.5;RP11-732A19.5	ENST00000299441.3;ENST00000526456.1;ENST00000526456.1	3'UTR;1stExon;5'UTR	DCHS1;RP11-732A19.5;RP11-732A19.5	ENST00000299441.3;ENST00000526456.1;ENST00000526456.1	3'UTR;1stExon;5'UTR	chr11:6642880-6643115	0.239267	2.03495	0.0498522	0.321668	4.14102
cg08612871	chr1		OpenSea	TSS1500	GJB5	ENST00000338513.1	TSS1500	GJB5	ENST00000338513.1	TSS1500		0.260343	2.03495	0.0498519	0.321668	4.14104
cg10121559	chr19		OpenSea									-0.166424	-2.03495	0.0498518	0.321668	4.14104
cg01157919	chr1		OpenSea	Body	MIR205HG;MIR205HG	ENST00000433108.1;ENST00000433108.1	1stExon;5'UTR	MIR205HG;MIR205HG;MIR205HG;MIR205HG;MIR205HG;MIR205HG;MIR205HG;MIR205HG;MIR205HG;MIR205HG;MIR205HG;MIR205HG;MIR205HG	ENST00000433108.1;ENST00000429156.1;ENST00000433108.1;ENST00000366437.3;ENST00000431096.1;ENST00000451937.1;ENST00000451937.1;ENST00000444286.1;ENST00000444286.1;ENST00000458250.1;ENST00000458250.1;ENST00000419143.1;ENST00000440276.1	1stExon;5'UTR;5'UTR;5'UTR;5'UTR;1stExon;5'UTR;1stExon;5'UTR;1stExon;5'UTR;TSS200;TSS200	chr1:209602420-209602795	-0.108323	-2.03496	0.0498514	0.321668	4.14105
cg01410215	chr1		OpenSea		RP4-781K5.7	ENST00000457051.1	5'UTR	RP4-781K5.7;RP4-781K5.7	ENST00000457051.1;ENST00000422414.1	5'UTR;5'UTR	chr1:234845380-234845975	-0.132287	-2.03496	0.0498507	0.321668	4.14108
cg20638525	chr11		OpenSea									0.20108	2.03497	0.0498499	0.321667	4.14111
cg22889256	chr2		OpenSea		AC113607.3	ENST00000427019.1	TSS1500	AC113607.3	ENST00000427019.1	TSS1500		0.197778	2.03497	0.0498499	0.321667	4.14111
cg25969791	chrX		OpenSea	3'UTR;3'UTR;Body;Body;Body	EDA;EDA;EDA	ENST00000525810.1;ENST00000502251.1;ENST00000527388.1	3'UTR;5'UTR;3'UTR	EDA;EDA;EDA;EDA;EDA;EDA;EDA	ENST00000525810.1;ENST00000533317.1;ENST00000374548.1;ENST00000503592.1;ENST00000510681.2;ENST00000530321.1;ENST00000527388.1	3'UTR;5'UTR;5'UTR;5'UTR;5'UTR;5'UTR;3'UTR		0.240346	2.03497	0.0498497	0.321667	4.14112
cg22841538	chr8		OpenSea								chr8:124601525-124601790	0.145636	2.035	0.0498467	0.321653	4.14123
cg27005749	chr8		OpenSea	Body;Body	EIF2C2	ENST00000517293.1	3'UTR	EIF2C2;EIF2C2	ENST00000517293.1;ENST00000524328.1	3'UTR;5'UTR	chr8:141607820-141608895	-0.606231	-2.035	0.0498465	0.321653	4.14124
cg17628717	chr7		OpenSea	Body	HECW1	ENST00000265522.4	TSS200	HECW1;HECW1;HECW1;HECW1	ENST00000265522.4;ENST00000464944.1;ENST00000490954.2;ENST00000492310.1	TSS200;5'UTR;5'UTR;5'UTR	chr7:43351085-43351395	0.311403	2.03502	0.049845	0.321647	4.1413
cg13322256	chr11	chr11:74178175-74178801	N_Shore	5'UTR	KCNE3;RP11-702H23.4	ENST00000310128.4;ENST00000533008.1	5'UTR;5'UTR	KCNE3;KCNE3;KCNE3;KCNE3;RP11-702H23.4	ENST00000531854.1;ENST00000529425.1;ENST00000310128.4;ENST00000532569.1;ENST00000533008.1	5'UTR;5'UTR;5'UTR;5'UTR;5'UTR	chr11:74176805-74177235	-0.0910876	-2.03502	0.049845	0.321647	4.1413
cg10627737	chr13		OpenSea	Body	snoU13	ENST00000459093.1	TSS1500	snoU13	ENST00000459093.1	TSS1500	chr13:111064965-111065195	-0.106361	-2.03503	0.0498439	0.321645	4.14134
cg16435779	chr8	chr8:102504478-102504841	N_Shore	TSS1500	GRHL2;GRHL2;KB-1562D12.1	ENST00000251808.3;ENST00000395927.1;ENST00000520268.1	TSS1500;TSS1500;3'UTR	GRHL2;GRHL2;GRHL2;GRHL2;KB-1562D12.1	ENST00000251808.3;ENST00000521085.1;ENST00000472106.2;ENST00000395927.1;ENST00000520268.1	TSS1500;TSS1500;TSS1500;TSS1500;3'UTR	chr8:102504185-102505155	-0.269367	-2.03504	0.0498431	0.321643	4.14137
cg22530278	chr8		OpenSea					RP11-150O12.1;RP11-150O12.1	ENST00000517363.1;ENST00000519738.1	5'UTR;5'UTR		0.220277	2.03504	0.0498425	0.321642	4.14139
cg18358754	chr5	chr5:154317459-154317930	Island	TSS200	GEMIN5	ENST00000285873.7	TSS200	GEMIN5	ENST00000285873.7	TSS200	chr5:154317200-154317935	0.221425	2.03505	0.049842	0.32164	4.14142
cg17003018	chr5		OpenSea	Body				CTC-564N23.3;CTC-564N23.3;CTC-564N23.3;CTC-564N23.3;CTC-564N23.3;CTC-564N23.3;CTC-564N23.3;CTC-564N23.3;CTC-564N23.3;CTC-564N23.3;CTC-564N23.3;CTC-564N23.3	ENST00000512213.1;ENST00000514640.1;ENST00000514288.1;ENST00000503969.1;ENST00000514905.1;ENST00000515419.1;ENST00000502433.1;ENST00000512001.1;ENST00000514114.1;ENST00000513591.1;ENST00000504506.1;ENST00000507749.1	5'UTR;5'UTR;5'UTR;5'UTR;5'UTR;5'UTR;5'UTR;5'UTR;5'UTR;5'UTR;5'UTR;5'UTR	chr5:76398425-76398855	0.176166	2.03505	0.0498417	0.32164	4.14143
cg07891120	chr4		OpenSea									0.302214	2.03505	0.0498417	0.321641	4.14143
cg16999243	chr2		OpenSea	Body	SF3B1;SNORA4	ENST00000462613.1;ENST00000365564.1	TSS1500;TSS1500	SF3B1;SNORA4	ENST00000462613.1;ENST00000365564.1	TSS1500;TSS1500		0.177516	2.03505	0.0498414	0.32164	4.14144
cg21945523	chr10		OpenSea	Body							chr10:104442205-104442510	-0.152789	-2.03506	0.0498404	0.32164	4.14148
cg05812804	chr1	chr1:209799149-209799354	N_Shore	Body;Body;Body							chr1:209798425-209798830	0.140155	2.03506	0.0498404	0.32164	4.14148
cg13895570	chr1		OpenSea	TSS200;Body;Body							chr1:36097080-36097290	0.119901	2.03508	0.0498384	0.321632	4.14155
cg21679468	chr6		OpenSea	3'UTR	RP3-403A15.5;SOGA3;RP3-403A15.5;RP11-73O6.4	ENST00000481848.2;ENST00000368268.2;ENST00000474293.2;ENST00000563385.1	3'UTR;3'UTR;3'UTR;5'UTR	RP3-403A15.5;RP3-403A15.5;SOGA3;RP3-403A15.5;RP3-403A15.5;RP11-73O6.4	ENST00000481848.2;ENST00000473298.2;ENST00000368268.2;ENST00000464495.2;ENST00000474293.2;ENST00000563385.1	3'UTR;3'UTR;3'UTR;3'UTR;3'UTR;5'UTR		0.143295	2.03509	0.0498379	0.321631	4.14157
cg05400823	chr2		OpenSea	5'UTR;5'UTR	CALCRL;CALCRL;CALCRL;AC007319.1	ENST00000410068.1;ENST00000392370.3;ENST00000479784.1;ENST00000412276.1	5'UTR;5'UTR;3'UTR;5'UTR	CALCRL;CALCRL;CALCRL;CALCRL;CALCRL;CALCRL;AC007319.1;AC007319.1	ENST00000410068.1;ENST00000409998.1;ENST00000474212.1;ENST00000485973.1;ENST00000461244.1;ENST00000479784.1;ENST00000453517.1;ENST00000412276.1	5'UTR;5'UTR;3'UTR;3'UTR;3'UTR;3'UTR;5'UTR;5'UTR		0.171792	2.03509	0.0498376	0.321631	4.14158
cg03657031	chr19	chr19:54385315-54385604	N_Shore	TSS1500	PRKCG;PRKCG;PRKCG;PRKCG	ENST00000536044.1;ENST00000540413.1;ENST00000263431.3;ENST00000474397.1	TSS1500;TSS1500;TSS1500;5'UTR	PRKCG;PRKCG;PRKCG;PRKCG;PRKCG;PRKCG	ENST00000479081.1;ENST00000536044.1;ENST00000540413.1;ENST00000263431.3;ENST00000419486.1;ENST00000474397.1	5'UTR;TSS1500;TSS1500;TSS1500;TSS1500;5'UTR	chr19:54384505-54385655	-0.206521	-2.03509	0.0498373	0.321631	4.14159
cg24405291	chr6	chr6:32046815-32047094	S_Shelf	Body							chr6:32050760-32051515	-0.1316	-2.03511	0.0498357	0.321625	4.14165
cg02679639	chr12		OpenSea									0.200595	2.03511	0.0498354	0.321625	4.14167
cg15261069	chr15		OpenSea								chr15:84915105-84915550	0.185272	2.03511	0.049835	0.321625	4.14168
cg19675599	chr6		OpenSea								chr6:139047665-139047875	0.365709	2.03512	0.0498343	0.321623	4.14171
cg26624022	chr14		OpenSea	Body;Body;Body	XRCC3;XRCC3	ENST00000555832.1;ENST00000554974.1	TSS200;5'UTR	XRCC3;XRCC3;XRCC3;XRCC3;XRCC3;XRCC3	ENST00000555832.1;ENST00000553807.1;ENST00000555451.1;ENST00000554774.1;ENST00000554811.1;ENST00000554974.1	TSS200;3'UTR;TSS200;TSS200;3'UTR;5'UTR	chr14:104169480-104169730	0.132815	2.03513	0.0498332	0.321619	4.14175
cg17786281	chr19		OpenSea								chr19:45228465-45228755	0.190645	2.03513	0.0498329	0.321619	4.14177
cg04676527	chr2		OpenSea								chr2:124272280-124272730	-0.246837	-2.03513	0.0498327	0.321619	4.14177
cg00221070	chr5	chr5:63256548-63257886	N_Shore		RP11-158J3.2	ENST00000502882.1	3'UTR	RP11-158J3.2	ENST00000502882.1	3'UTR		-0.193119	-2.03513	0.0498327	0.321619	4.14177
cg22159951	chr5	chr5:95997717-95999117	S_Shore	Body;Body;Body;Body;Body	CAST	ENST00000338252.3	5'UTR	CAST;CAST;CAST;CAST;CAST	ENST00000338252.3;ENST00000515160.1;ENST00000507487.1;ENST00000507836.1;ENST00000510245.1	5'UTR;5'UTR;5'UTR;5'UTR;5'UTR	chr5:95998780-95999275	-0.235594	-2.03514	0.049832	0.321619	4.1418
cg10289177	chr7	chr7:150747976-150748519	Island	Body;Body;Body				ASIC3;ASIC3	ENST00000490540.1;ENST00000498105.1	TSS1500;TSS1500	chr7:150747965-150748150	0.124019	2.03514	0.0498316	0.321619	4.14181
cg18276804	chr18		OpenSea	Body							chr18:34787405-34787635	0.220966	2.03515	0.0498313	0.321619	4.14182
cg23831005	chr4		OpenSea	Body	ARHGEF38	ENST00000508036.2	5'UTR	ARHGEF38	ENST00000508036.2	5'UTR		0.484922	2.03515	0.0498312	0.321619	4.14183
cg25978167	chr4	chr4:57301340-57302670	Island	TSS1500;Body;TSS1500;TSS1500	PAICS;PAICS;PAICS;PAICS	ENST00000514888.1;ENST00000264221.2;ENST00000399688.3;ENST00000512576.1	TSS1500;TSS1500;TSS1500;TSS1500	PAICS;PAICS;PAICS;PAICS;PAICS;PAICS	ENST00000514888.1;ENST00000264221.2;ENST00000505164.1;ENST00000504188.1;ENST00000510584.1;ENST00000512576.1	TSS1500;TSS1500;TSS1500;TSS1500;TSS1500;TSS1500	chr4:57301325-57302050	0.164668	2.03515	0.0498308	0.321619	4.14184
cg18036710	chr19	chr19:40323907-40325005	Island	TSS200;TSS200;TSS200	DYRK1B	ENST00000348817.3	TSS200	DYRK1B	ENST00000348817.3	TSS200	chr19:40324760-40324995	-0.1803	-2.03515	0.0498308	0.321619	4.14185
cg12417848	chr17		OpenSea	Body;5'UTR							chr17:66563125-66563450	0.24002	2.03516	0.0498299	0.321619	4.14188
cg26714517	chr5	chr5:145826576-145827430	Island	Body;Body				TCERG1	ENST00000507175.1	5'UTR	chr5:145827000-145827415	0.173966	2.03517	0.0498292	0.321619	4.14191
cg26815485	chr8	chr8:93114056-93115979	Island	TSS1500;TSS1500	RUNX1T1	ENST00000523629.1	TSS1500	RUNX1T1;RUNX1T1;RUNX1T1;RUNX1T1;RUNX1T1	ENST00000519577.1;ENST00000524215.1;ENST00000523629.1;ENST00000522316.1;ENST00000518832.1	TSS1500;TSS1500;TSS1500;TSS1500;TSS1500	chr8:93114745-93116095	-0.247613	-2.03517	0.0498289	0.321619	4.14192
cg08961899	chr12		OpenSea	Body;Body;Body	CORO1C;CORO1C	ENST00000421578.2;ENST00000549384.1	5'UTR;3'UTR	CORO1C;CORO1C;CORO1C;CORO1C	ENST00000547170.1;ENST00000421578.2;ENST00000552871.1;ENST00000549384.1	3'UTR;5'UTR;5'UTR;3'UTR	chr12:109085780-109086570	0.285605	2.03517	0.0498288	0.321619	4.14192
cg01504248	chr4	chr4:77342010-77342707	S_Shelf								chr4:77345485-77345995	0.204406	2.03517	0.0498286	0.321619	4.14193
cg10377183	chr11		OpenSea		RP11-800A3.3	ENST00000541254.1	TSS200	RP11-800A3.3	ENST00000541254.1	TSS200		-0.16139	-2.0352	0.0498258	0.321608	4.14204
cg15112910	chr1		OpenSea								chr1:208171180-208171435	0.252212	2.03522	0.049824	0.321599	4.1421
cg27178627	chrX		OpenSea									0.185113	2.03522	0.0498233	0.321597	4.14213
cg08751406	chr21	chr21:44473839-44474083	N_Shelf									0.279572	2.03522	0.0498233	0.321597	4.14213
cg00918522	chr4	chr4:175135259-175135496	N_Shelf		RP11-148L24.1	ENST00000515444.1	3'UTR	RP11-148L24.1	ENST00000515444.1	3'UTR	chr4:175132605-175132990	-0.319582	-2.03523	0.049823	0.321597	4.14214
cg10897932	chr14		OpenSea	5'UTR;5'UTR;5'UTR	GNG2;GNG2;GNG2;GNG2;GNG2;GNG2;GNG2	ENST00000554875.1;ENST00000335281.4;ENST00000555472.1;ENST00000556766.1;ENST00000554736.1;ENST00000556752.1;ENST00000553299.1	TSS1500;5'UTR;5'UTR;5'UTR;5'UTR;5'UTR;5'UTR	GNG2;GNG2;GNG2;GNG2;GNG2;GNG2;GNG2;GNG2;GNG2;GNG2;GNG2	ENST00000554875.1;ENST00000553560.1;ENST00000554832.1;ENST00000335281.4;ENST00000555472.1;ENST00000556766.1;ENST00000554736.1;ENST00000556752.1;ENST00000556471.1;ENST00000553299.1;ENST00000554840.1	TSS1500;5'UTR;5'UTR;5'UTR;5'UTR;5'UTR;5'UTR;5'UTR;5'UTR;5'UTR;5'UTR	chr14:52379180-52379430	0.167587	2.03524	0.0498215	0.321593	4.1422
cg25558737	chr11		OpenSea	Body								-0.128854	-2.03526	0.0498196	0.321583	4.14227
cg27513886	chr16	chr16:31072988-31073606	Island	Body	AC135050.1	ENST00000417110.2	1stExon	AC135050.1	ENST00000417110.2	1stExon		0.305118	2.03526	0.0498192	0.321583	4.14229
cg10499883	chr11		OpenSea									0.306933	2.03527	0.0498186	0.321582	4.14231
cg22535104	chr7		OpenSea	Body;Body				HIP1	ENST00000485723.1	3'UTR	chr7:75300185-75300530	0.311482	2.03527	0.0498184	0.321582	4.14232
cg04673365	chr22		OpenSea	TSS1500	VPREB3;VPREB3	ENST00000398465.3;ENST00000248948.3	TSS1500;TSS1500	VPREB3;VPREB3	ENST00000398465.3;ENST00000248948.3	TSS1500;TSS1500		0.248506	2.03527	0.049818	0.321582	4.14234
cg01796107	chr14		OpenSea		7SK	ENST00000411242.1	TSS200	7SK	ENST00000411242.1	TSS200		0.158685	2.03528	0.0498174	0.321581	4.14236
cg12221970	chr1		OpenSea	Body							chr1:226884825-226885315	-0.283722	-2.03528	0.049817	0.321581	4.14237
cg04788806	chr20	chr20:2644561-2644901	S_Shore	TSS200;TSS200;TSS200	IDH3B;IDH3B;IDH3B;RP4-686C3.7;RP4-686C3.7	ENST00000488299.1;ENST00000435594.2;ENST00000380843.4;ENST00000418739.1;ENST00000418739.1	TSS200;TSS200;TSS200;1stExon;5'UTR	IDH3B;IDH3B;IDH3B;IDH3B;IDH3B;IDH3B;IDH3B;RP4-686C3.7;RP4-686C3.7	ENST00000469213.1;ENST00000488299.1;ENST00000474315.1;ENST00000435594.2;ENST00000491065.1;ENST00000462967.1;ENST00000380851.5;ENST00000418739.1;ENST00000418739.1	TSS1500;TSS200;TSS200;TSS200;TSS200;TSS200;TSS200;1stExon;5'UTR	chr20:2644785-2645090	0.125834	2.03528	0.0498168	0.321581	4.14238
cg26314670	chr4		OpenSea		RP11-6E9.4	ENST00000508955.1	TSS200	RP11-6E9.4	ENST00000508955.1	TSS200		0.268484	2.03529	0.0498164	0.321581	4.1424
cg10403539	chr19	chr19:18209911-18210268	N_Shelf									0.242487	2.03529	0.0498164	0.321581	4.1424
cg07102464	chrX	chrX:106749879-106750862	S_Shore								chrX:106752245-106752615	-0.183826	-2.0353	0.0498156	0.321581	4.14243
cg25465606	chr21	chr21:45077671-45079821	Island	TSS1500;5'UTR	RRP1B;HSF2BP;HSF2BP	ENST00000340648.4;ENST00000291560.2;ENST00000542962.1	TSS1500;5'UTR;TSS1500	RRP1B;HSF2BP;HSF2BP;HSF2BP	ENST00000340648.4;ENST00000443485.1;ENST00000291560.2;ENST00000542962.1	TSS1500;5'UTR;5'UTR;TSS1500	chr21:45078420-45078955	0.171768	2.03531	0.049814	0.321575	4.14249
cg22718647	chr12		OpenSea		RP11-547C5.2	ENST00000551279.1	TSS200	RP11-547C5.2	ENST00000551279.1	TSS200	chr12:43390405-43391150	0.208415	2.03531	0.0498137	0.321575	4.1425
cg12162611	chr6		OpenSea	Body							chr6:18147425-18147690	0.357094	2.03532	0.0498133	0.321575	4.14252
cg19664185	chr14	chr14:105622122-105622573	N_Shelf	Body;Body	RP11-44N21.4	ENST00000548203.1	3'UTR	JAG2;RP11-44N21.4	ENST00000553051.1;ENST00000548203.1	3'UTR;3'UTR	chr14:105619105-105619615	0.239103	2.03532	0.0498129	0.321575	4.14253
cg07439304	chr2		OpenSea	Body;Body;Body;Body				ZNF638;ZNF638;ZNF638;ZNF638;ZNF638	ENST00000494621.1;ENST00000466975.1;ENST00000466330.1;ENST00000464375.1;ENST00000475743.1	5'UTR;5'UTR;5'UTR;5'UTR;5'UTR		0.148623	2.03532	0.0498126	0.321575	4.14254
cg16653661	chr1		OpenSea	Body	C1orf185	ENST00000467127.1	5'UTR	C1orf185	ENST00000467127.1	5'UTR		0.205745	2.03532	0.0498125	0.321575	4.14255
cg18668821	chr2	chr2:75426592-75428030	N_Shore	1stExon;1stExon	TACR1;TACR1	ENST00000409848.3;ENST00000305249.4	1stExon;1stExon	TACR1;TACR1	ENST00000409848.3;ENST00000305249.4	1stExon;1stExon		-0.130678	-2.03533	0.0498121	0.321575	4.14256
cg07302910	chr10	chr10:118892161-118892639	N_Shore	3'UTR	VAX1	ENST00000277905.2	3'UTR	VAX1	ENST00000277905.2	3'UTR	chr10:118890285-118891755	0.193626	2.03534	0.0498108	0.321572	4.14261
cg18712352	chr14	chr14:64969967-64972180	S_Shore	5'UTR;5'UTR	ZBTB25;ZBTB25;ZBTB1;ZBTB1	ENST00000394715.1;ENST00000555220.1;ENST00000554015.1;ENST00000394712.2	TSS1500;TSS1500;5'UTR;5'UTR	ZBTB25;ZBTB25;ZBTB1;ZBTB1;ZBTB1;ZBTB1;ZBTB1	ENST00000394715.1;ENST00000555220.1;ENST00000553583.1;ENST00000556965.1;ENST00000554015.1;ENST00000394712.2;ENST00000555321.1	TSS1500;TSS1500;5'UTR;5'UTR;5'UTR;5'UTR;5'UTR	chr14:64972685-64972995	0.381253	2.03535	0.0498103	0.32157	4.14263
cg15196213	chr1		OpenSea	Body								0.266952	2.03535	0.0498096	0.321568	4.14266
cg05133736	chr10		OpenSea									0.146597	2.03535	0.0498094	0.321569	4.14267
cg16985333	chr3	chr3:169386268-169387187	S_Shelf									0.232468	2.03537	0.049808	0.321563	4.14272
cg06807423	chr20		OpenSea	TSS1500;TSS1500	RP5-828H9.3;RP5-828H9.3	ENST00000420529.1;ENST00000422352.1	TSS1500;TSS1500	RP5-828H9.3;RP5-828H9.3	ENST00000420529.1;ENST00000422352.1	TSS1500;TSS1500		0.248584	2.03537	0.0498076	0.321563	4.14273
cg07140631	chr10		OpenSea								chr10:72734380-72734655	0.146282	2.03538	0.0498062	0.321556	4.14279
cg20778021	chr8		OpenSea	Body	XKR6	ENST00000304437.2	5'UTR	XKR6	ENST00000304437.2	5'UTR		0.229616	2.03539	0.0498055	0.321555	4.14281
cg24949436	chr1		OpenSea		RP11-57H12.5	ENST00000444665.1	TSS200	RP11-57H12.5	ENST00000444665.1	TSS200		0.226751	2.03539	0.0498051	0.321554	4.14283
cg23484911	chr20		OpenSea	Body	WFDC3	ENST00000481847.1	3'UTR	WFDC3;WFDC3;WFDC3;WFDC3;WFDC3;WFDC3;WFDC3	ENST00000474942.1;ENST00000481847.1;ENST00000471401.1;ENST00000493693.1;ENST00000487343.1;ENST00000467679.1;ENST00000490877.1	TSS200;3'UTR;3'UTR;3'UTR;3'UTR;3'UTR;3'UTR		0.221085	2.0354	0.0498044	0.321552	4.14286
cg14770719	chr4		OpenSea	3'UTR	GUF1;GUF1	ENST00000281543.5;ENST00000506793.1	3'UTR;5'UTR	GUF1;GUF1;GUF1	ENST00000511493.1;ENST00000281543.5;ENST00000506793.1	5'UTR;3'UTR;5'UTR		0.114386	2.0354	0.0498043	0.321552	4.14286
cg27105634	chr11		OpenSea	Body								0.258181	2.03541	0.0498039	0.321552	4.14288
cg26156179	chr3		OpenSea	1stExon;TSS200;Body;Body;5'UTR;Body;Body	KCNMB3;KCNMB3	ENST00000314235.5;ENST00000392685.2	TSS200;TSS200	KCNMB3;KCNMB3	ENST00000314235.5;ENST00000392685.2	TSS200;TSS200		-0.0940044	-2.03542	0.0498021	0.321545	4.14295
cg20633024	chr1		OpenSea	Body				CEP350	ENST00000429851.1	TSS200		-0.109092	-2.03543	0.0498014	0.321543	4.14297
cg18331619	chr6	chr6:32055067-32055601	S_Shelf	Body								0.127872	2.03544	0.0498005	0.32154	4.14301
cg08024409	chr7	chr7:99155871-99156969	Island	TSS200;TSS1500;TSS1500;TSS200;TSS1500;TSS200;TSS200;TSS1500	ZNF655;ZNF655;ZNF655;ZNF655;ZNF655;ZNF655;ZNF655;ZNF655;ZNF655;ZNF655	ENST00000252713.4;ENST00000454654.1;ENST00000449244.1;ENST00000425063.1;ENST00000493277.1;ENST00000424881.1;ENST00000440391.1;ENST00000394163.2;ENST00000320583.5;ENST00000357864.2	TSS1500;TSS1500;TSS1500;TSS1500;TSS1500;TSS1500;TSS1500;TSS1500;TSS200;TSS200	FAM200A;ZNF655;ZNF655;ZNF655;ZNF655;ZNF655;ZNF655;ZNF655;ZNF655;ZNF655;ZNF655;ZNF655;ZNF655;ZNF655;ZNF655;ZNF655;ZNF655;ZNF655;ZNF655;ZNF655;ZNF655;FAM200A;ZNF655	ENST00000408938.2;ENST00000452314.1;ENST00000416144.1;ENST00000252713.4;ENST00000454654.1;ENST00000412636.1;ENST00000486324.1;ENST00000423973.1;ENST00000493947.1;ENST00000455905.1;ENST00000425063.1;ENST00000493277.1;ENST00000422422.1;ENST00000488751.1;ENST00000422164.1;ENST00000422647.1;ENST00000424881.1;ENST00000440391.1;ENST00000394163.2;ENST00000320583.5;ENST00000357864.2;ENST00000408938.2;ENS…	5'UTR;TSS1500;TSS1500;TSS1500;TSS1500;TSS1500;TSS1500;TSS1500;TSS1500;TSS1500;TSS1500;TSS1500;TSS1500;TSS1500;TSS1500;TSS1500;TSS1500;TSS1500;TSS1500;TSS200;TSS200;1stExon;TSS200	chr7:99155465-99157130	0.179028	2.03544	0.0498003	0.32154	4.14301
cg06747009	chr19	chr19:651197-653193	S_Shelf	Body								0.164109	2.03544	0.0498002	0.32154	4.14302
cg14376106	chr10	chr10:118608599-118609377	S_Shore		RP11-539I5.2;RP11-539I5.1;RP11-539I5.1	ENST00000512864.1;ENST00000453491.1;ENST00000434227.1	5'UTR;TSS1500;TSS200	RP11-539I5.2;RP11-539I5.1;RP11-539I5.1	ENST00000512864.1;ENST00000453491.1;ENST00000434227.1	5'UTR;TSS1500;TSS200	chr10:118609805-118609995	0.134957	2.03546	0.0497986	0.321535	4.14308
cg19947171	chr1		OpenSea	Body;Body;Body;Body	RGS7	ENST00000446183.2	TSS1500	RGS7	ENST00000446183.2	TSS1500		-0.183625	-2.03547	0.0497976	0.321531	4.14312
cg22327037	chr16		OpenSea	Body	XYLT1	ENST00000568226.1	3'UTR	XYLT1	ENST00000568226.1	3'UTR		-0.106587	-2.03547	0.0497975	0.321531	4.14312
cg00140235	chr12	chr12:93322342-93323498	Island	TSS200	EEA1	ENST00000322349.8	TSS200	EEA1;EEA1;EEA1	ENST00000418984.3;ENST00000322349.8;ENST00000553019.1	TSS200;TSS200;TSS1500	chr12:93322920-93323415	0.184234	2.03548	0.0497965	0.321529	4.14316
cg10136115	chrX	chrX:151142680-151143555	N_Shelf	ExonBnd;Body	GABRE;GABRE	ENST00000370328.3;ENST00000393914.3	ExonBnd;5'UTR	GABRE;GABRE;GABRE;GABRE;GABRE;GABRE;GABRE;GABRE;GABRE	ENST00000465405.1;ENST00000491339.1;ENST00000474932.1;ENST00000417300.1;ENST00000465405.1;ENST00000425556.1;ENST00000370328.3;ENST00000393914.3;ENST00000441219.1	3'UTR;3'UTR;TSS1500;3'UTR;1stExon;TSS200;ExonBnd;5'UTR;3'UTR		0.308096	2.03548	0.0497959	0.321528	4.14318
cg17810444	chr19	chr19:45207326-45207542	N_Shelf	5'UTR	CEACAM16	ENST00000405314.1	TSS200	CEACAM16	ENST00000405314.1	TSS200		-0.126318	-2.03548	0.0497959	0.321528	4.14319
cg17498965	chr18	chr18:32621215-32621689	N_Shore	TSS1500;TSS1500;5'UTR;Body	MAPRE2;MAPRE2;MAPRE2	ENST00000300249.3;ENST00000538170.1;ENST00000413393.1	TSS1500;TSS1500;5'UTR	MAPRE2;MAPRE2;MAPRE2	ENST00000300249.3;ENST00000538170.1;ENST00000413393.1	TSS1500;TSS1500;5'UTR	chr18:32619600-32619970	0.270068	2.03548	0.0497955	0.321528	4.1432
cg20240573	chr7	chr7:993401-994574	S_Shore	TSS1500;TSS200	ADAP1;ADAP1	ENST00000265846.5;ENST00000539900.1	TSS1500;TSS200	ADAP1;ADAP1;ADAP1;ADAP1	ENST00000265846.5;ENST00000435943.1;ENST00000539900.1;ENST00000477906.1	TSS1500;TSS200;TSS200;TSS1500		-0.143002	-2.0355	0.0497938	0.321521	4.14327
cg10256304	chr11		OpenSea		RP13-726E6.1	ENST00000534291.1	5'UTR	RP13-726E6.1	ENST00000534291.1	5'UTR		0.115264	2.03551	0.0497933	0.321521	4.14328
cg07034096	chr1		OpenSea	Body;Body	TTLL7	ENST00000477524.1	3'UTR	TTLL7;TTLL7;TTLL7;TTLL7;TTLL7	ENST00000480174.1;ENST00000485638.1;ENST00000472688.1;ENST00000477524.1;ENST00000488014.1	3'UTR;3'UTR;3'UTR;3'UTR;3'UTR	chr1:84367280-84367575	0.180829	2.03551	0.0497926	0.321519	4.14331
cg03764976	chr19	chr19:15292399-15292632	S_Shelf	Body								0.136937	2.03552	0.0497914	0.321514	4.14336
cg22878148	chr4	chr4:55096185-55100331	S_Shelf	5'UTR	PDGFRA;PDGFRA	ENST00000257290.5;ENST00000508170.1	5'UTR;5'UTR	PDGFRA;PDGFRA;PDGFRA;PDGFRA;PDGFRA;PDGFRA;PDGFRA	ENST00000257290.5;ENST00000508170.1;ENST00000509092.1;ENST00000512143.1;ENST00000509490.1;ENST00000503856.1;ENST00000504461.1	5'UTR;5'UTR;5'UTR;5'UTR;5'UTR;5'UTR;5'UTR		0.26356	2.03552	0.0497913	0.321514	4.14336
cg10305094	chr2		OpenSea								chr2:170942740-170943210	-0.136338	-2.03554	0.04979	0.321509	4.14341
cg24287994	chr10		OpenSea	Body;5'UTR	USP6NL;USP6NL	ENST00000535316.1;ENST00000379237.1	5'UTR;5'UTR	USP6NL;USP6NL	ENST00000535316.1;ENST00000379237.1	5'UTR;5'UTR	chr10:11643740-11643950	0.267491	2.03554	0.0497895	0.321509	4.14343
cg05540352	chr9	chr9:130007229-130007688	N_Shelf		GARNL3	ENST00000373399.1	TSS200	GARNL3;GARNL3;GARNL3;GARNL3;GARNL3;GARNL3;GARNL3	ENST00000373399.1;ENST00000439286.1;ENST00000444677.1;ENST00000429629.1;ENST00000453030.1;ENST00000446764.1;ENST00000441134.1	TSS200;5'UTR;5'UTR;5'UTR;5'UTR;5'UTR;5'UTR		0.150136	2.03554	0.0497893	0.321509	4.14344
cg19819654	chr19		OpenSea	3'UTR;3'UTR;3'UTR	MRPL4;MRPL4	ENST00000393733.1;ENST00000253099.5	3'UTR;3'UTR	MRPL4;MRPL4	ENST00000393733.1;ENST00000253099.5	3'UTR;3'UTR		-0.0936224	-2.03555	0.0497887	0.321509	4.14346
cg25746323	chr15		OpenSea		RP11-30G8.1	ENST00000553644.1	TSS1500	RP11-30G8.1	ENST00000553644.1	TSS1500		0.222993	2.03556	0.0497881	0.321507	4.14348
cg05036608	chr3	chr3:23957941-23959181	Island	TSS1500;5'UTR	RPL15;RPL15;RPL15;NKIRAS1;RPL15;RPL15;RPL15;NKIRAS1;NKIRAS1;NKIRAS1;NKIRAS1;NKIRAS1;NKIRAS1;NKIRAS1	ENST00000413699.1;ENST00000456530.2;ENST00000415719.1;ENST00000443659.2;ENST00000354811.5;ENST00000307839.4;ENST00000307839.4;ENST00000443659.2;ENST00000415901.2;ENST00000416026.2;ENST00000412028.1;ENST00000388759.3;ENST00000425478.2;ENST00000421515.2	TSS1500;TSS1500;TSS1500;1stExon;TSS1500;1stExon;5'UTR;5'UTR;5'UTR;5'UTR;5'UTR;5'UTR;5'UTR;5'UTR	RPL15;RPL15;RPL15;RPL15;RPL15;NKIRAS1;RPL15;RPL15;RPL15;RPL15;RPL15;NKIRAS1;NKIRAS1;NKIRAS1;NKIRAS1;NKIRAS1;NKIRAS1;NKIRAS1	ENST00000434031.2;ENST00000413699.1;ENST00000456530.2;ENST00000412097.1;ENST00000415719.1;ENST00000443659.2;ENST00000354811.5;ENST00000436146.1;ENST00000422218.1;ENST00000307839.4;ENST00000307839.4;ENST00000443659.2;ENST00000415901.2;ENST00000416026.2;ENST00000412028.1;ENST00000388759.3;ENST00000425478.2;ENST00000421515.2	TSS1500;TSS1500;TSS1500;TSS1500;TSS1500;1stExon;TSS1500;TSS1500;TSS200;1stExon;5'UTR;5'UTR;5'UTR;5'UTR;5'UTR;5'UTR;5'UTR;5'UTR	chr3:23957640-23958375	-0.190526	-2.03556	0.049788	0.321507	4.14349
cg16764368	chr18		OpenSea	Body;Body				ATP9B	ENST00000490210.1	3'UTR		-0.117445	-2.03556	0.0497877	0.321507	4.1435
cg09537173	chr15	chr15:85144078-85144611	Island	5'UTR;5'UTR;5'UTR	ZSCAN2;ZSCAN2;ZSCAN2;ZSCAN2;ZSCAN2	ENST00000448803.2;ENST00000546148.1;ENST00000334141.3;ENST00000379358.3;ENST00000358472.3	5'UTR;5'UTR;5'UTR;5'UTR;5'UTR	ZSCAN2;ZSCAN2;ZSCAN2;ZSCAN2;ZSCAN2;ZSCAN2;ZSCAN2;ZSCAN2;ZSCAN2	ENST00000540936.1;ENST00000448803.2;ENST00000546275.1;ENST00000546148.1;ENST00000442073.3;ENST00000334141.3;ENST00000502939.2;ENST00000379358.3;ENST00000358472.3	5'UTR;5'UTR;5'UTR;5'UTR;5'UTR;5'UTR;5'UTR;5'UTR;5'UTR	chr15:85144365-85144615	0.119741	2.03559	0.0497839	0.321488	4.14364
cg11770816	chr5	chr5:177821852-177823865	S_Shore	Body							chr5:177824200-177824410	-0.238878	-2.0356	0.0497831	0.321485	4.14368
cg00549706	chr9	chr9:138823236-138823526	Island									-0.122557	-2.0356	0.0497828	0.321485	4.14369
cg14859421	chr21	chr21:44863910-44864601	N_Shelf								chr21:44860780-44861475	0.102875	2.0356	0.0497828	0.321485	4.14369
cg11397878	chr10		OpenSea									0.282261	2.03563	0.0497807	0.321477	4.14377
cg10644896	chr6		OpenSea	TSS200;Body	RP1-67M12.2	ENST00000566912.1	TSS200	RP1-67M12.2	ENST00000566912.1	TSS200	chr6:22146865-22147970	-0.272379	-2.03563	0.0497804	0.321477	4.14378
cg11687036	chr3	chr3:147138916-147139564	Island		ZIC1	ENST00000474034.1	5'UTR	ZIC1;ZIC1	ENST00000472523.1;ENST00000474034.1	5'UTR;5'UTR	chr3:147139280-147139930	-0.158528	-2.03563	0.0497798	0.321476	4.1438
cg13684156	chr7		OpenSea	TSS1500;TSS1500;TSS1500;TSS1500;TSS1500	CYP3A5;CYP3A5;CYP3A5;CYP3A5	ENST00000480723.1;ENST00000343703.5;ENST00000222982.4;ENST00000339843.2	TSS1500;TSS1500;TSS1500;TSS1500	CYP3A5;CYP3A5;CYP3A5;CYP3A5;CYP3A5;CYP3A5	ENST00000480723.1;ENST00000463364.1;ENST00000461920.1;ENST00000343703.5;ENST00000222982.4;ENST00000339843.2	TSS1500;TSS1500;TSS1500;TSS1500;TSS1500;TSS1500		0.410107	2.03564	0.0497796	0.321476	4.14381
cg15818700	chr12		OpenSea	Body				FAIM2	ENST00000552863.1	TSS1500		0.250132	2.03564	0.0497795	0.321476	4.14381
cg26220985	chr1		OpenSea	1stExon	DPT	ENST00000367817.3	1stExon	DPT	ENST00000367817.3	1stExon		0.214957	2.03564	0.0497789	0.321476	4.14384
cg16181505	chr3		OpenSea	Body;Body;Body;Body;Body;Body;5'UTR				IGF2BP2;IGF2BP2	ENST00000461957.1;ENST00000493302.1	3'UTR;3'UTR	chr3:185413820-185414210	0.300028	2.03565	0.0497785	0.321476	4.14385
cg17894490	chr22		OpenSea								chr22:47946365-47946755	0.237019	2.03565	0.0497783	0.321476	4.14386
cg00480077	chr19		OpenSea	TSS200;TSS200;TSS200;TSS200;TSS200;TSS200;TSS200;TSS200;TSS200;TSS200;TSS200;TSS200	CLEC4M	ENST00000334806.5	TSS200	CLEC4M	ENST00000327325.4	TSS200	chr19:7827645-7828415	-0.118843	-2.03565	0.0497779	0.321476	4.14388
cg22627406	chr19		OpenSea	TSS200	C19orf38	ENST00000397820.3	TSS200	C19orf38	ENST00000397820.3	TSS200		-0.280142	-2.03565	0.0497777	0.321476	4.14388
cg16739613	chr20		OpenSea		RP11-347D21.2	ENST00000416646.1	TSS1500	RP11-347D21.2	ENST00000416646.1	TSS1500	chr20:46585705-46585970	-0.139367	-2.03566	0.0497774	0.321476	4.14389
cg15897910	chr8		OpenSea								chr8:6198625-6198835	0.287792	2.03566	0.0497768	0.321476	4.14392
cg14009382	chr2		OpenSea								chr2:208557460-208557670	0.266321	2.03566	0.0497766	0.321476	4.14393
cg06149261	chr10		OpenSea									0.163451	2.03568	0.0497748	0.321471	4.14399
cg26053291	chr2	chr2:89064493-89065513	Island	TSS1500	ANKRD36BP2	ENST00000393525.3	TSS1500	ANKRD36BP2;ANKRD36BP2;ANKRD36BP2;ANKRD36BP2;ANKRD36BP2	ENST00000421951.1;ENST00000393525.3;ENST00000427055.1;ENST00000393515.3;ENST00000443770.1	TSS1500;TSS1500;TSS1500;TSS1500;TSS1500		-0.267009	-2.03569	0.0497742	0.32147	4.14402
cg19644670	chr19	chr19:17186043-17187233	N_Shore	TSS1500;TSS1500;Body;Body							chr19:17185185-17186115	0.142455	2.03569	0.0497741	0.32147	4.14402
cg14870990	chr19		OpenSea								chr19:48395000-48395770	0.181774	2.0357	0.0497729	0.321466	4.14407
cg01723825	chr19		OpenSea	TSS200	URI1	ENST00000360605.4	TSS200	URI1;URI1;URI1;URI1	ENST00000360605.4;ENST00000570564.1;ENST00000574233.1;ENST00000574766.1	TSS200;TSS200;TSS200;TSS200	chr19:30414225-30414535	0.170203	2.0357	0.0497723	0.321465	4.14409
cg23355884	chr15		OpenSea	Body;Body				APBA2;APBA2	ENST00000382938.3;ENST00000559814.1	5'UTR;5'UTR		0.207457	2.03571	0.0497719	0.321465	4.14411
cg17219795	chr9		OpenSea		ROR2	ENST00000375715.1	3'UTR	ROR2	ENST00000375715.1	3'UTR	chr9:94442480-94442755	-0.0865018	-2.03571	0.0497717	0.321465	4.14412
cg06523258	chr12		OpenSea	TSS1500;TSS1500;TSS1500;TSS1500;TSS1500;TSS1500;TSS1500	MFAP5;RP11-20D14.3;RP11-20D14.3;MFAP5;MFAP5;MFAP5;MFAP5;MFAP5;MFAP5	ENST00000540087.1;ENST00000539089.1;ENST00000544922.1;ENST00000543369.1;ENST00000535336.1;ENST00000359478.2;ENST00000537608.1;ENST00000396549.2;ENST00000433590.2	TSS1500;TSS1500;TSS1500;TSS1500;TSS1500;TSS1500;TSS1500;TSS1500;TSS1500	MFAP5;MFAP5;RP11-20D14.3;RP11-20D14.3;MFAP5;MFAP5;MFAP5;MFAP5;MFAP5;MFAP5;MFAP5;MFAP5;MFAP5;MFAP5;MFAP5	ENST00000535411.1;ENST00000540087.1;ENST00000539089.1;ENST00000544922.1;ENST00000544889.1;ENST00000534833.1;ENST00000543369.1;ENST00000544211.1;ENST00000537009.1;ENST00000535336.1;ENST00000359478.2;ENST00000537608.1;ENST00000396549.2;ENST00000433590.2;ENST00000538107.1	TSS1500;TSS1500;TSS1500;TSS1500;TSS1500;TSS1500;TSS1500;TSS1500;TSS1500;TSS1500;TSS1500;TSS1500;TSS1500;TSS1500;TSS1500		0.185283	2.03572	0.0497704	0.32146	4.14417
cg13625328	chr20		OpenSea									0.325095	2.03572	0.0497703	0.32146	4.14417
cg27045835	chr16		OpenSea	3'UTR	TMEM159;TMEM159;TMEM159	ENST00000451578.2;ENST00000261388.3;ENST00000233047.4	3'UTR;3'UTR;3'UTR	TMEM159;TMEM159;TMEM159;TMEM159;TMEM159	ENST00000573688.1;ENST00000573487.1;ENST00000451578.2;ENST00000261388.3;ENST00000233047.4	3'UTR;3'UTR;3'UTR;3'UTR;3'UTR		-0.0836217	-2.03573	0.0497695	0.321459	4.1442
cg17917683	chr6	chr6:31165412-31165923	Island	TSS200	HCG27	ENST00000383331.4	TSS200	HCG27;HCG27	ENST00000424675.1;ENST00000383331.4	TSS1500;TSS200	chr6:31165320-31165950	0.191546	2.03574	0.049769	0.321458	4.14422
cg20641580	chr22	chr22:42475474-42476094	Island	Body	C22orf32	ENST00000549112.1	5'UTR	C22orf32;C22orf32;C22orf32;C22orf32	ENST00000484235.1;ENST00000547929.1;ENST00000549112.1;ENST00000550923.1	5'UTR;5'UTR;5'UTR;5'UTR	chr22:42475880-42476115	0.141894	2.03574	0.0497679	0.321454	4.14426
cg21853581	chr8		OpenSea	Body;Body;Body;Body	RBPMS;RBPMS;RBPMS	ENST00000520191.1;ENST00000520161.1;ENST00000519647.1	5'UTR;5'UTR;5'UTR	RBPMS;RBPMS;RBPMS;RBPMS;RBPMS;RBPMS	ENST00000520191.1;ENST00000523717.1;ENST00000522708.1;ENST00000520161.1;ENST00000523115.1;ENST00000519647.1	5'UTR;5'UTR;5'UTR;5'UTR;5'UTR;5'UTR		0.213385	2.03575	0.0497679	0.321454	4.14426
cg20499033	chr10	chr10:12084236-12085431	Island	TSS200;TSS1500	UPF2;UPF2;UPF2;UPF2	ENST00000460569.1;ENST00000460569.1;ENST00000397053.2;ENST00000357604.5	3'UTR;1stExon;TSS200;TSS1500	UPF2;UPF2;UPF2;UPF2	ENST00000460569.1;ENST00000460569.1;ENST00000397053.2;ENST00000357604.5	3'UTR;1stExon;TSS200;TSS1500	chr10:12084725-12085470	0.147073	2.03576	0.0497665	0.32145	4.14431
cg20542622	chr1		OpenSea	5'UTR	TLR5;TLR5;TLR5;TLR5	ENST00000342210.6;ENST00000540964.1;ENST00000366881.1;ENST00000484766.1	TSS1500;5'UTR;5'UTR;3'UTR	TLR5;TLR5;TLR5;TLR5;TLR5	ENST00000342210.6;ENST00000540964.1;ENST00000407096.2;ENST00000366881.1;ENST00000484766.1	TSS1500;5'UTR;5'UTR;5'UTR;3'UTR		0.227848	2.03576	0.0497665	0.32145	4.14431
cg10877106	chr8		OpenSea		RP11-120I21.2	ENST00000523678.1	TSS200	RP11-120I21.2	ENST00000523678.1	TSS200		-0.181448	-2.03577	0.0497651	0.321446	4.14437
cg27565409	chr18	chr18:47013321-47013901	Island	Body;Body;TSS1500;TSS1500	C18orf32	ENST00000318240.3	TSS1500	C18orf32	ENST00000318240.3	TSS1500	chr18:47013520-47014135	0.527437	2.03578	0.0497645	0.321444	4.14439
cg01499531	chr4		OpenSea	Body	CLNK;CLNK	ENST00000507719.1;ENST00000442825.2	TSS1500;5'UTR	CLNK;CLNK	ENST00000507719.1;ENST00000442825.2	TSS1500;5'UTR	chr4:10658685-10658930	-0.248718	-2.03578	0.0497644	0.321444	4.1444
cg09921291	chr10		OpenSea	Body							chr10:30915685-30916050	-0.465239	-2.03579	0.0497635	0.321443	4.14443
cg00740249	chr10		OpenSea	TSS1500	C10orf126	ENST00000375520.1	TSS1500	C10orf126	ENST00000375520.1	TSS1500		0.180135	2.03579	0.0497629	0.321442	4.14445
cg07998646	chr3		OpenSea					CLDN11	ENST00000480067.1	5'UTR	chr3:170359505-170359930	-0.0939463	-2.03581	0.0497616	0.321436	4.1445
cg26787226	chr4		OpenSea	Body	RP11-373J21.1	ENST00000503918.1	TSS1500	RP11-373J21.1	ENST00000503918.1	TSS1500		0.282486	2.03581	0.0497607	0.321433	4.14454
cg21284822	chr3		OpenSea	Body	AC090505.2;AC090505.6	ENST00000415410.1;ENST00000423318.1	TSS200;5'UTR	AC090505.2;AC090505.6	ENST00000415410.1;ENST00000423318.1	TSS200;5'UTR	chr3:194500720-194501075	0.16922	2.03582	0.0497604	0.321433	4.14455
cg00141729	chr3		OpenSea	TSS200;TSS200;Body	IGSF10	ENST00000495443.1	TSS200	IGSF10;IGSF10	ENST00000495443.1;ENST00000493841.1	TSS200;TSS200		0.172948	2.03582	0.04976	0.321433	4.14456
cg20968194	chr20		OpenSea	Body;Body;Body;Body;Body;Body;Body;Body				NFATC2	ENST00000496054.1	TSS1500	chr20:50016905-50017270	0.224967	2.03582	0.0497595	0.321432	4.14458
cg08001684	chr15	chr15:53080458-53083699	Island	Body	ONECUT1	ENST00000570208.1	TSS200	ONECUT1;ONECUT1;ONECUT1	ENST00000567155.1;ENST00000570208.1;ENST00000561401.1	3'UTR;TSS200;3'UTR	chr15:53079785-53081295	-0.194734	-2.03583	0.0497595	0.321432	4.14458
cg20146489	chr1		OpenSea	Body;Body	SCYL3;SCYL3	ENST00000367772.4;ENST00000470238.1	ExonBnd;3'UTR	SCYL3;SCYL3	ENST00000367772.4;ENST00000470238.1	ExonBnd;3'UTR		-0.126114	-2.03583	0.0497594	0.321432	4.14459
cg21913335	chr19		OpenSea	1stExon	BSPH1	ENST00000344839.3	1stExon	BSPH1	ENST00000344839.3	1stExon		0.560444	2.03583	0.0497592	0.321432	4.14459
cg02265922	chr1		OpenSea	Body								0.221001	2.03583	0.0497588	0.321432	4.14461
cg23480730	chr14	chr14:33402094-33404079	N_Shore								chr14:33401825-33402635	-0.349501	-2.03583	0.0497586	0.321432	4.14462
cg23641672	chr1		OpenSea	Body				RABGAP1L	ENST00000367690.1	5'UTR		-0.132056	-2.03585	0.0497565	0.321427	4.1447
cg27104437	chr10		OpenSea	Body	RP11-79M19.2;RP11-79M19.2;GRK5	ENST00000457948.1;ENST00000457948.1;ENST00000457057.2	1stExon;3'UTR;5'UTR	RP11-79M19.2;RP11-79M19.2;GRK5	ENST00000457948.1;ENST00000457948.1;ENST00000457057.2	1stExon;3'UTR;5'UTR	chr10:121095445-121095890	0.114175	2.03585	0.0497564	0.321427	4.1447
cg17540309	chr13		OpenSea	Body;5'UTR;5'UTR;Body;Body;Body	STARD13;STARD13	ENST00000399365.3;ENST00000487412.1	5'UTR;3'UTR	STARD13;STARD13	ENST00000399365.3;ENST00000487412.1	5'UTR;3'UTR		0.366962	2.03586	0.0497563	0.321427	4.14471
cg14706579	chr2	chr2:203735925-203736883	Island	TSS1500;TSS1500	ICA1L;ICA1L;ICA1L	ENST00000418208.1;ENST00000392237.2;ENST00000358299.2	TSS1500;TSS1500;TSS200	ICA1L;ICA1L;ICA1L;ICA1L;ICA1L;ICA1L;ICA1L;ICA1L;ICA1L;ICA1L;ICA1L;ICA1L;ICA1L;ICA1L;ICA1L;ICA1L	ENST00000420558.1;ENST00000418208.1;ENST00000454326.1;ENST00000432273.1;ENST00000450143.1;ENST00000437978.1;ENST00000435143.1;ENST00000457524.1;ENST00000438804.1;ENST00000421334.1;ENST00000484561.1;ENST00000392237.2;ENST00000416760.1;ENST00000412210.1;ENST00000419460.1;ENST00000358299.2	TSS1500;TSS1500;TSS1500;TSS1500;TSS1500;TSS1500;TSS1500;TSS1500;TSS1500;TSS1500;TSS1500;TSS1500;TSS1500;TSS1500;TSS1500;TSS200	chr2:203735840-203736955	0.23291	2.03586	0.0497558	0.321427	4.14473
cg21364818	chr2		OpenSea	Body;Body				IL1R2	ENST00000474085.1	TSS1500		0.144189	2.03588	0.0497537	0.32142	4.14481
cg07118480	chr21	chr21:47802465-47804760	N_Shelf	Body	PCNT	ENST00000480896.1	5'UTR	PCNT	ENST00000480896.1	5'UTR		-0.1036	-2.03589	0.0497521	0.321412	4.14487
cg23762753	chr4		OpenSea	TSS1500	RP11-290F5.2	ENST00000317596.3	TSS1500	RP11-290F5.2	ENST00000317596.3	TSS1500	chr4:185275685-185275910	0.154932	2.0359	0.0497521	0.321412	4.14487
cg05599759	chr20	chr20:62461266-62462037	N_Shore		ZBTB46;ZBTB46	ENST00000245663.3;ENST00000302995.2	5'UTR;5'UTR	ZBTB46;ZBTB46	ENST00000245663.3;ENST00000302995.2	5'UTR;5'UTR		0.227428	2.0359	0.0497516	0.321412	4.14489
cg15574189	chr8		OpenSea	Body;Body	SCRIB	ENST00000546337.1	TSS1500	SCRIB	ENST00000546337.1	TSS1500		-0.0987819	-2.0359	0.0497515	0.321412	4.14489
cg09806900	chr7	chr7:148480129-148480504	Island	Body							chr7:148479945-148480615	-0.0949884	-2.03591	0.049751	0.321412	4.14491
cg11787397	chr7		OpenSea								chr7:25534960-25535230	-0.104794	-2.03591	0.0497507	0.321412	4.14492
cg26370312	chr3		OpenSea	Body;Body;Body;Body;Body;Body;Body;Body							chr3:171052380-171052595	-0.125437	-2.03594	0.0497477	0.321398	4.14504
cg09054143	chr1		OpenSea	TSS200	PROK1	ENST00000271331.3	TSS200	PROK1	ENST00000271331.3	TSS200	chr1:110993565-110994050	0.188739	2.03596	0.0497454	0.321386	4.14513
cg03293736	chr18		OpenSea	Body;Body;Body;Body								-0.153887	-2.03596	0.0497447	0.321384	4.14515
cg12917403	chr22	chr22:20939102-20939353	N_Shore	Body;Body;Body;Body;Body;Body	MED15;MED15	ENST00000478831.1;ENST00000542773.1	5'UTR;3'UTR	MED15;MED15;MED15;MED15;MED15;MED15;MED15;MED15;MED15;MED15	ENST00000493216.1;ENST00000476187.1;ENST00000461076.1;ENST00000433831.1;ENST00000492381.1;ENST00000478831.1;ENST00000489651.1;ENST00000473244.1;ENST00000493216.1;ENST00000542773.1	1stExon;5'UTR;TSS200;3'UTR;5'UTR;5'UTR;5'UTR;5'UTR;5'UTR;3'UTR		-0.100748	-2.03597	0.0497446	0.321384	4.14516
cg13556387	chr10		OpenSea	TSS1500;5'UTR;TSS1500;5'UTR;TSS1500;TSS1500	ITGB1;ITGB1;ITGB1;ITGB1;ITGB1	ENST00000423113.1;ENST00000484088.1;ENST00000396033.2;ENST00000302278.3;ENST00000374956.4	TSS1500;3'UTR;5'UTR;5'UTR;5'UTR	ITGB1;ITGB1;ITGB1;ITGB1;ITGB1;ITGB1;ITGB1;ITGB1;ITGB1;ITGB1;ITGB1;ITGB1;ITGB1;ITGB1	ENST00000472147.1;ENST00000423113.1;ENST00000484088.1;ENST00000474568.1;ENST00000480226.1;ENST00000437302.1;ENST00000396033.2;ENST00000414670.1;ENST00000302278.3;ENST00000374956.4;ENST00000488494.1;ENST00000528877.1;ENST00000534049.1;ENST00000475184.1	5'UTR;TSS1500;3'UTR;5'UTR;5'UTR;5'UTR;5'UTR;5'UTR;5'UTR;5'UTR;5'UTR;5'UTR;5'UTR;5'UTR		-0.164837	-2.03597	0.0497444	0.321384	4.14516
cg20117742	chr19		OpenSea	TSS200;TSS200	LAIR1;LAIR1;LAIR1;LAIR1;LAIR1	ENST00000434277.2;ENST00000474878.1;ENST00000348231.4;ENST00000463489.1;ENST00000391742.2	TSS200;TSS1500;TSS1500;TSS200;TSS1500	LAIR1;LAIR1;LAIR1;LAIR1;LAIR1;LAIR1;LAIR1;LAIR1;LAIR1;LAIR1;LAIR1;LAIR1;LAIR1	ENST00000480122.1;ENST00000434277.2;ENST00000474878.1;ENST00000440716.1;ENST00000484116.1;ENST00000348231.4;ENST00000418556.1;ENST00000391741.2;ENST00000463489.1;ENST00000468656.1;ENST00000423853.1;ENST00000436513.1;ENST00000391742.2	3'UTR;TSS200;TSS1500;TSS1500;TSS1500;TSS1500;TSS1500;TSS1500;TSS200;TSS200;TSS200;TSS1500;TSS1500	chr19:54876125-54876830	-0.412486	-2.03597	0.0497439	0.321384	4.14518
cg11856002	chr10	chr10:105215052-105215460	Island	Body	RP11-225H22.4	ENST00000411906.1	5'UTR	RP11-225H22.4	ENST00000411906.1	5'UTR	chr10:105214945-105215215	-0.124969	-2.03597	0.0497437	0.321384	4.14519
cg22981993	chr2	chr2:202483584-202483957	S_Shore	TSS200;TSS200;TSS200;TSS200	ALS2CR11;ALS2CR11;ALS2CR11	ENST00000439802.1;ENST00000286195.3;ENST00000450242.1	TSS200;TSS200;TSS200	ALS2CR11;ALS2CR11;ALS2CR11	ENST00000439802.1;ENST00000286195.3;ENST00000450242.1	TSS200;TSS200;TSS200	chr2:202483820-202484295	-0.17	-2.03598	0.049743	0.321384	4.14522
cg17297333	chr8		OpenSea	Body;Body;Body	TACC1;TACC1	ENST00000520611.1;ENST00000520340.1	5'UTR;5'UTR	TACC1;TACC1;TACC1;TACC1	ENST00000520611.1;ENST00000520340.1;ENST00000522752.1;ENST00000523239.1	5'UTR;5'UTR;5'UTR;5'UTR	chr8:38688280-38688515	-0.169865	-2.03599	0.0497419	0.321381	4.14526
cg05452911	chr4		OpenSea	Body				HTT	ENST00000510626.1	5'UTR	chr4:3221525-3221970	-0.0965727	-2.036	0.0497414	0.32138	4.14528
cg06455385	chr19	chr19:3964645-3964989	N_Shore	Body;Body								-0.129156	-2.036	0.0497411	0.32138	4.14529
cg15824435	chr11		OpenSea		RP11-504G3.4	ENST00000541939.1	3'UTR	RP11-504G3.4	ENST00000541939.1	3'UTR	chr11:18616880-18617275	0.246514	2.036	0.0497405	0.321379	4.14532
cg25854761	chr4		OpenSea	Body;Body;Body				PRDM5;PRDM5	ENST00000512845.1;ENST00000505484.1	3'UTR;3'UTR	chr4:121751440-121751675	-0.163162	-2.03602	0.0497385	0.321369	4.14539
cg18079500	chr1		OpenSea		HDGF;PRCC	ENST00000465180.1;ENST00000491853.1	3'UTR;5'UTR	HDGF;PRCC	ENST00000465180.1;ENST00000491853.1	3'UTR;5'UTR		-0.200343	-2.03603	0.0497381	0.321369	4.14541
cg14675761	chr6	chr6:35310150-35310686	N_Shore	TSS1500;TSS1500;TSS1500;TSS1500;TSS1500	PPARD;PPARD;PPARD	ENST00000444397.1;ENST00000337400.2;ENST00000540939.1	TSS1500;TSS1500;TSS1500	PPARD;PPARD;PPARD	ENST00000444397.1;ENST00000337400.2;ENST00000540939.1	TSS1500;TSS1500;TSS1500		0.295241	2.03605	0.049736	0.321357	4.14549
cg03463411	chr4	chr4:81118137-81118603	Island	TSS1500;5'UTR	PRDM8;PRDM8;PRDM8;PRDM8	ENST00000511825.1;ENST00000504452.1;ENST00000339711.4;ENST00000415738.2	5'UTR;5'UTR;5'UTR;TSS1500	PRDM8;PRDM8;PRDM8;PRDM8;PRDM8	ENST00000509375.1;ENST00000511825.1;ENST00000504452.1;ENST00000515013.1;ENST00000415738.2	5'UTR;5'UTR;5'UTR;5'UTR;TSS1500	chr4:81117800-81118995	-0.279769	-2.03605	0.0497359	0.321357	4.14549
cg09698619	chr18		OpenSea	Body								-0.0908907	-2.03605	0.0497355	0.321357	4.14551
cg23893898	chr4	chr4:6247201-6247882	Island								chr4:6247405-6247735	-0.238951	-2.03606	0.0497346	0.321356	4.14554
cg23095776	chr19	chr19:7989497-7991199	Island	TSS200	CTXN1	ENST00000318978.3	TSS200	CTXN1	ENST00000318978.3	TSS200	chr19:7990945-7991190	0.161297	2.03606	0.0497343	0.321356	4.14555
cg14027571	chr12		OpenSea								chr12:54745920-54746375	-0.378982	-2.03607	0.049734	0.321356	4.14557
cg27176948	chr15		OpenSea	Body;Body;Body				MAP2K5	ENST00000558392.1	5'UTR		-0.143411	-2.03607	0.0497332	0.321355	4.14559
cg15951661	chr14	chr14:71275512-71276571	S_Shore	TSS1500	MAP3K9;MAP3K9;MAP3K9;RP6-65G23.3;RP6-65G23.3;RP6-65G23.3	ENST00000554752.2;ENST00000381250.4;ENST00000555993.2;ENST00000554032.1;ENST00000557691.1;ENST00000557691.1	TSS1500;TSS1500;TSS1500;5'UTR;1stExon;5'UTR	MAP3K9;MAP3K9;MAP3K9;RP6-65G23.3;RP6-65G23.3;RP6-65G23.3	ENST00000554752.2;ENST00000381250.4;ENST00000555993.2;ENST00000554032.1;ENST00000557691.1;ENST00000557691.1	TSS1500;TSS1500;TSS1500;5'UTR;1stExon;5'UTR	chr14:71277065-71277450	-0.207752	-2.03607	0.0497331	0.321355	4.1456
cg22185378	chr7	chr7:73037528-73038957	S_Shore	TSS1500;TSS1500;TSS1500;TSS1500	MLXIPL;MLXIPL;MLXIPL	ENST00000414749.2;ENST00000434326.1;ENST00000395189.1	TSS1500;TSS1500;TSS1500	MLXIPL;MLXIPL;MLXIPL;MLXIPL	ENST00000429400.2;ENST00000434326.1;ENST00000395189.1;ENST00000453275.1	TSS1500;TSS1500;TSS1500;TSS1500		-0.145972	-2.03608	0.0497324	0.321354	4.14563
cg26009582	chr2		OpenSea	Body				PECR;MREG;MREG;MREG	ENST00000442122.1;ENST00000420348.1;ENST00000439791.1;ENST00000424992.1	3'UTR;5'UTR;5'UTR;5'UTR	chr2:216866040-216866315	0.203288	2.03611	0.0497298	0.32134	4.14572
cg24516139	chr3	chr3:184032166-184033242	N_Shelf									-0.123246	-2.03611	0.0497295	0.32134	4.14574
cg12115693	chr6		OpenSea									0.244043	2.03611	0.0497289	0.321339	4.14576
cg08089320	chr3		OpenSea	Body							chr3:141523840-141524295	-0.136569	-2.03612	0.0497286	0.321339	4.14577
cg17828058	chr18		OpenSea	5'UTR;5'UTR	MC2R	ENST00000327606.2	5'UTR	MC2R	ENST00000327606.2	5'UTR	chr18:13909225-13909455	0.266362	2.03612	0.0497283	0.321339	4.14578
cg11987429	chr21		OpenSea	Body;Body	C21orf90;C21orf90	ENST00000354333.5;ENST00000465978.1	3'UTR;5'UTR	C21orf90;C21orf90	ENST00000354333.5;ENST00000465978.1	3'UTR;5'UTR	chr21:45939880-45940275	0.165633	2.03613	0.0497269	0.321334	4.14584
cg07067280	chr2	chr2:220082991-220084012	S_Shelf	Body;Body				ATG9A;ATG9A	ENST00000475339.1;ENST00000409033.3	TSS200;3'UTR		-0.114584	-2.03614	0.0497267	0.321334	4.14585
cg03056854	chr1	chr1:20005510-20005865	N_Shore	Body							chr1:20004985-20005475	0.181388	2.03614	0.0497266	0.321334	4.14585
cg00476149	chr2	chr2:240005782-240006028	Island	Body	HDAC4	ENST00000345617.3	ExonBnd	HDAC4;HDAC4	ENST00000345617.3;ENST00000487617.1	ExonBnd;3'UTR		-0.146233	-2.03614	0.0497265	0.321334	4.14585
cg22239952	chr3	chr3:196755677-196757374	S_Shore	TSS1500;TSS1500	MFI2;MFI2	ENST00000296351.4;ENST00000296350.5	TSS1500;TSS1500	MFI2;MFI2;MFI2	ENST00000439320.1;ENST00000296351.4;ENST00000296350.5	TSS1500;TSS1500;TSS1500	chr3:196757545-196758315	-0.0877748	-2.03614	0.0497264	0.321334	4.14586
cg00329745	chr19	chr19:51416002-51416249	N_Shore	TSS200;TSS200;TSS200	KLK4;KLK4	ENST00000324041.1;ENST00000431178.2	TSS200;TSS1500	KLK4;KLK4	ENST00000324041.1;ENST00000431178.2	TSS200;TSS1500	chr19:51413880-51414815	0.191887	2.03614	0.049726	0.321334	4.14587
cg06225648	chr9		OpenSea								chr9:109975740-109976135	0.250549	2.03615	0.0497254	0.321334	4.1459
cg00962903	chr3	chr3:168864030-168864449	N_Shore	5'UTR;Body;5'UTR;5'UTR;5'UTR;5'UTR	MECOM;MECOM;MECOM;MECOM;MECOM	ENST00000264674.3;ENST00000433243.2;ENST00000392736.3;ENST00000468789.1;ENST00000464456.1	5'UTR;5'UTR;5'UTR;5'UTR;5'UTR	MECOM;MECOM;MECOM;MECOM;MECOM;MECOM;MECOM;MECOM;MECOM	ENST00000460890.1;ENST00000264674.3;ENST00000433243.2;ENST00000392736.3;ENST00000475754.1;ENST00000484519.1;ENST00000468789.1;ENST00000464456.1;ENST00000481315.1	1stExon;5'UTR;5'UTR;5'UTR;5'UTR;5'UTR;5'UTR;5'UTR;5'UTR	chr3:168862980-168863295	0.194841	2.03615	0.0497246	0.321334	4.14593
cg09752223	chr19	chr19:15281152-15281567	Island	Body	NOTCH3	ENST00000539383.1	3'UTR	NOTCH3	ENST00000539383.1	3'UTR	chr19:15280405-15281615	0.18301	2.03616	0.0497241	0.321334	4.14594
cg01326813	chr20		OpenSea		RP11-560A15.3	ENST00000366097.2	5'UTR	RP11-560A15.3	ENST00000366097.2	5'UTR		-0.135183	-2.03617	0.0497234	0.321333	4.14597
cg15431948	chr2		OpenSea	Body;Body;Body;Body	GALNT14	ENST00000486564.1	3'UTR	GALNT14;GALNT14	ENST00000475320.1;ENST00000486564.1	3'UTR;3'UTR	chr2:31138385-31138655	0.140141	2.03617	0.0497225	0.32133	4.14601
cg01232040	chr5		OpenSea								chr5:172024625-172025090	0.276188	2.03618	0.0497223	0.32133	4.14601
cg20569369	chr22	chr22:51169027-51170019	S_Shelf									0.199009	2.03618	0.0497223	0.32133	4.14601
cg00803169	chr10	chr10:134041499-134041784	S_Shore	Body	STK32C;STK32C	ENST00000478542.1;ENST00000368622.1	3'UTR;5'UTR	STK32C;STK32C	ENST00000478542.1;ENST00000368622.1	3'UTR;5'UTR		-0.203023	-2.03618	0.0497218	0.32133	4.14603
cg07266650	chr1		OpenSea	Body				HS2ST1	ENST00000490006.1	5'UTR	chr1:87607165-87607435	0.195912	2.0362	0.0497202	0.321325	4.1461
cg01576705	chr7		OpenSea					SLC37A3	ENST00000477571.1	3'UTR		0.186753	2.03621	0.0497191	0.321321	4.14614
cg00911123	chr14		OpenSea		RP11-966I7.1;RP11-966I7.1;RP11-966I7.1	ENST00000551395.1;ENST00000546560.1;ENST00000549487.1	3'UTR;3'UTR;3'UTR	RP11-966I7.1;RP11-966I7.1;RP11-966I7.1	ENST00000551395.1;ENST00000546560.1;ENST00000549487.1	3'UTR;3'UTR;3'UTR	chr14:29226125-29226335	-0.183361	-2.03621	0.049719	0.321321	4.14614
cg12237269	chr11		OpenSea	5'UTR;1stExon	SLN;SLN;SLN;SLN	ENST00000305991.2;ENST00000525934.1;ENST00000531293.1;ENST00000305991.2	5'UTR;5'UTR;5'UTR;1stExon	SLN;SLN;SLN;SLN	ENST00000305991.2;ENST00000525934.1;ENST00000531293.1;ENST00000305991.2	5'UTR;5'UTR;5'UTR;1stExon	chr11:107582620-107582950	0.224649	2.03621	0.049719	0.321321	4.14614
cg16070807	chr17		OpenSea								chr17:40196665-40196915	0.335548	2.03621	0.0497189	0.321321	4.14614
cg20865303	chr16		OpenSea	Body;Body;Body;Body	USP10;USP10	ENST00000562743.1;ENST00000397953.4	5'UTR;5'UTR	USP10;USP10;USP10;USP10;USP10;USP10;USP10	ENST00000562743.1;ENST00000562092.1;ENST00000397953.4;ENST00000569038.1;ENST00000566512.1;ENST00000563023.1;ENST00000563386.1	5'UTR;5'UTR;5'UTR;5'UTR;5'UTR;5'UTR;3'UTR	chr16:84771905-84772635	0.319812	2.03621	0.0497183	0.321321	4.14617
cg12134159	chrX		OpenSea	TSS200	TMEM27	ENST00000380342.3	TSS200	TMEM27	ENST00000380342.3	TSS200	chrX:15683045-15683415	0.260677	2.03622	0.0497182	0.321321	4.14617
cg19078789	chr5		OpenSea	Body				WDR70	ENST00000511906.1	5'UTR		-0.0957366	-2.03623	0.0497171	0.321321	4.14621
cg05209584	chr5	chr5:127872563-127874945	Island	1stExon	FBN2;FBN2;FBN2	ENST00000508989.1;ENST00000262464.4;ENST00000502468.1	1stExon;1stExon;1stExon	SLC27A6;FBN2;FBN2;FBN2;FBN2	ENST00000508645.1;ENST00000508989.1;ENST00000262464.4;ENST00000502468.1;ENST00000514742.1	TSS1500;1stExon;1stExon;1stExon;3'UTR	chr5:127872965-127874635	-0.345639	-2.03623	0.0497166	0.321321	4.14623
cg05148385	chr2		OpenSea	Body;Body				IKZF2;IKZF2	ENST00000453575.1;ENST00000412444.1	3'UTR;3'UTR		0.234247	2.03624	0.0497154	0.321317	4.14628
cg19816778	chr9		OpenSea	Body	RORB	ENST00000396204.2	TSS1500	RORB	ENST00000396204.2	TSS1500		0.232975	2.03625	0.0497151	0.321317	4.14629
cg16281806	chr19	chr19:19748266-19749131	N_Shore	ExonBnd;ExonBnd;ExonBnd;Body;Body;Body	GMIP	ENST00000203556.3	ExonBnd	GMIP	ENST00000203556.3	ExonBnd	chr19:19747385-19748155	-0.125397	-2.03625	0.049715	0.321317	4.14629
cg23145243	chr3		OpenSea	Body	TPRXL;TPRXL	ENST00000532753.1;ENST00000326972.8	5'UTR;5'UTR	TPRXL;TPRXL;TPRXL;TPRXL;TPRXL;TPRXL;TPRXL	ENST00000532880.1;ENST00000532880.1;ENST00000530586.1;ENST00000532753.1;ENST00000524375.1;ENST00000326972.8;ENST00000529129.1	ExonBnd;5'UTR;5'UTR;5'UTR;5'UTR;5'UTR;5'UTR	chr3:13996685-13997335	-0.194519	-2.03625	0.0497142	0.321316	4.14633
cg26459229	chr12		OpenSea	Body	C12orf75	ENST00000548458.2	5'UTR	C12orf75;C12orf75	ENST00000546866.1;ENST00000548458.2	5'UTR;5'UTR		-0.150979	-2.03627	0.0497125	0.321308	4.14639
cg00282145	chr4		OpenSea	Body;Body;Body;Body;Body	OCIAD2	ENST00000508069.2	3'UTR	OCIAD2;OCIAD2;OCIAD2;OCIAD2;OCIAD2;OCIAD2;OCIAD2	ENST00000512087.1;ENST00000510159.1;ENST00000512087.1;ENST00000514155.1;ENST00000514576.1;ENST00000508069.2;ENST00000506226.2	3'UTR;3'UTR;1stExon;3'UTR;3'UTR;3'UTR;3'UTR		-0.122464	-2.03627	0.0497124	0.321308	4.1464
cg03721454	chr21	chr21:46961668-46963078	N_Shore	5'UTR	SLC19A1;SLC19A1;SLC19A1	ENST00000311124.4;ENST00000567670.1;ENST00000380014.2	5'UTR;5'UTR;5'UTR	SLC19A1;SLC19A1;SLC19A1;SLC19A1;SLC19A1;SLC19A1	ENST00000427839.1;ENST00000311124.4;ENST00000443742.1;ENST00000528477.1;ENST00000567670.1;ENST00000380014.2	5'UTR;5'UTR;5'UTR;5'UTR;5'UTR;5'UTR	chr21:46961145-46961915	0.239499	2.03628	0.0497115	0.321306	4.14643
cg03624735	chr7		OpenSea		AC002066.1;AC002066.1;CAV2;AC002066.1	ENST00000439070.1;ENST00000446355.1;ENST00000462876.1;ENST00000413968.1	3'UTR;3'UTR;5'UTR;3'UTR	AC002066.1;AC002066.1;CAV2;CAV2;CAV2;CAV2;CAV2;CAV2;CAV2;CAV2;CAV2;CAV2;AC002066.1	ENST00000439070.1;ENST00000446355.1;ENST00000477018.1;ENST00000484156.1;ENST00000467035.1;ENST00000495046.1;ENST00000497046.1;ENST00000491643.1;ENST00000498493.1;ENST00000478226.1;ENST00000462876.1;ENST00000476156.1;ENST00000413968.1	3'UTR;3'UTR;5'UTR;5'UTR;5'UTR;5'UTR;5'UTR;5'UTR;5'UTR;5'UTR;5'UTR;5'UTR;3'UTR	chr7:116095020-116095415	0.155376	2.03628	0.0497111	0.321306	4.14645
cg25830548	chr6		OpenSea									0.157481	2.03628	0.0497111	0.321306	4.14645
cg14222462	chr17		OpenSea	Body;Body;Body;Body;Body;Body								0.184331	2.03629	0.0497106	0.321306	4.14646
cg07927107	chr10		OpenSea									0.257247	2.03629	0.0497106	0.321306	4.14647
cg02535111	chr6	chr6:126307532-126307931	N_Shore	TSS1500	TRMT11;TRMT11;TRMT11;RP11-73O6.4	ENST00000450358.1;ENST00000368332.3;ENST00000468097.1;ENST00000563385.1	TSS1500;TSS1500;TSS1500;5'UTR	TRMT11;TRMT11;TRMT11;TRMT11;TRMT11;TRMT11;RP11-73O6.4	ENST00000450358.1;ENST00000461129.1;ENST00000468097.1;ENST00000473273.1;ENST00000444121.1;ENST00000489934.1;ENST00000563385.1	TSS1500;TSS1500;TSS1500;TSS1500;TSS1500;TSS1500;5'UTR		-0.105639	-2.03629	0.0497101	0.321306	4.14648
cg19452633	chr17		OpenSea	Body;Body							chr17:42163940-42165035	0.253538	2.0363	0.0497096	0.321306	4.1465
cg18131041	chr14		OpenSea	Body	PRKCH	ENST00000555082.1	5'UTR	PRKCH;PRKCH;PRKCH;PRKCH;PRKCH;PRKCH;PRKCH;PRKCH;PRKCH	ENST00000553265.1;ENST00000552875.2;ENST00000555185.1;ENST00000556778.1;ENST00000555542.1;ENST00000555906.1;ENST00000555082.1;ENST00000553831.1;ENST00000553726.1	TSS200;5'UTR;5'UTR;5'UTR;5'UTR;5'UTR;5'UTR;5'UTR;5'UTR		-0.197149	-2.0363	0.0497091	0.321306	4.14652
cg22440573	chr1	chr1:3163969-3164643	Island	Body;Body	PRDM16	ENST00000512462.1	5'UTR	PRDM16;PRDM16	ENST00000512462.1;ENST00000463591.1	5'UTR;5'UTR	chr1:3163765-3164015	-0.153091	-2.0363	0.049709	0.321306	4.14653
cg16652264	chr4		OpenSea									0.329781	2.0363	0.0497087	0.321306	4.14654
cg05678100	chr4	chr4:172733734-172735118	Island	TSS1500	GALNTL6;GALNTL6;GALNTL6	ENST00000506823.1;ENST00000511251.1;ENST00000511251.1	TSS1500;1stExon;5'UTR	GALNTL6;GALNTL6;GALNTL6;GALNTL6	ENST00000506823.1;ENST00000504379.1;ENST00000511251.1;ENST00000511251.1	TSS1500;TSS1500;1stExon;5'UTR	chr4:172733960-172734270	-0.26518	-2.03631	0.0497087	0.321306	4.14654
cg00976081	chr1		OpenSea	Body;Body;Body;Body							chr1:92292685-92293030	0.148079	2.03632	0.0497076	0.321306	4.14658
cg05361096	chr12	chr12:50349079-50349525	Island	Body	RP11-469H8.8;RP11-469H8.6;RP11-469H8.6	ENST00000552806.1;ENST00000550530.1;ENST00000552379.1	3'UTR;3'UTR;3'UTR	RP11-469H8.8;RP11-469H8.6;RP11-469H8.6	ENST00000552806.1;ENST00000550530.1;ENST00000552379.1	3'UTR;3'UTR;3'UTR	chr12:50349205-50349430	-0.184195	-2.03633	0.0497061	0.321302	4.14664
cg14173561	chr3		OpenSea	5'UTR;Body;Body;Body;Body							chr3:77562800-77563090	0.293388	2.03633	0.0497061	0.321302	4.14664
cg11824121	chr1		OpenSea	5'UTR	ARHGEF10L	ENST00000434513.1	5'UTR	ARHGEF10L	ENST00000434513.1	5'UTR	chr1:17885040-17885515	0.197813	2.03633	0.0497058	0.321302	4.14665
cg00432309	chr15		OpenSea								chr15:65104665-65105115	-0.09196	-2.03635	0.0497041	0.321296	4.14671
cg03199006	chr4		OpenSea	3'UTR	RP11-630D6.5;CXCL9	ENST00000501239.2;ENST00000264888.5	5'UTR;3'UTR	RP11-630D6.5;CXCL9	ENST00000501239.2;ENST00000264888.5	5'UTR;3'UTR		0.215809	2.03635	0.0497039	0.321296	4.14672
cg02413568	chr8		OpenSea		C8orf38;C8orf38;C8orf38;C8orf38	ENST00000521840.1;ENST00000542894.1;ENST00000396113.1;ENST00000396111.1	TSS1500;TSS1500;5'UTR;5'UTR	C8orf38;C8orf38;C8orf38;C8orf38;C8orf38;C8orf38;C8orf38	ENST00000521840.1;ENST00000542894.1;ENST00000521587.1;ENST00000523378.1;ENST00000396113.1;ENST00000396111.1;ENST00000519136.1	TSS1500;TSS1500;5'UTR;5'UTR;5'UTR;5'UTR;5'UTR		0.211997	2.03635	0.0497039	0.321296	4.14672
cg21721182	chr13		OpenSea								chr13:60903720-60904035	0.124829	2.03637	0.0497021	0.321291	4.14679
cg00261665	chr3	chr3:131100341-131101151	Island	Body	RP11-933H2.4	ENST00000502521.1	TSS1500	RP11-933H2.4	ENST00000502521.1	TSS1500	chr3:131100905-131101175	-0.185441	-2.03637	0.049702	0.321291	4.1468
cg18360690	chr15		OpenSea	TSS1500	ZFAND6;ZFAND6;ZFAND6;ZFAND6	ENST00000261749.6;ENST00000561060.1;ENST00000559157.1;ENST00000558494.1	TSS1500;TSS1500;TSS1500;TSS1500	ZFAND6;ZFAND6;ZFAND6;ZFAND6;ZFAND6;ZFAND6;ZFAND6	ENST00000261749.6;ENST00000561060.1;ENST00000559157.1;ENST00000561012.1;ENST00000564367.1;ENST00000558494.1;ENST00000560470.1	TSS1500;TSS1500;TSS1500;TSS1500;TSS1500;TSS1500;TSS1500	chr15:80351145-80352075	0.193184	2.03639	0.0496997	0.32128	4.14688
cg15698117	chr16	chr16:67034470-67035340	S_Shelf	Body;Body;Body	CES4A	ENST00000397205.2	TSS1500	CES4A;CES4A;CES4A;CES4A;CES4A	ENST00000544986.1;ENST00000535948.1;ENST00000397205.2;ENST00000543561.1;ENST00000535543.1	TSS1500;TSS1500;TSS1500;5'UTR;3'UTR	chr16:67037865-67038255	0.178278	2.03639	0.0496996	0.32128	4.14689
cg01932956	chr16	chr16:22959426-22959876	Island								chr16:22959405-22959975	0.316156	2.03639	0.0496996	0.32128	4.14689
cg08077014	chr10		OpenSea								chr10:91898660-91898955	0.149882	2.0364	0.0496989	0.32128	4.14692
cg25124812	chr1		OpenSea	Body;Body							chr1:87510620-87510835	-0.159574	-2.0364	0.0496986	0.32128	4.14693
cg25420477	chr2	chr2:70313200-70315490	S_Shelf		AC016700.2	ENST00000455541.1	5'UTR	AC016700.2	ENST00000455541.1	5'UTR	chr2:70318840-70319270	-0.233627	-2.0364	0.0496985	0.32128	4.14693
cg23489080	chr4		OpenSea	Body;Body;Body	RGS12	ENST00000508158.1	5'UTR	RGS12;RGS12;RGS12;RGS12;RGS12;RGS12;RGS12;RGS12;RGS12;RGS12	ENST00000510803.1;ENST00000509746.1;ENST00000513991.1;ENST00000511275.1;ENST00000515521.1;ENST00000504559.1;ENST00000511709.1;ENST00000507246.1;ENST00000508158.1;ENST00000504194.1	5'UTR;TSS200;5'UTR;3'UTR;5'UTR;TSS1500;TSS200;TSS200;5'UTR;5'UTR		0.148803	2.0364	0.0496985	0.32128	4.14693
cg12235168	chr12	chr12:7342541-7342798	Island	5'UTR;TSS1500;5'UTR;1stExon;5'UTR;5'UTR	PEX5;PEX5;RP11-273B20.3;RP11-273B20.3;PEX5;PEX5;PEX5;PEX5;PEX5	ENST00000266564.3;ENST00000455147.2;ENST00000545794.1;ENST00000543061.1;ENST00000266563.5;ENST00000545220.1;ENST00000434354.2;ENST00000420616.2;ENST00000420616.2	TSS1500;5'UTR;TSS1500;TSS1500;5'UTR;5'UTR;5'UTR;1stExon;5'UTR	PEX5;PEX5;PEX5;PEX5;PEX5;RP11-273B20.3;RP11-273B20.3;PEX5;PEX5;PEX5;PEX5;PEX5;PEX5;PEX5;PEX5;PEX5;PEX5;PEX5;PEX5;PEX5	ENST00000536883.1;ENST00000542539.1;ENST00000537873.1;ENST00000455147.2;ENST00000540398.1;ENST00000545794.1;ENST00000543061.1;ENST00000545845.1;ENST00000266563.5;ENST00000543974.1;ENST00000545220.1;ENST00000434354.2;ENST00000544456.1;ENST00000545574.1;ENST00000420616.2;ENST00000420616.2;ENST00000535486.1;ENST00000536841.1;ENST00000396637.3;ENST00000396637.3	5'UTR;5'UTR;TSS1500;5'UTR;5'UTR;TSS1500;TSS1500;TSS1500;5'UTR;5'UTR;5'UTR;5'UTR;5'UTR;5'UTR;1stExon;5'UTR;TSS200;TSS200;1stExon;5'UTR	chr12:7342365-7343095	0.0866746	2.0364	0.0496984	0.32128	4.14693
cg18454990	chr7	chr7:1177726-1178255	Island	TSS1500;TSS1500;TSS1500	C7orf50;C7orf50	ENST00000397098.3;ENST00000397100.2	TSS1500;TSS1500	C7orf50;C7orf50;C7orf50	ENST00000397098.3;ENST00000397100.2;ENST00000491163.1	TSS1500;TSS1500;TSS1500		0.507255	2.03642	0.0496968	0.32128	4.147
cg03947362	chr2	chr2:200820053-200820716	Island	Body;1stExon;5'UTR	C2orf47;TYW5;TYW5;C2orf47;C2orf69;TYW5	ENST00000295079.2;ENST00000452512.2;ENST00000354611.4;ENST00000392290.1;ENST00000491721.1;ENST00000452512.2	5'UTR;1stExon;1stExon;TSS200;5'UTR;3'UTR	C2orf47;C2orf47;TYW5;TYW5;TYW5;TYW5;C2orf47;TYW5;C2orf69;TYW5	ENST00000435773.2;ENST00000295079.2;ENST00000452512.2;ENST00000493181.1;ENST00000441832.1;ENST00000354611.4;ENST00000392290.1;ENST00000493181.1;ENST00000491721.1;ENST00000452512.2	TSS1500;5'UTR;1stExon;1stExon;1stExon;1stExon;TSS200;3'UTR;5'UTR;3'UTR	chr2:200819660-200821210	0.129322	2.03642	0.0496963	0.32128	4.14701
cg11120927	chr2	chr2:239072191-239073109	Island		AC016757.1;AC016757.1	ENST00000408994.2;ENST00000408994.2	1stExon;5'UTR	FAM132B;FAM132B;AC016757.1;FAM132B;FAM132B;AC016757.1;FAM132B;FAM132B	ENST00000486834.1;ENST00000344233.6;ENST00000408994.2;ENST00000479091.1;ENST00000481917.1;ENST00000408994.2;ENST00000473274.1;ENST00000479091.1	5'UTR;TSS1500;1stExon;1stExon;5'UTR;5'UTR;5'UTR;5'UTR	chr2:239071085-239072835	-0.749634	-2.03642	0.049696	0.32128	4.14703
cg08287220	chr7		OpenSea	TSS200	CYP3A7;CYP3A7	ENST00000292414.4;ENST00000336374.2	TSS200;TSS200	CYP3A7;CYP3A7;CYP3A7	ENST00000292414.4;ENST00000336374.2;ENST00000467776.1	TSS200;TSS200;TSS200		-0.125758	-2.03644	0.0496945	0.321274	4.14708
cg03581262	chr2		OpenSea								chr2:106192705-106193255	0.214354	2.03644	0.049694	0.321273	4.1471
cg12055393	chr20	chr20:48522602-48523134	N_Shore	3'UTR;3'UTR	SPATA2;SPATA2;SPATA2	ENST00000289431.5;ENST00000422556.1;ENST00000543716.1	3'UTR;3'UTR;3'UTR	SPATA2;SPATA2;SPATA2	ENST00000289431.5;ENST00000422556.1;ENST00000543716.1	3'UTR;3'UTR;3'UTR	chr20:48521785-48522130	0.131728	2.03644	0.049694	0.321273	4.14711
cg19748455	chr17		OpenSea	TSS1500	AC087645.1	ENST00000374945.1	TSS1500	AC087645.1	ENST00000374945.1	TSS1500	chr17:76274500-76274915	0.147212	2.03645	0.0496935	0.321273	4.14712
cg11552293	chrX		OpenSea	TSS1500;Body;TSS1500;TSS1500;TSS1500	COL4A5;COL4A5;COL4A5;COL4A6;COL4A6;COL4A6	ENST00000477429.1;ENST00000328300.6;ENST00000508186.1;ENST00000538570.1;ENST00000394872.2;ENST00000334504.7	TSS1500;TSS1500;TSS1500;TSS1500;TSS1500;TSS1500	COL4A5;COL4A5;COL4A5;COL4A5;COL4A6;COL4A6;COL4A6;COL4A6;COL4A6	ENST00000477429.1;ENST00000328300.6;ENST00000470339.1;ENST00000508186.1;ENST00000538570.1;ENST00000394872.2;ENST00000334504.7;ENST00000468338.1;ENST00000477085.1	TSS1500;TSS1500;TSS1500;TSS1500;TSS1500;TSS1500;TSS1500;3'UTR;3'UTR		-0.213947	-2.03646	0.0496928	0.321273	4.14715
cg10754002	chr2	chr2:121279842-121280183	N_Shelf									0.206701	2.03646	0.0496918	0.321269	4.14719
cg08289412	chr16	chr16:66835271-66835790	Island	TSS200	CCDC79	ENST00000313294.3	TSS200	CCDC79;CCDC79;CCDC79;CCDC79	ENST00000561333.1;ENST00000559050.1;ENST00000560693.1;ENST00000313294.3	TSS1500;TSS200;TSS200;TSS200	chr16:66835605-66836175	0.132966	2.03647	0.0496916	0.321269	4.1472
cg08191511	chr17		OpenSea	Body	C17orf56	ENST00000374769.2	5'UTR	C17orf56;C17orf56;C17orf56;C17orf56;C17orf56	ENST00000573295.1;ENST00000576090.1;ENST00000374769.2;ENST00000570854.1;ENST00000574944.1	3'UTR;3'UTR;5'UTR;3'UTR;TSS200		-0.121261	-2.03647	0.049691	0.321269	4.14722
cg17546469	chr7	chr7:97501183-97501919	Island	1stExon;5'UTR;5'UTR;5'UTR	ASNS;ASNS;ASNS;ASNS;ASNS;ASNS;ASNS;ASNS;ASNS	ENST00000437628.1;ENST00000437628.1;ENST00000455086.1;ENST00000444334.1;ENST00000422745.1;ENST00000394309.3;ENST00000394308.3;ENST00000175506.4;ENST00000394309.3	1stExon;5'UTR;5'UTR;5'UTR;5'UTR;5'UTR;5'UTR;5'UTR;1stExon	ASNS;ASNS;ASNS;ASNS;ASNS;ASNS;ASNS;ASNS;ASNS;ASNS;ASNS;ASNS;ASNS;ASNS;ASNS;ASNS	ENST00000437628.1;ENST00000442734.1;ENST00000437657.1;ENST00000437628.1;ENST00000455086.1;ENST00000453600.1;ENST00000444334.1;ENST00000422745.1;ENST00000394309.3;ENST00000414884.1;ENST00000442734.1;ENST00000394308.3;ENST00000451771.1;ENST00000175506.4;ENST00000394309.3;ENST00000414884.1	1stExon;1stExon;TSS1500;5'UTR;5'UTR;5'UTR;5'UTR;5'UTR;5'UTR;5'UTR;5'UTR;5'UTR;5'UTR;5'UTR;1stExon;1stExon	chr7:97501405-97501975	0.149229	2.03647	0.049691	0.321269	4.14722
cg01875648	chr2	chr2:128173475-128173793	N_Shore									-0.0770287	-2.03647	0.0496907	0.321269	4.14723
cg16425573	chr8		OpenSea	Body	RP11-770E5.2;RP11-770E5.1;AC026904.1	ENST00000518620.1;ENST00000522575.1;ENST00000536671.1	TSS200;5'UTR;5'UTR	RP11-770E5.2;RP11-770E5.1;AC026904.1	ENST00000518620.1;ENST00000522575.1;ENST00000536671.1	TSS200;5'UTR;5'UTR	chr8:49571240-49572175	0.292349	2.03648	0.0496906	0.321269	4.14724
cg06085877	chr3	chr3:42304944-42305311	Island	Body				CCK	ENST00000484359.1	3'UTR	chr3:42304765-42305375	-0.255145	-2.03648	0.0496903	0.321269	4.14724
cg19103651	chr17		OpenSea								chr17:30051065-30051435	0.198677	2.03648	0.0496903	0.321269	4.14725
cg19255465	chr11	chr11:69831571-69832484	N_Shore		RP11-626H12.1	ENST00000534086.1	TSS1500	RP11-626H12.1	ENST00000534086.1	TSS1500		0.191338	2.03648	0.0496899	0.321269	4.14726
cg19973758	chr20		OpenSea	Body;TSS200	MIR133A2	ENST00000347538.2	TSS200	MIR133A2	ENST00000347538.2	TSS200		0.184139	2.03648	0.0496899	0.321269	4.14726
cg06368642	chr20		OpenSea		RP5-991B18.1	ENST00000457536.1	5'UTR	RP5-991B18.1	ENST00000457536.1	5'UTR	chr20:47107005-47107515	0.172616	2.03649	0.0496895	0.321269	4.14728
cg19983118	chr8	chr8:103822614-103823263	Island								chr8:103822285-103823410	-0.165847	-2.03649	0.0496889	0.321269	4.1473
cg11535699	chr13		OpenSea	Body	SLC15A1	ENST00000376494.1	TSS200	SLC15A1	ENST00000376494.1	TSS200		0.158805	2.0365	0.049688	0.321269	4.14734
cg14215082	chr8		OpenSea		RP11-10A14.5;RP11-10A14.5;RP11-10A14.5	ENST00000417333.2;ENST00000523747.1;ENST00000512942.2	5'UTR;5'UTR;5'UTR	RP11-10A14.5;RP11-10A14.5;RP11-10A14.5	ENST00000417333.2;ENST00000523747.1;ENST00000512942.2	5'UTR;5'UTR;5'UTR	chr8:9055725-9055975	0.138194	2.0365	0.0496876	0.321269	4.14735
cg15392911	chr1	chr1:227729515-227730492	N_Shore									-0.138895	-2.03651	0.0496872	0.321269	4.14737
cg23247616	chr4		OpenSea	Body				CCDC109B	ENST00000472310.1	5'UTR		-0.206356	-2.03651	0.0496871	0.321269	4.14737
cg06474427	chr15		OpenSea	TSS200;TSS200	SNORD116-6	ENST00000384711.1	TSS200	SNORD116-6;SNHG14;SNHG14	ENST00000384711.1;ENST00000551077.1;ENST00000549804.1	TSS200;5'UTR;5'UTR		0.166983	2.03651	0.0496868	0.321269	4.14738
cg25613247	chr1	chr1:173683985-173684403	Island	TSS200	KLHL20;KLHL20;KLHL20	ENST00000493170.1;ENST00000546011.1;ENST00000209884.4	TSS1500;TSS200;TSS200	KLHL20;KLHL20;KLHL20;KLHL20;KLHL20	ENST00000483154.1;ENST00000493170.1;ENST00000479505.1;ENST00000546011.1;ENST00000209884.4	TSS1500;TSS1500;TSS200;TSS200;TSS200	chr1:173683940-173684870	0.219794	2.03655	0.0496828	0.321253	4.14753
cg01921203	chr1		OpenSea	5'UTR	VWA5B1;VWA5B1;VWA5B1;RP4-745E8.2	ENST00000375079.1;ENST00000375083.4;ENST00000289825.4;ENST00000444923.1	TSS1500;5'UTR;5'UTR;3'UTR	VWA5B1;VWA5B1;VWA5B1;VWA5B1;VWA5B1;RP4-745E8.2	ENST00000530722.1;ENST00000375079.1;ENST00000375083.4;ENST00000289825.4;ENST00000473325.1;ENST00000444923.1	5'UTR;TSS1500;5'UTR;5'UTR;5'UTR;3'UTR		-0.143406	-2.03656	0.0496819	0.32125	4.14757
cg04950342	chr3		OpenSea								chr3:30544205-30544555	0.299932	2.03657	0.0496806	0.321244	4.14762
cg18961788	chr14		OpenSea	Body	DIO3OS;DIO3OS	ENST00000556120.1;ENST00000557109.1	3'UTR;3'UTR	DIO3OS;DIO3OS	ENST00000556120.1;ENST00000557109.1	3'UTR;3'UTR	chr14:102018945-102019395	0.163642	2.03657	0.0496804	0.321244	4.14763
cg22722340	chr11	chr11:119455153-119456102	S_Shelf									0.291675	2.03657	0.0496802	0.321244	4.14763
cg16941430	chr6		OpenSea								chr6:45678160-45678770	0.344048	2.03659	0.0496786	0.321239	4.1477
cg18342944	chr3	chr3:33839996-33840671	N_Shore	TSS1500;TSS1500;TSS1500	PDCD6IP;PDCD6IP;PDCD6IP;PDCD6IP	ENST00000457054.2;ENST00000498147.1;ENST00000307296.3;ENST00000307296.3	TSS1500;TSS1500;5'UTR;1stExon	PDCD6IP;PDCD6IP;PDCD6IP;PDCD6IP;PDCD6IP;PDCD6IP;PDCD6IP;PDCD6IP	ENST00000457054.2;ENST00000435909.1;ENST00000430877.1;ENST00000413073.1;ENST00000477798.1;ENST00000498147.1;ENST00000307296.3;ENST00000307296.3	TSS1500;TSS1500;TSS1500;TSS1500;TSS1500;TSS1500;5'UTR;1stExon	chr3:33839680-33839935	0.17683	2.03659	0.0496786	0.321239	4.1477
cg06423355	chr12		OpenSea								chr12:27346800-27347235	0.148949	2.03659	0.049678	0.321239	4.14772
cg25956624	chr15		OpenSea		TMOD3	ENST00000561136.1	TSS1500	TMOD3;TMOD3;TMOD3;TMOD3;TMOD3	ENST00000561136.1;ENST00000558300.1;ENST00000558714.1;ENST00000559202.1;ENST00000561408.1	TSS1500;TSS1500;5'UTR;5'UTR;5'UTR		-0.105341	-2.0366	0.049678	0.321239	4.14772
cg06655215	chr22		OpenSea								chr22:44307320-44307555	0.17475	2.0366	0.0496776	0.321239	4.14773
cg23211176	chr1	chr1:38478082-38478727	S_Shelf	Body	UTP11L	ENST00000488453.1	TSS1500	UTP11L;UTP11L;UTP11L	ENST00000483182.1;ENST00000486563.1;ENST00000488453.1	5'UTR;5'UTR;TSS1500		0.173533	2.03661	0.0496768	0.321239	4.14776
cg26658641	chr1		OpenSea	Body;Body;Body;Body	EPHB2	ENST00000465676.1	5'UTR	EPHB2	ENST00000465676.1	5'UTR		0.195607	2.03661	0.0496761	0.321237	4.14779
cg08843809	chr17	chr17:6679205-6679710	Island	TSS200	FBXO39	ENST00000321535.4	TSS200	FBXO39	ENST00000321535.4	TSS200	chr17:6678885-6679855	-0.468552	-2.03662	0.0496755	0.321236	4.14782
cg06060286	chr10		OpenSea									0.150602	2.03662	0.0496753	0.321236	4.14782
cg05583053	chr16	chr16:15489526-15490075	N_Shore	TSS1500;TSS1500	MPV17L;MPV17L;RP11-1021N1.1	ENST00000287594.6;ENST00000396385.3;ENST00000568222.1	TSS1500;TSS1500;TSS1500	MPV17L;MPV17L;RP11-1021N1.1;MPV17L	ENST00000287594.6;ENST00000396385.3;ENST00000567442.1;ENST00000564148.1	TSS1500;TSS1500;TSS1500;TSS1500		0.160927	2.03663	0.0496743	0.321233	4.14786
cg08536194	chr10		OpenSea	Body;Body;Body;Body;Body	CDH23	ENST00000466757.2	5'UTR	CDH23;CDH23;CDH23	ENST00000470494.1;ENST00000461841.2;ENST00000466757.2	TSS1500;5'UTR;5'UTR	chr10:73375285-73375575	0.157082	2.03664	0.0496736	0.321231	4.14789
cg04851652	chr7	chr7:130794689-130795032	S_Shelf	5'UTR	MKLN1	ENST00000421797.2	5'UTR	MKLN1;MKLN1	ENST00000421797.2;ENST00000416992.1	5'UTR;5'UTR		0.1583	2.03664	0.0496733	0.321231	4.1479
cg19942213	chr7		OpenSea	Body								0.195558	2.03665	0.0496727	0.321231	4.14792
cg22452520	chr1	chr1:24117482-24117824	S_Shelf	3'UTR	LYPLA2;LYPLA2;LYPLA2;LYPLA2;LYPLA2	ENST00000400061.1;ENST00000374503.3;ENST00000374501.1;ENST00000374506.1;ENST00000374514.3	3'UTR;3'UTR;3'UTR;3'UTR;3'UTR	LYPLA2;LYPLA2;LYPLA2;LYPLA2;LYPLA2;LYPLA2	ENST00000472213.1;ENST00000400061.1;ENST00000374503.3;ENST00000374501.1;ENST00000374506.1;ENST00000374514.3	5'UTR;3'UTR;3'UTR;3'UTR;3'UTR;3'UTR	chr1:24121240-24121435	0.0815933	2.03665	0.0496726	0.321231	4.14793
cg08195842	chr13	chr13:21277233-21278446	Island	5'UTR	IL17D;IL17D;IL17D	ENST00000498088.1;ENST00000304920.3;ENST00000304920.3	5'UTR;5'UTR;ExonBnd	IL17D;IL17D;IL17D;IL17D	ENST00000498088.1;ENST00000304920.3;ENST00000468605.1;ENST00000304920.3	5'UTR;5'UTR;TSS200;ExonBnd	chr13:21276585-21278155	0.158711	2.03666	0.0496717	0.321229	4.14796
cg01311036	chr1		OpenSea		RP11-400N13.3	ENST00000438158.1	3'UTR	RP11-400N13.3	ENST00000438158.1	3'UTR		0.207058	2.03666	0.0496714	0.321229	4.14797
cg07121155	chr9	chr9:21396071-21396364	N_Shelf								chr9:21392320-21392575	0.208038	2.03666	0.0496714	0.321229	4.14797
cg21527210	chr11	chr11:64815040-64815722	S_Shore	Body	NAALADL1;NAALADL1	ENST00000526799.1;ENST00000528884.1	TSS1500;TSS1500	NAALADL1;NAALADL1;NAALADL1;NAALADL1;NAALADL1;NAALADL1;NAALADL1;NAALADL1;NAALADL1;NAALADL1;NAALADL1;NAALADL1;NAALADL1;NAALADL1	ENST00000532450.1;ENST00000531746.1;ENST00000533842.1;ENST00000532802.1;ENST00000531174.1;ENST00000530139.1;ENST00000526516.1;ENST00000529685.1;ENST00000526799.1;ENST00000528884.1;ENST00000524445.1;ENST00000530995.1;ENST00000533340.1;ENST00000529274.1	TSS1500;TSS1500;TSS1500;TSS1500;TSS1500;TSS1500;TSS1500;TSS1500;TSS1500;TSS1500;TSS1500;TSS1500;TSS1500;3'UTR	chr11:64816125-64816455	0.141037	2.03667	0.0496697	0.321223	4.14804
cg01539577	chr5		OpenSea								chr5:126083800-126084155	-0.250451	-2.03671	0.0496659	0.321201	4.14819
cg10643928	chr12		OpenSea	Body				DHX37	ENST00000539298.1	3'UTR		-0.128083	-2.03673	0.0496638	0.32119	4.14827
cg12255941	chr7	chr7:100284888-100285155	S_Shore	1stExon;5'UTR	GIGYF1;GIGYF1;GIGYF1;GIGYF1	ENST00000539430.1;ENST00000275732.4;ENST00000275732.4;ENST00000471340.2	TSS200;1stExon;5'UTR;TSS1500	GIGYF1;GIGYF1;GIGYF1;GIGYF1	ENST00000539430.1;ENST00000275732.4;ENST00000275732.4;ENST00000471340.2	TSS200;1stExon;5'UTR;TSS1500		0.113271	2.03673	0.0496634	0.32119	4.14828
cg14291751	chr14		OpenSea	TSS1500	PSMB11	ENST00000408907.2	TSS1500	PSMB11	ENST00000408907.2	TSS1500	chr14:23511000-23511255	0.143241	2.03674	0.0496632	0.32119	4.14829
cg23197087	chr14	chr14:71786855-71788225	S_Shore		RP1-261D10.2	ENST00000555771.1	TSS1500	RP1-261D10.2;SIPA1L1;SIPA1L1;SIPA1L1;SIPA1L1;SIPA1L1;SIPA1L1;SIPA1L1;SIPA1L1	ENST00000555771.1;ENST00000553453.1;ENST00000555989.1;ENST00000556408.1;ENST00000554126.1;ENST00000556780.1;ENST00000554362.1;ENST00000555652.1;ENST00000557151.1	TSS1500;5'UTR;5'UTR;5'UTR;5'UTR;5'UTR;5'UTR;5'UTR;5'UTR	chr14:71788440-71789055	-0.316408	-2.03674	0.0496621	0.321187	4.14833
cg25795984	chr4		OpenSea	Body	7SK	ENST00000516424.1	TSS1500	7SK	ENST00000516424.1	TSS1500	chr4:140715820-140716035	0.298465	2.03675	0.0496615	0.321186	4.14835
cg12469164	chr20		OpenSea	Body							chr20:10585105-10585530	-0.131095	-2.03676	0.0496602	0.321179	4.14841
cg13922901	chr5		OpenSea	Body							chr5:177783405-177783835	-0.430674	-2.03677	0.0496591	0.321175	4.14845
cg11415496	chr4		OpenSea	TSS200	SHROOM3	ENST00000296043.6	TSS200	SHROOM3;SHROOM3;SHROOM3	ENST00000497440.1;ENST00000466541.1;ENST00000296043.6	TSS1500;TSS1500;TSS200	chr4:77355925-77356455	0.215206	2.03678	0.0496587	0.321175	4.14846
cg12952519	chr2		OpenSea	TSS200;5'UTR;5'UTR	NCK2;NCK2;NCK2;NCK2	ENST00000393349.2;ENST00000522586.1;ENST00000233154.4;ENST00000451463.2	TSS200;5'UTR;5'UTR;5'UTR	NCK2;NCK2;NCK2;NCK2;NCK2;NCK2	ENST00000425756.1;ENST00000393349.2;ENST00000522586.1;ENST00000233154.4;ENST00000451463.2;ENST00000393348.2	TSS200;TSS200;5'UTR;5'UTR;5'UTR;5'UTR		-0.119619	-2.03678	0.0496586	0.321175	4.14847
cg00261099	chr18	chr18:14458082-14459045	S_Shelf									0.0934471	2.03678	0.0496585	0.321175	4.14847
cg12573705	chr13	chr13:36052553-36053119	N_Shore	Body;Body;TSS200	MAB21L1;NBEA;NBEA;NBEA;NBEA	ENST00000379919.4;ENST00000537702.1;ENST00000543274.1;ENST00000537702.1;ENST00000402346.1	TSS200;1stExon;5'UTR;5'UTR;5'UTR	MAB21L1;NBEA;NBEA;NBEA;NBEA	ENST00000379919.4;ENST00000537702.1;ENST00000543274.1;ENST00000537702.1;ENST00000402346.1	TSS200;1stExon;5'UTR;5'UTR;5'UTR	chr13:36050140-36050975	0.231154	2.03678	0.0496585	0.321175	4.14847
cg07361874	chr5	chr5:132072695-132073429	S_Shore	TSS1500	KIF3A;KIF3A;KIF3A;KIF3A;KIF3A	ENST00000403231.1;ENST00000541316.1;ENST00000378735.1;ENST00000450914.1;ENST00000378746.3	TSS1500;TSS1500;TSS1500;TSS1500;TSS1500	KIF3A;KIF3A;KIF3A;KIF3A;KIF3A;KIF3A	ENST00000428744.1;ENST00000403231.1;ENST00000541316.1;ENST00000378735.1;ENST00000450914.1;ENST00000378746.3	TSS1500;TSS1500;TSS1500;TSS1500;TSS1500;TSS1500	chr5:132073565-132073935	0.158675	2.03678	0.0496584	0.321175	4.14847
cg03785165	chr13	chr13:113350478-113351511	S_Shelf	Body;Body	RP11-144L2.1	ENST00000419448.1	5'UTR	RP11-144L2.1	ENST00000419448.1	5'UTR	chr13:113354440-113354935	0.249432	2.03679	0.0496574	0.321175	4.14851
cg19177837	chr7		OpenSea		AC093627.9;AC093627.9	ENST00000480919.1;ENST00000462565.1	TSS200;3'UTR	AC093627.9;AC093627.9	ENST00000480919.1;ENST00000462565.1	TSS200;3'UTR		0.154068	2.03679	0.0496572	0.321175	4.14852
cg23635374	chr11	chr11:75272950-75273616	Island	TSS200	SERPINH1;SERPINH1;SERPINH1;SERPINH1;SERPINH1;SERPINH1	ENST00000421448.2;ENST00000530284.1;ENST00000524558.1;ENST00000528990.1;ENST00000533603.1;ENST00000358171.3	TSS1500;TSS1500;TSS1500;TSS1500;TSS200;TSS200	SERPINH1;SERPINH1;SERPINH1;SERPINH1;SERPINH1;SERPINH1;SERPINH1;SERPINH1;SERPINH1;SERPINH1;SERPINH1;SERPINH1	ENST00000526397.1;ENST00000421448.2;ENST00000529643.1;ENST00000532356.1;ENST00000524558.1;ENST00000528990.1;ENST00000533449.1;ENST00000525611.1;ENST00000533603.1;ENST00000358171.3;ENST00000528760.1;ENST00000526242.1	TSS1500;TSS1500;TSS1500;TSS1500;TSS1500;TSS1500;TSS1500;TSS1500;TSS200;TSS200;TSS1500;TSS200	chr11:75272960-75273675	-0.124596	-2.0368	0.049656	0.321175	4.14857
cg25683525	chr16	chr16:58033947-58035548	N_Shore	5'UTR;1stExon	ZNF319;C16orf57;ZNF319	ENST00000299237.2;ENST00000561743.1;ENST00000299237.2	5'UTR;TSS200;1stExon	ZNF319;ZNF319;C16orf57;ZNF319	ENST00000299237.2;ENST00000562909.1;ENST00000561743.1;ENST00000299237.2	5'UTR;5'UTR;TSS200;1stExon	chr16:58032225-58034495	0.246474	2.03681	0.0496556	0.321174	4.14858
cg09133386	chr6	chr6:20404072-20404367	Island	Body							chr6:20404040-20404535	0.0815718	2.03681	0.0496551	0.321174	4.1486
cg27559224	chr1		OpenSea	5'UTR;Body;TSS1500	HMGB4;HMGB4;HMGB4	ENST00000519684.1;ENST00000522796.1;ENST00000425537.1	5'UTR;5'UTR;TSS1500	HMGB4;HMGB4;HMGB4	ENST00000519684.1;ENST00000522796.1;ENST00000425537.1	5'UTR;5'UTR;TSS1500		0.252705	2.03682	0.0496541	0.32117	4.14864
cg05129930	chr21	chr21:45719515-45720564	Island	TSS200;TSS200	PFKL;PFKL;PFKL;PFKL	ENST00000349048.4;ENST00000496824.1;ENST00000381188.3;ENST00000534847.1	TSS200;TSS200;TSS200;TSS200	PFKL;PFKL;PFKL;PFKL;PFKL	ENST00000397961.2;ENST00000496824.1;ENST00000381188.3;ENST00000534847.1;ENST00000466134.1	TSS200;TSS200;TSS200;TSS200;TSS200	chr21:45719760-45720010	0.165149	2.03683	0.0496536	0.321169	4.14866
cg11449777	chr3		OpenSea	Body				CHCHD6	ENST00000514908.1	5'UTR	chr3:126449965-126450335	0.295391	2.03683	0.0496533	0.321169	4.14867
cg13282180	chr11		OpenSea	TSS1500;ExonBnd;Body	FADS3	ENST00000527697.1	ExonBnd	FADS3;FADS3;FADS3;FADS3;FADS3;FADS3;FADS3	ENST00000533676.1;ENST00000529404.1;ENST00000526294.1;ENST00000527379.1;ENST00000534426.1;ENST00000527697.1;ENST00000414624.2	3'UTR;3'UTR;3'UTR;TSS200;3'UTR;ExonBnd;3'UTR		0.167846	2.03683	0.0496528	0.321169	4.14869
cg22228071	chr17	chr17:77758568-77758865	N_Shore	Body								-0.109894	-2.03683	0.0496527	0.321169	4.1487
cg13363808	chr2		OpenSea	Body;Body;Body								0.228636	2.03685	0.0496507	0.32116	4.14877
cg04813787	chr6		OpenSea								chr6:167813945-167814455	0.377028	2.03686	0.0496499	0.321158	4.1488
cg21540392	chr2		OpenSea									0.196758	2.03686	0.0496498	0.321158	4.14881
cg26647771	chr5		OpenSea	Body				NPR3	ENST00000506712.1	5'UTR	chr5:32768045-32768530	0.248952	2.03686	0.0496498	0.321158	4.14881
cg17987728	chr1	chr1:2772126-2772665	N_Shore									0.184303	2.03687	0.0496489	0.321158	4.14884
cg11271327	chr9		OpenSea		RP11-343J18.2	ENST00000441473.1	5'UTR	RP11-343J18.2	ENST00000441473.1	5'UTR	chr9:128822845-128823415	0.187285	2.03687	0.0496486	0.321158	4.14885
cg03393862	chr2		OpenSea					MBD5	ENST00000416015.1	3'UTR		-0.133231	-2.03688	0.0496476	0.321155	4.14889
cg00391562	chr15		OpenSea	Body	CTD-2382E5.2	ENST00000552704.1	TSS200	CTD-2382E5.2	ENST00000552704.1	TSS200		0.249546	2.03689	0.0496473	0.321155	4.1489
cg24943609	chr17	chr17:47438906-47439938	N_Shore	5'UTR;5'UTR	RP11-1079K10.3;RP11-1079K10.3;ZNF652;ZNF652	ENST00000502823.1;ENST00000510360.2;ENST00000430262.2;ENST00000362063.2	TSS1500;TSS1500;5'UTR;5'UTR	RP11-1079K10.3;RP11-1079K10.3;ZNF652;ZNF652;ZNF652	ENST00000502823.1;ENST00000510360.2;ENST00000508237.1;ENST00000430262.2;ENST00000362063.2	TSS1500;TSS1500;5'UTR;5'UTR;5'UTR	chr17:47437900-47438335	0.144634	2.03688	0.0496473	0.321155	4.1489
cg14580996	chr9	chr9:2933373-2933724	N_Shore					CARM1P1	ENST00000497195.1	3'UTR		-0.11602	-2.03689	0.0496472	0.321155	4.14891
cg19794481	chr12		OpenSea	TSS200	U47924.27;MIR141	ENST00000537269.1;ENST00000384975.1	5'UTR;TSS200	U47924.27;MIR141	ENST00000537269.1;ENST00000384975.1	5'UTR;TSS200	chr12:7072920-7073335	-0.114219	-2.03689	0.0496469	0.321155	4.14892
cg07817898	chr9		OpenSea									-0.118613	-2.03689	0.0496464	0.321155	4.14894
cg01483723	chr16		OpenSea		RP11-256I9.2	ENST00000567058.1	3'UTR	RP11-256I9.2	ENST00000567058.1	3'UTR		0.248221	2.0369	0.0496455	0.321155	4.14897
cg18483526	chr16		OpenSea	Body;Body				PRKCB	ENST00000472066.1	TSS1500	chr16:24162745-24163255	-0.233585	-2.03691	0.0496449	0.321155	4.149
cg17506424	chr1		OpenSea	Body							chr1:110740085-110740395	-0.103249	-2.03691	0.0496444	0.321155	4.14901
cg14046027	chr11		OpenSea	Body	SNORA1	ENST00000384676.1	TSS1500	SNORA1	ENST00000384676.1	TSS1500		0.152829	2.03691	0.0496444	0.321155	4.14902
cg25733327	chr14	chr14:105766558-105767996	N_Shore	TSS1500;Body;Body;Body;5'UTR;5'UTR	PACS2;BRF1;BRF1;BRF1	ENST00000430725.2;ENST00000332890.5;ENST00000327359.3;ENST00000440513.3	TSS1500;5'UTR;5'UTR;5'UTR	PACS2;BRF1;BRF1;BRF1	ENST00000430725.2;ENST00000332890.5;ENST00000327359.3;ENST00000440513.3	TSS1500;5'UTR;5'UTR;5'UTR	chr14:105766005-105767190	0.152977	2.03692	0.049644	0.321155	4.14903
cg25495396	chr6		OpenSea	Body							chr6:39032025-39032215	0.181782	2.03692	0.0496438	0.321155	4.14904
cg03188183	chr17		OpenSea								chr17:62066060-62066355	0.126584	2.03692	0.0496437	0.321155	4.14904
cg03216846	chr1	chr1:119543821-119544339	Island		RP4-712E4.1;RP4-712E4.2	ENST00000439394.1;ENST00000449439.1	3'UTR;3'UTR	RP4-712E4.1;RP4-712E4.2	ENST00000439394.1;ENST00000449439.1	3'UTR;3'UTR	chr1:119543805-119544595	-0.197766	-2.03692	0.0496432	0.321155	4.14906
cg22473504	chr6	chr6:43603495-43603818	Island	Body;Body	MAD2L1BP	ENST00000508232.1	5'UTR	MAD2L1BP	ENST00000508232.1	5'UTR	chr6:43603205-43604095	0.174174	2.03693	0.0496431	0.321155	4.14907
cg03980223	chr6		OpenSea	Body	AL591025.1	ENST00000397897.1	TSS1500	AL591025.1	ENST00000397897.1	TSS1500	chr6:159046885-159047635	-0.0932343	-2.03693	0.049643	0.321155	4.14907
cg02084834	chr2	chr2:201983198-201983709	Island	5'UTR;5'UTR;5'UTR	CFLAR;CFLAR;CFLAR;CFLAR;CFLAR;CFLAR;CFLAR;CFLAR	ENST00000423241.2;ENST00000309955.2;ENST00000443227.1;ENST00000341222.6;ENST00000343375.6;ENST00000341582.6;ENST00000342795.5;ENST00000395148.2	5'UTR;5'UTR;5'UTR;5'UTR;5'UTR;5'UTR;5'UTR;5'UTR	CFLAR;CFLAR;CFLAR;CFLAR;CFLAR;CFLAR;CFLAR;CFLAR;CFLAR;CFLAR;CFLAR;CFLAR	ENST00000423241.2;ENST00000490965.1;ENST00000439154.2;ENST00000309955.2;ENST00000443227.1;ENST00000341222.6;ENST00000343375.6;ENST00000341582.6;ENST00000342795.5;ENST00000395148.2;ENST00000441224.1;ENST00000433445.1	5'UTR;5'UTR;5'UTR;5'UTR;5'UTR;5'UTR;5'UTR;5'UTR;5'UTR;5'UTR;5'UTR;5'UTR	chr2:201982780-201984170	0.155872	2.03693	0.0496425	0.321155	4.14909
cg03282633	chr6		OpenSea	Body;Body				SERAC1	ENST00000435180.1	TSS200		-0.123583	-2.03693	0.0496424	0.321155	4.14909
cg14497327	chr7	chr7:143077469-143079169	Island	TSS200;TSS200	ZYX;ZYX;ZYX;AC093673.5;ZYX;ZYX	ENST00000449423.2;ENST00000392910.2;ENST00000477373.1;ENST00000429630.1;ENST00000322764.5;ENST00000322764.5	TSS1500;TSS1500;TSS1500;TSS1500;1stExon;5'UTR	ZYX;ZYX;ZYX;AC093673.5;ZYX;ZYX;ZYX;ZYX;ZYX	ENST00000354434.4;ENST00000392910.2;ENST00000477373.1;ENST00000429630.1;ENST00000322764.5;ENST00000322764.5;ENST00000449630.1;ENST00000468083.1;ENST00000457235.1	TSS1500;TSS1500;TSS1500;TSS1500;1stExon;5'UTR;TSS200;TSS200;TSS200	chr7:143077980-143078475	-0.199125	-2.03693	0.0496424	0.321155	4.14909
cg26741552	chr1		OpenSea	3'UTR;3'UTR;TSS200	CADM3;DARC;CTA-134P22.2	ENST00000368125.4;ENST00000537147.1;ENST00000415675.1	3'UTR;TSS1500;TSS200	CADM3;DARC;CTA-134P22.2	ENST00000368125.4;ENST00000537147.1;ENST00000415675.1	3'UTR;TSS1500;TSS200	chr1:159171945-159172390	0.13888	2.03694	0.0496419	0.321155	4.14911
cg25752492	chr6		OpenSea								chr6:164340885-164341275	-0.374327	-2.03695	0.04964	0.321155	4.14918
cg13827350	chr5	chr5:83679584-83680720	Island	Body;Body	CTD-2269F5.1;CTD-2269F5.1;CTD-2269F5.1;CTD-2269F5.1;CTD-2269F5.1	ENST00000509406.1;ENST00000515688.1;ENST00000507060.1;ENST00000502253.1;ENST00000514696.1	TSS1500;TSS1500;TSS1500;TSS1500;TSS200	CTD-2269F5.1;CTD-2269F5.1;CTD-2269F5.1;CTD-2269F5.1;CTD-2269F5.1	ENST00000509406.1;ENST00000515688.1;ENST00000507060.1;ENST00000502253.1;ENST00000514696.1	TSS1500;TSS1500;TSS1500;TSS1500;TSS200	chr5:83679425-83680810	-0.397418	-2.03696	0.0496399	0.321155	4.14919
cg17753476	chr10	chr10:7621718-7621950	Island	Body;Body;Body	ITIH5	ENST00000434980.1	3'UTR	ITIH5;ITIH5;ITIH5;ITIH5	ENST00000468389.1;ENST00000434980.1;ENST00000476417.1;ENST00000461751.1	TSS1500;3'UTR;3'UTR;3'UTR		-0.135066	-2.03696	0.0496397	0.321155	4.14919
cg21403759	chr7		OpenSea								chr7:38739140-38739415	0.336891	2.03696	0.0496394	0.321155	4.14921
cg20992439	chr15	chr15:91427540-91427905	S_Shelf	Body;Body;Body;Body				FES;FES	ENST00000497945.2;ENST00000470152.2	5'UTR;3'UTR		0.253215	2.03696	0.0496389	0.321155	4.14923
cg14765959	chr6	chr6:106429111-106429772	Island								chr6:106428820-106429495	-0.228488	-2.03697	0.0496379	0.321155	4.14926
cg21844726	chr8		OpenSea									0.111588	2.03697	0.0496379	0.321155	4.14927
cg17570264	chr5	chr5:146888750-146889840	S_Shore									0.0940528	2.03697	0.0496378	0.321155	4.14927
cg16686789	chr10	chr10:132583720-132584164	N_Shore									0.215856	2.03698	0.0496374	0.321155	4.14928
cg03474687	chr14	chr14:104181378-104182952	N_Shelf	5'UTR;5'UTR;5'UTR	XRCC3;XRCC3;XRCC3;XRCC3;XRCC3;XRCC3	ENST00000554913.1;ENST00000555055.1;ENST00000445556.1;ENST00000352127.7;ENST00000553264.1;ENST00000554974.1	5'UTR;5'UTR;5'UTR;5'UTR;TSS1500;5'UTR	XRCC3;XRCC3;XRCC3;XRCC3;XRCC3;XRCC3;XRCC3;XRCC3;XRCC3;XRCC3;XRCC3;XRCC3	ENST00000557439.1;ENST00000555231.1;ENST00000554170.1;ENST00000556980.1;ENST00000554913.1;ENST00000553361.1;ENST00000555055.1;ENST00000555964.1;ENST00000445556.1;ENST00000352127.7;ENST00000553264.1;ENST00000554974.1	3'UTR;3'UTR;5'UTR;5'UTR;5'UTR;5'UTR;5'UTR;5'UTR;5'UTR;5'UTR;TSS1500;5'UTR	chr14:104179040-104179495	-0.157616	-2.03698	0.0496374	0.321155	4.14928
cg06343267	chr6		OpenSea	TSS1500;TSS1500;5'UTR;1stExon;1stExon;5'UTR;5'UTR;1stExon;TSS200;TSS200;Body	NFKBIL1;NFKBIL1;ATP6V1G2;ATP6V1G2;ATP6V1G2;ATP6V1G2;ATP6V1G2;ATP6V1G2;NFKBIL1;NFKBIL1;ATP6V1G2;ATP6V1G2-DDX39B	ENST00000376148.4;ENST00000376145.4;ENST00000483251.1;ENST00000303892.5;ENST00000303892.5;ENST00000459671.1;ENST00000483251.1;ENST00000376151.4;ENST00000376146.4;ENST00000542852.1;ENST00000483170.1;ENST00000475917.1	TSS1500;TSS1500;5'UTR;1stExon;5'UTR;TSS200;1stExon;TSS200;TSS200;TSS200;TSS200;TSS1500	NFKBIL1;NFKBIL1;NFKBIL1;NFKBIL1;ATP6V1G2;ATP6V1G2;ATP6V1G2;ATP6V1G2-DDX39B;ATP6V1G2;ATP6V1G2;NFKBIL1;NFKBIL1;ATP6V1G2;ATP6V1G2-DDX39B;ATP6V1G2-DDX39B	ENST00000376148.4;ENST00000376145.4;ENST00000496233.1;ENST00000473655.1;ENST00000483251.1;ENST00000303892.5;ENST00000303892.5;ENST00000480131.1;ENST00000483251.1;ENST00000376151.4;ENST00000376146.4;ENST00000542852.1;ENST00000483170.1;ENST00000376185.1;ENST00000475917.1	TSS1500;TSS1500;TSS1500;TSS1500;5'UTR;1stExon;5'UTR;TSS200;1stExon;TSS200;TSS200;TSS200;TSS200;TSS1500;TSS1500	chr6:31514405-31514955	0.138157	2.03698	0.0496374	0.321155	4.14928
cg09424405	chr2		OpenSea								chr2:17347845-17348050	0.208596	2.03698	0.0496373	0.321155	4.14929
cg07477865	chr13		OpenSea								chr13:37747380-37747675	0.208182	2.03699	0.049636	0.321155	4.14934
cg13208609	chr17		OpenSea	Body	GEMIN4	ENST00000576778.1	1stExon	GEMIN4	ENST00000576778.1	1stExon	chr17:650345-650895	-0.118109	-2.03699	0.0496359	0.321155	4.14934
cg09071007	chr9	chr9:26956301-26956770	N_Shore	5'UTR;5'UTR	IFT74;IFT74	ENST00000433700.1;ENST00000443698.1	5'UTR;5'UTR	IFT74;IFT74;IFT74	ENST00000519968.1;ENST00000517444.1;ENST00000443698.1	5'UTR;5'UTR;5'UTR	chr9:26954200-26954430	0.317916	2.037	0.0496354	0.321155	4.14936
cg07893474	chr3		OpenSea	TSS200	C3orf43	ENST00000397537.2	TSS200	C3orf43;C3orf43	ENST00000452776.1;ENST00000397537.2	TSS200;TSS200		0.320309	2.037	0.0496352	0.321155	4.14937
cg00336892	chr15		OpenSea	Body;Body;5'UTR;5'UTR	FRMD5	ENST00000484674.1	5'UTR	FRMD5	ENST00000484674.1	5'UTR	chr15:44475645-44475855	0.24106	2.037	0.0496349	0.321155	4.14938
cg15086607	chr3		OpenSea								chr3:139493340-139493675	0.270046	2.03701	0.0496337	0.321155	4.14942
cg06535054	chr1		OpenSea	ExonBnd;Body	INTS3;INTS3	ENST00000456435.1;ENST00000476843.1	ExonBnd;5'UTR	INTS3;INTS3;INTS3;INTS3;INTS3	ENST00000491790.1;ENST00000318967.2;ENST00000481797.1;ENST00000476843.1;ENST00000480659.1	TSS200;ExonBnd;5'UTR;5'UTR;5'UTR		-0.113031	-2.03702	0.0496333	0.321155	4.14944
cg18591801	chr3	chr3:52552722-52553384	S_Shore	Body	STAB1	ENST00000321725.6	ExonBnd	STAB1;STAB1;STAB1	ENST00000461325.1;ENST00000481626.1;ENST00000321725.6	5'UTR;5'UTR;ExonBnd	chr3:52553285-52553515	-0.199561	-2.03703	0.0496316	0.321149	4.14951
cg14326855	chr13		OpenSea	5'UTR;5'UTR	WASF3;WASF3	ENST00000361042.4;ENST00000335327.5	5'UTR;5'UTR	WASF3;WASF3	ENST00000361042.4;ENST00000335327.5	5'UTR;5'UTR	chr13:27136700-27136955	0.200333	2.03704	0.0496308	0.321147	4.14954
cg10320160	chr10	chr10:135270783-135271061	N_Shelf	TSS200	RP11-108K14.4;SPRN	ENST00000333815.6;ENST00000541506.1	TSS200;5'UTR	RP11-108K14.4;RP11-108K14.4;SPRN;RP11-108K14.4	ENST00000482993.2;ENST00000333815.6;ENST00000541506.1;ENST00000488261.1	TSS200;TSS200;5'UTR;TSS1500	chr10:135267160-135267390	0.201372	2.03704	0.0496307	0.321147	4.14954
cg10544093	chr20	chr20:2632678-2633690	Island	TSS1500;TSS1500;TSS1500	NOP56;MIR1292;NOP56;NOP56	ENST00000381169.2;ENST00000408135.1;ENST00000329276.5;ENST00000329276.5	TSS1500;TSS1500;5'UTR;1stExon	NOP56;NOP56;NOP56;NOP56;NOP56;MIR1292;NOP56;NOP56;NOP56	ENST00000381169.2;ENST00000494697.1;ENST00000470143.1;ENST00000469588.1;ENST00000445139.1;ENST00000408135.1;ENST00000460258.1;ENST00000329276.5;ENST00000329276.5	TSS1500;TSS1500;TSS1500;TSS1500;TSS1500;TSS1500;TSS1500;5'UTR;1stExon	chr20:2632920-2633275	0.106278	2.03705	0.0496304	0.321147	4.14956
cg04270835	chr11	chr11:22362862-22363377	N_Shelf	TSS1500	SLC17A6;CTD-2140G10.2;CTD-2140G10.2;CTD-2140G10.2	ENST00000263160.3;ENST00000528009.1;ENST00000530569.1;ENST00000531304.1	TSS1500;3'UTR;3'UTR;3'UTR	SLC17A6;CTD-2140G10.2;CTD-2140G10.2;CTD-2140G10.2	ENST00000263160.3;ENST00000528009.1;ENST00000530569.1;ENST00000531304.1	TSS1500;3'UTR;3'UTR;3'UTR	chr11:22359180-22359595	-0.258602	-2.03705	0.0496303	0.321147	4.14956
cg12308397	chr10		OpenSea								chr10:30823520-30823935	0.165281	2.03705	0.04963	0.321147	4.14957
cg13361585	chr1		OpenSea									-0.113363	-2.03707	0.0496283	0.321143	4.14964
cg16756527	chr21		OpenSea	Body;Body;Body	RCAN1	ENST00000489903.1	3'UTR	RCAN1;RCAN1	ENST00000487434.1;ENST00000489903.1	3'UTR;3'UTR		0.230818	2.03707	0.0496279	0.321143	4.14965
cg12237588	chr15		OpenSea		RP11-162I7.1	ENST00000561386.1	TSS1500	RP11-162I7.1	ENST00000561386.1	TSS1500		0.253477	2.03707	0.0496274	0.321142	4.14967
cg18909973	chr4	chr4:46995128-46995872	S_Shore	TSS1500	GABRA4;GABRA4;GABRA4	ENST00000264318.3;ENST00000264318.3;ENST00000509316.1	1stExon;5'UTR;TSS1500	GABRA4;GABRA4;GABRA4;GABRA4;GABRA4;GABRB1	ENST00000264318.3;ENST00000264318.3;ENST00000511523.1;ENST00000502874.1;ENST00000509316.1;ENST00000513567.1	1stExon;5'UTR;TSS1500;TSS1500;TSS1500;5'UTR	chr4:46996045-46996455	-0.186904	-2.03708	0.0496272	0.321142	4.14968
cg10544696	chr10	chr10:1585174-1585421	Island	Body	ADARB2-AS1	ENST00000421697.2	5'UTR	ADARB2-AS1	ENST00000421697.2	5'UTR	chr10:1585125-1585395	-0.17184	-2.03708	0.0496269	0.321142	4.14969
cg21063056	chr22		OpenSea		LL22NC03-13G6.2	ENST00000450365.1	TSS1500	LL22NC03-13G6.2	ENST00000450365.1	TSS1500		0.185157	2.03708	0.0496269	0.321142	4.14969
cg08378275	chr16	chr16:48278058-48278655	S_Shelf	Body;Body;Body	ABCC11;ABCC11;LONP2	ENST00000356608.2;ENST00000537808.1;ENST00000544734.1	TSS1500;TSS1500;5'UTR	ABCC11;ABCC11;LONP2	ENST00000356608.2;ENST00000537808.1;ENST00000544734.1	TSS1500;TSS1500;5'UTR		0.103146	2.03708	0.0496265	0.321142	4.14971
cg26032914	chr2		OpenSea	Body;Body	AC009950.2	ENST00000454058.1	TSS1500	SP110;SP110;AC009950.2;SP110;SP110	ENST00000477068.1;ENST00000483067.1;ENST00000454058.1;ENST00000463022.1;ENST00000480916.1	3'UTR;3'UTR;TSS1500;TSS1500;TSS1500	chr2:231036440-231036675	-0.121951	-2.03709	0.0496257	0.321142	4.14973
cg05713467	chrX		OpenSea	5'UTR	MID1;MID1	ENST00000380785.1;ENST00000380787.1	5'UTR;5'UTR	MID1;MID1	ENST00000380785.1;ENST00000380787.1	5'UTR;5'UTR		0.205429	2.03709	0.0496255	0.321142	4.14974
cg23016734	chr3	chr3:77088498-77089198	Island	TSS1500	ROBO2;ROBO2	ENST00000461745.1;ENST00000332191.8	TSS1500;TSS1500	ROBO2;ROBO2;ROBO2	ENST00000461745.1;ENST00000332191.8;ENST00000475034.1	TSS1500;TSS1500;5'UTR	chr3:77088380-77089695	-0.31537	-2.03709	0.0496255	0.321142	4.14975
cg14994183	chr3		OpenSea	Body;Body								0.293025	2.0371	0.0496245	0.321142	4.14978
cg05645404	chr3	chr3:105088072-105088339	N_Shore	Body				ALCAM	ENST00000470756.1	5'UTR	chr3:105086245-105088595	0.389187	2.03711	0.0496241	0.321142	4.1498
cg13985688	chr9	chr9:96710811-96711717	N_Shore									-0.190419	-2.03711	0.049624	0.321142	4.1498
cg27326027	chr18		OpenSea	Body							chr18:6885000-6885455	0.312815	2.03711	0.049624	0.321142	4.1498
cg13916421	chr1		OpenSea	Body;Body;Body							chr1:215287485-215288330	0.205617	2.03711	0.0496237	0.321142	4.14981
cg07792345	chr2		OpenSea									0.198208	2.03711	0.0496231	0.321142	4.14983
cg03076716	chr11		OpenSea									-0.231729	-2.03712	0.0496229	0.321142	4.14984
cg25479256	chr1		OpenSea								chr1:120751705-120752035	0.150967	2.03713	0.0496218	0.321142	4.14989
cg00387940	chrX		OpenSea	5'UTR	MTM1;MTM1;MTM1;MTM1;MTM1	ENST00000370396.2;ENST00000542741.1;ENST00000543350.1;ENST00000413012.2;ENST00000306167.7	5'UTR;5'UTR;5'UTR;5'UTR;5'UTR	MTM1;MTM1;MTM1;MTM1;MTM1;MTM1;MTM1;MTM1	ENST00000370396.2;ENST00000542741.1;ENST00000543350.1;ENST00000424519.1;ENST00000370393.1;ENST00000490530.1;ENST00000413012.2;ENST00000306167.7	5'UTR;5'UTR;5'UTR;5'UTR;5'UTR;5'UTR;5'UTR;5'UTR	chrX:149742280-149742535	0.236394	2.03713	0.0496214	0.321142	4.1499
cg10025030	chr22		OpenSea	TSS200;Body	CTA-299D3.8;CTA-299D3.8	ENST00000467207.1;ENST00000407505.3	TSS200;TSS200	CTA-299D3.8;CTA-299D3.8;CTA-299D3.8	ENST00000467207.1;ENST00000463107.1;ENST00000407505.3	TSS200;TSS200;TSS200		0.145244	2.03714	0.0496202	0.321138	4.14995
cg22725189	chr2		OpenSea	Body	SMYD1;SMYD1	ENST00000468008.1;ENST00000295833.5	5'UTR;5'UTR	SMYD1;SMYD1	ENST00000468008.1;ENST00000295833.5	5'UTR;5'UTR	chr2:88384705-88385355	0.299651	2.03714	0.04962	0.321138	4.14995
cg17531288	chr2	chr2:11483959-11485553	N_Shore	Body	ROCK2	ENST00000462366.1	3'UTR	ROCK2	ENST00000462366.1	3'UTR	chr2:11482640-11483375	-0.125524	-2.03716	0.049618	0.321128	4.15003
cg09036952	chr17	chr17:685150-685988	N_Shelf	Body	GLOD4	ENST00000576670.1	3'UTR	GLOD4;GLOD4;GLOD4;GLOD4;GLOD4;GLOD4;GLOD4;GLOD4	ENST00000575790.1;ENST00000574581.1;ENST00000572220.1;ENST00000576670.1;ENST00000571073.1;ENST00000576239.1;ENST00000574554.1;ENST00000575851.1	3'UTR;3'UTR;3'UTR;3'UTR;TSS1500;3'UTR;3'UTR;3'UTR		-0.132751	-2.03716	0.049618	0.321128	4.15003
cg00201863	chr11		OpenSea								chr11:20260305-20260555	0.113041	2.03717	0.0496171	0.321128	4.15007
cg20703481	chr12		OpenSea		U6	ENST00000517049.1	TSS1500	U6	ENST00000517049.1	TSS1500		-0.103592	-2.03718	0.0496161	0.321124	4.1501
cg02554051	chr12	chr12:81330608-81331514	N_Shore	Body;Body	MIR618	ENST00000385287.1	1stExon	MIR618	ENST00000385287.1	1stExon	chr12:81329525-81329995	0.161951	2.03719	0.0496152	0.32112	4.15014
cg09208213	chr5	chr5:131991554-131992304	Island	TSS200;Body	IL13;AC004041.2;AC004041.2;AC004041.2	ENST00000468334.1;ENST00000417516.1;ENST00000458509.1;ENST00000435042.1	TSS1500;TSS200;3'UTR;3'UTR	IL13;IL13;IL13;AC004041.2;AC004041.2;AC004041.2	ENST00000468334.1;ENST00000459878.1;ENST00000487267.1;ENST00000417516.1;ENST00000458509.1;ENST00000435042.1	TSS1500;TSS1500;TSS1500;TSS200;3'UTR;3'UTR	chr5:131991385-131991755	-0.281666	-2.0372	0.0496145	0.321119	4.15017
cg22886380	chr5		OpenSea		snoZ6	ENST00000517258.1	TSS1500	snoZ6	ENST00000517258.1	TSS1500	chr5:131414965-131415315	0.22706	2.0372	0.0496145	0.321119	4.15017
cg17783174	chr2	chr2:235951452-235951814	N_Shore	Body	SH3BP4	ENST00000538289.1	TSS200	SH3BP4	ENST00000538289.1	TSS200	chr2:235950725-235950915	0.189456	2.03721	0.049613	0.321113	4.15023
cg00672277	chr3	chr3:138170508-138171045	N_Shore	Body				ESYT3	ENST00000486831.1	5'UTR	chr3:138169405-138169775	0.219231	2.03721	0.0496129	0.321113	4.15023
cg02940164	chr11	chr11:3829696-3830004	Island	Body;Body;5'UTR;Body;Body;Body;Body;Body	PGAP2;PGAP2;PGAP2;PGAP2;PGAP2;PGAP2;PGAP2	ENST00000396991.2;ENST00000493547.2;ENST00000278243.4;ENST00000463452.2;ENST00000532017.1;ENST00000465307.2;ENST00000479072.1	5'UTR;5'UTR;5'UTR;5'UTR;5'UTR;5'UTR;5'UTR	PGAP2;PGAP2;PGAP2;PGAP2;PGAP2;PGAP2;PGAP2;PGAP2;PGAP2;PGAP2;PGAP2;PGAP2;PGAP2;PGAP2;PGAP2;PGAP2;PGAP2;PGAP2	ENST00000528216.1;ENST00000396991.2;ENST00000493547.2;ENST00000278243.4;ENST00000463452.2;ENST00000469307.2;ENST00000465237.2;ENST00000485602.1;ENST00000489571.1;ENST00000532017.1;ENST00000465307.2;ENST00000495026.1;ENST00000534498.1;ENST00000525937.1;ENST00000478773.1;ENST00000483829.1;ENST00000487112.1;ENST00000479072.1	5'UTR;5'UTR;5'UTR;5'UTR;5'UTR;5'UTR;5'UTR;5'UTR;5'UTR;5'UTR;5'UTR;5'UTR;5'UTR;5'UTR;5'UTR;5'UTR;5'UTR;5'UTR	chr11:3829425-3830115	0.144286	2.03722	0.0496116	0.32111	4.15028
cg05692098	chr10		OpenSea	Body;Body;Body	CDH23	ENST00000466757.2	5'UTR	CDH23	ENST00000466757.2	5'UTR		0.180798	2.03723	0.0496108	0.321107	4.15031
cg23648926	chr4		OpenSea		MTHFD2L	ENST00000433372.1	5'UTR	MTHFD2L;MTHFD2L;MTHFD2L;MTHFD2L;MTHFD2L	ENST00000429519.1;ENST00000490698.1;ENST00000475291.1;ENST00000429335.1;ENST00000433372.1	5'UTR;5'UTR;5'UTR;5'UTR;5'UTR	chr4:74999965-75000235	0.214245	2.03723	0.0496104	0.321107	4.15032
cg08757670	chr6	chr6:15517282-15517557	N_Shelf	Body							chr6:15513060-15513395	-0.174225	-2.03724	0.04961	0.321107	4.15034
cg24206781	chr20	chr20:30945647-30947033	N_Shore	TSS1500;TSS1500	ASXL1;ASXL1;ASXL1;ASXL1;ASXL1	ENST00000542189.1;ENST00000375687.4;ENST00000542461.1;ENST00000421155.2;ENST00000412498.2	TSS1500;TSS1500;TSS1500;TSS1500;TSS1500	ASXL1;ASXL1;ASXL1;ASXL1;ASXL1;ASXL1	ENST00000542189.1;ENST00000375687.4;ENST00000542461.1;ENST00000421155.2;ENST00000497249.1;ENST00000412498.2	TSS1500;TSS1500;TSS1500;TSS1500;TSS1500;TSS1500	chr20:30945220-30946150	0.182078	2.03724	0.0496095	0.321106	4.15036
cg24754810	chr11		OpenSea	Body	UBASH3B	ENST00000525711.1	5'UTR	UBASH3B;UBASH3B	ENST00000526386.1;ENST00000525711.1	5'UTR;5'UTR	chr11:122585280-122585495	0.23322	2.03725	0.0496091	0.321106	4.15038
cg24199220	chr1		OpenSea								chr1:181121040-181121495	0.322297	2.03726	0.0496076	0.321099	4.15043
cg20909846	chr1		OpenSea	Body;Body;Body				PBX1	ENST00000558796.1	5'UTR		0.177526	2.03727	0.0496064	0.321093	4.15048
cg04239679	chr20		OpenSea									0.268842	2.03728	0.0496061	0.321093	4.15049
cg05593176	chr22		OpenSea		LA16c-4G1.3	ENST00000424770.1	TSS1500	LA16c-4G1.3	ENST00000424770.1	TSS1500		0.193776	2.03729	0.0496047	0.321088	4.15054
cg02798394	chr2		OpenSea								chr2:19974560-19974835	0.237719	2.0373	0.0496034	0.321082	4.15059
cg22591002	chr2	chr2:97530558-97530801	Island	Body	SEMA4C	ENST00000305476.5	ExonBnd	SEMA4C;SEMA4C	ENST00000482925.1;ENST00000305476.5	3'UTR;ExonBnd		-0.105989	-2.0373	0.0496034	0.321082	4.15059
cg03254916	chr1		OpenSea	TSS1500;TSS1500	RP11-465N4.4;ELF3;ELF3;ELF3;ELF3;ELF3;RP11-465N4.4	ENST00000419190.1;ENST00000359651.3;ENST00000359651.3;ENST00000367284.5;ENST00000367283.3;ENST00000495848.1;ENST00000419190.1	3'UTR;5'UTR;1stExon;TSS1500;TSS1500;TSS1500;1stExon	RP11-465N4.4;ELF3;ELF3;ELF3;ELF3;ELF3;ELF3;ELF3;ELF3;RP11-465N4.4	ENST00000419190.1;ENST00000359651.3;ENST00000359651.3;ENST00000367284.5;ENST00000367283.3;ENST00000495848.1;ENST00000490203.1;ENST00000498017.1;ENST00000446188.1;ENST00000419190.1	3'UTR;5'UTR;1stExon;TSS1500;TSS1500;TSS1500;TSS1500;TSS1500;TSS1500;1stExon	chr1:201978505-201979010	0.341048	2.03731	0.0496025	0.321081	4.15063
cg10901737	chr15		OpenSea									0.234502	2.03731	0.0496021	0.32108	4.15065
cg17460846	chr10	chr10:101491680-101492232	N_Shore	TSS1500;Body;Body	COX15;CUTC;CUTC	ENST00000485884.1;ENST00000370476.5;ENST00000493385.1	3'UTR;TSS1500;5'UTR	COX15;CUTC;CUTC;CUTC;CUTC	ENST00000485884.1;ENST00000370476.5;ENST00000471520.1;ENST00000370472.4;ENST00000493385.1	3'UTR;TSS1500;TSS1500;TSS1500;5'UTR	chr10:101491565-101491735	0.178071	2.03731	0.0496019	0.32108	4.15065
cg21939213	chr1	chr1:52344178-52344939	N_Shore	TSS200;Body;Body	NRD1;NRD1;NRD1	ENST00000539524.1;ENST00000544028.1;ENST00000371665.2	TSS200;5'UTR;5'UTR	NRD1;NRD1;NRD1;NRD1;NRD1	ENST00000539524.1;ENST00000491410.1;ENST00000544028.1;ENST00000468722.1;ENST00000371665.2	TSS200;3'UTR;5'UTR;3'UTR;5'UTR	chr1:52343600-52344255	0.116753	2.03731	0.0496019	0.32108	4.15065
cg06271893	chr5		OpenSea	Body;Body				MTRR;MTRR;MTRR;MTRR;MTRR	ENST00000509379.1;ENST00000506115.1;ENST00000513439.1;ENST00000511461.1;ENST00000510525.1	TSS1500;TSS200;3'UTR;3'UTR;3'UTR		-0.117108	-2.03732	0.0496017	0.32108	4.15066
cg09642825	chr16	chr16:87416583-87418238	N_Shore	Body;Body	MAP1LC3B;FBXO31	ENST00000562778.1;ENST00000563956.1	TSS1500;3'UTR	MAP1LC3B;MAP1LC3B;FBXO31;FBXO31;FBXO31	ENST00000561823.1;ENST00000562778.1;ENST00000563113.1;ENST00000563956.1;ENST00000569412.1	TSS1500;TSS1500;5'UTR;3'UTR;3'UTR	chr16:87416020-87416295	0.281983	2.03732	0.0496016	0.32108	4.15066
cg15072625	chr6	chr6:86303113-86304061	N_Shore	Body;Body	SNX14;SNX14	ENST00000505648.1;ENST00000369628.2	5'UTR;5'UTR	SYNCRIP;SNX14;SNX14;SNX14;SNX14	ENST00000503906.1;ENST00000513869.1;ENST00000509338.1;ENST00000505648.1;ENST00000369628.2	3'UTR;5'UTR;5'UTR;5'UTR;5'UTR	chr6:86302845-86303490	0.226012	2.03732	0.049601	0.32108	4.15069
cg15391100	chr16		OpenSea	Body	RP11-462G12.5;ADCY9	ENST00000572648.1;ENST00000571889.1	3'UTR;3'UTR	RP11-462G12.5;ADCY9;ADCY9	ENST00000572648.1;ENST00000575550.1;ENST00000571889.1	3'UTR;3'UTR;3'UTR	chr16:4065200-4065750	0.12751	2.03734	0.0495995	0.321079	4.15075
cg04510919	chr4		OpenSea	Body							chr4:7282680-7282995	0.15447	2.03734	0.0495992	0.321079	4.15076
cg12233487	chr20		OpenSea	TSS200	TMC2	ENST00000358864.1	TSS200	TMC2	ENST00000358864.1	TSS200	chr20:2516805-2517175	0.212246	2.03735	0.0495987	0.321078	4.15078
cg11493241	chr1	chr1:89458034-89458604	Island	1stExon;1stExon;5'UTR;5'UTR;5'UTR;5'UTR;1stExon;1stExon	CCBL2;RBMXL1;RBMXL1;RBMXL1;CCBL2;CCBL2;RBMXL1;CCBL2	ENST00000260508.4;ENST00000399794.2;ENST00000413769.1;ENST00000321792.5;ENST00000370491.3;ENST00000370485.2;ENST00000399794.2;ENST00000260508.4	1stExon;1stExon;TSS200;TSS200;TSS200;TSS1500;5'UTR;5'UTR	CCBL2;RBMXL1;RBMXL1;RBMXL1;CCBL2;CCBL2;CCBL2;RBMXL1;CCBL2;CCBL2	ENST00000260508.4;ENST00000399794.2;ENST00000413769.1;ENST00000321792.5;ENST00000370491.3;ENST00000370485.2;ENST00000370486.1;ENST00000399794.2;ENST00000260508.4;ENST00000370486.1	1stExon;1stExon;TSS200;TSS200;TSS200;TSS1500;1stExon;5'UTR;5'UTR;5'UTR	chr1:89457985-89458830	-0.239643	-2.03735	0.0495985	0.321078	4.15079
cg16665981	chr5	chr5:172710765-172711062	S_Shore									0.193974	2.03736	0.0495974	0.321075	4.15083
cg22792503	chr17	chr17:72732848-72733545	N_Shelf	Body								0.203247	2.03736	0.0495974	0.321075	4.15083
cg03234603	chr17		OpenSea	5'UTR	PAFAH1B1;PAFAH1B1	ENST00000573839.1;ENST00000397195.4	5'UTR;5'UTR	PAFAH1B1;PAFAH1B1;PAFAH1B1;PAFAH1B1;PAFAH1B1;PAFAH1B1;PAFAH1B1;PAFAH1B1	ENST00000576586.1;ENST00000573839.1;ENST00000397195.4;ENST00000575477.1;ENST00000572915.1;ENST00000570400.1;ENST00000571289.1;ENST00000574816.1	5'UTR;5'UTR;5'UTR;5'UTR;5'UTR;5'UTR;5'UTR;5'UTR		0.0921652	2.03736	0.0495968	0.321075	4.15085
cg13718278	chr2		OpenSea	Body;Body;Body	SGOL2	ENST00000469840.1	5'UTR	SGOL2;SGOL2	ENST00000488636.1;ENST00000469840.1	5'UTR;5'UTR		-0.121853	-2.03737	0.0495956	0.321071	4.1509
cg08884611	chr16	chr16:34256748-34257750	Island		CTD-2144E22.5	ENST00000319817.2	1stExon	CTD-2144E22.5	ENST00000319817.2	1stExon	chr16:34256485-34256935	-0.158324	-2.03739	0.0495945	0.321066	4.15094
cg01742859	chr1		OpenSea	Body;Body	GALNT2	ENST00000541865.1	5'UTR	GALNT2;GALNT2	ENST00000494106.1;ENST00000541865.1	5'UTR;5'UTR		-0.129226	-2.03739	0.0495938	0.321064	4.15097
cg16856792	chr12		OpenSea	Body;Body;5'UTR	ACVR1B	ENST00000542485.1	5'UTR	ACVR1B;ACVR1B	ENST00000536420.1;ENST00000542485.1	5'UTR;5'UTR	chr12:52365560-52366150	0.281462	2.0374	0.0495931	0.321062	4.15099
cg00059459	chr1		OpenSea								chr1:8343060-8343635	0.305335	2.0374	0.0495929	0.321062	4.151
cg08876665	chr9	chr9:114361410-114361760	N_Shore	5'UTR;5'UTR;5'UTR	PTGR1;PTGR1;PTGR1;PTGR1	ENST00000238248.3;ENST00000309195.5;ENST00000374313.1;ENST00000538962.1	5'UTR;5'UTR;5'UTR;5'UTR	PTGR1;PTGR1;PTGR1;PTGR1;PTGR1	ENST00000238248.3;ENST00000309195.5;ENST00000422125.1;ENST00000374313.1;ENST00000538962.1	5'UTR;5'UTR;5'UTR;5'UTR;5'UTR		-0.221942	-2.0374	0.0495928	0.321062	4.15101
cg05639443	chr20		OpenSea	Body				ASXL1;ASXL1	ENST00000555564.1;ENST00000555564.1	1stExon;5'UTR		-0.0957051	-2.03741	0.0495921	0.321062	4.15103
cg00050284	chr10		OpenSea	Body							chr10:13966080-13966795	-0.101922	-2.03742	0.0495913	0.321061	4.15106
cg06052716	chr7	chr7:1269165-1282864	Island									0.124177	2.03742	0.0495908	0.32106	4.15108
cg09884903	chr20	chr20:32580799-32582502	Island	Body;Body;1stExon;1stExon;5'UTR;5'UTR	RP5-1125A11.1;RP5-1125A11.1;RP5-1125A11.1;RALY;RALY;RALY	ENST00000440595.1;ENST00000419662.1;ENST00000432859.1;ENST00000246194.3;ENST00000375114.3;ENST00000375114.3	3'UTR;3'UTR;TSS1500;TSS200;1stExon;5'UTR	RALY;RP5-1125A11.1;RP5-1125A11.1;RP5-1125A11.1;RALY;RALY;RALY;RALY;RALY;RALY	ENST00000333552.5;ENST00000440595.1;ENST00000419662.1;ENST00000432859.1;ENST00000246194.3;ENST00000413297.1;ENST00000375114.3;ENST00000448364.1;ENST00000375114.3;ENST00000448364.1	TSS1500;3'UTR;3'UTR;TSS1500;TSS200;TSS200;1stExon;1stExon;5'UTR;5'UTR	chr20:32580825-32582135	0.123895	2.03742	0.0495906	0.32106	4.15109
cg10443049	chr7	chr7:8481974-8482762	N_Shore	Body	NXPH1	ENST00000417186.1	5'UTR	NXPH1	ENST00000417186.1	5'UTR		-0.333787	-2.03742	0.0495905	0.32106	4.15109
cg11860434	chr7		OpenSea		RP11-514P8.2	ENST00000468165.1	3'UTR	RP11-514P8.2	ENST00000468165.1	3'UTR	chr7:102066645-102067475	0.199325	2.03743	0.0495899	0.32106	4.15112
cg04214504	chr17		OpenSea		KRT15;KRT15;KRT15;KRT15;KRT15;KRT15	ENST00000497016.1;ENST00000254043.3;ENST00000254043.3;ENST00000393974.3;ENST00000497016.1;ENST00000393976.1	3'UTR;1stExon;5'UTR;TSS1500;1stExon;TSS200	KRT15;KRT15;KRT15;KRT15;KRT15;KRT15;KRT15;KRT15;KRT15;KRT15;KRT15;KRT15;KRT15	ENST00000474031.1;ENST00000463447.1;ENST00000497016.1;ENST00000470004.1;ENST00000254043.3;ENST00000458290.1;ENST00000254043.3;ENST00000393974.3;ENST00000474031.1;ENST00000463447.1;ENST00000470004.1;ENST00000497016.1;ENST00000393976.1	3'UTR;3'UTR;3'UTR;3'UTR;1stExon;5'UTR;5'UTR;TSS1500;1stExon;1stExon;1stExon;1stExon;TSS200	chr17:39677960-39678615	-0.108197	-2.03744	0.0495888	0.321057	4.15116
cg13904935	chr14		OpenSea					ZFYVE26	ENST00000394455.2	3'UTR	chr14:68205505-68206195	0.264078	2.03744	0.0495887	0.321057	4.15116
cg12178431	chr3		OpenSea	1stExon	FGD5;FGD5	ENST00000285046.5;ENST00000543601.1	1stExon;TSS200	FGD5;FGD5	ENST00000285046.5;ENST00000543601.1	1stExon;TSS200		0.265776	2.03745	0.0495881	0.321057	4.15119
cg22616417	chr1		OpenSea								chr1:2799965-2800535	-0.104319	-2.03746	0.0495864	0.321049	4.15125
cg14125793	chr11		OpenSea									0.284889	2.03747	0.0495854	0.321045	4.15129
cg23032427	chr15	chr15:76632262-76635515	S_Shore								chr15:76633365-76636050	-0.179164	-2.03747	0.0495852	0.321045	4.1513
cg15482003	chr16	chr16:2040034-2040628	N_Shore	TSS200	AC005606.14;SYNGR3;SYNGR3;SYNGR3	ENST00000565041.1;ENST00000562088.1;ENST00000562045.1;ENST00000248121.2	3'UTR;TSS1500;TSS1500;TSS200	AC005606.14;SYNGR3;SYNGR3;SYNGR3;SYNGR3;SYNGR3;SYNGR3	ENST00000565041.1;ENST00000320633.5;ENST00000568896.1;ENST00000562045.1;ENST00000563869.1;ENST00000563869.1;ENST00000248121.2	3'UTR;TSS1500;TSS1500;TSS1500;5'UTR;1stExon;TSS200	chr16:2039645-2039795	0.252513	2.03748	0.0495848	0.321045	4.15131
cg05299398	chr11		OpenSea	Body;Body	FLI1	ENST00000527767.2	5'UTR	FLI1	ENST00000527767.2	5'UTR		-0.116013	-2.03748	0.0495846	0.321045	4.15132
cg27287166	chr8	chr8:71314145-71316770	Island	5'UTR	NCOA2	ENST00000452400.2	5'UTR	NCOA2;NCOA2;NCOA2	ENST00000518287.1;ENST00000520416.1;ENST00000452400.2	TSS1500;TSS1500;5'UTR	chr8:71314600-71315195	-0.176228	-2.03749	0.0495833	0.321041	4.15137
cg27396578	chr6		OpenSea	Body;Body								-0.0862543	-2.0375	0.0495828	0.321041	4.15139
cg23483316	chr10		OpenSea	Body;Body	C10orf54	ENST00000470317.1	TSS200	C10orf54	ENST00000470317.1	TSS200	chr10:73517280-73517710	-0.186639	-2.0375	0.0495828	0.321041	4.15139
cg09861824	chr6		OpenSea	Body;Body;Body;Body;Body								-0.141742	-2.0375	0.0495825	0.321041	4.1514
cg24684088	chr8		OpenSea	Body	COLEC10	ENST00000521788.1	5'UTR	COLEC10	ENST00000521788.1	5'UTR	chr8:120099840-120100295	0.238925	2.0375	0.0495824	0.321041	4.15141
cg04640159	chr11		OpenSea								chr11:116434200-116434595	-0.14705	-2.0375	0.049582	0.321041	4.15142
cg05894322	chr17		OpenSea	Body	ABCA10;ABCA10	ENST00000416101.2;ENST00000519732.1	3'UTR;3'UTR	ABCA10;ABCA10;ABCA10;ABCA10;ABCA10;ABCA10;ABCA10;ABCA10	ENST00000523419.1;ENST00000522787.1;ENST00000521538.1;ENST00000524231.1;ENST00000416101.2;ENST00000522406.1;ENST00000519732.1;ENST00000518929.1	3'UTR;TSS1500;TSS1500;TSS200;3'UTR;3'UTR;3'UTR;3'UTR	chr17:67146580-67146810	0.27936	2.03751	0.049581	0.321041	4.15146
cg11732209	chr20		OpenSea	5'UTR;5'UTR;5'UTR;5'UTR	C20orf196;C20orf196;C20orf196;C20orf196	ENST00000541651.1;ENST00000378979.4;ENST00000303142.6;ENST00000378971.3	TSS200;5'UTR;5'UTR;5'UTR	C20orf196;C20orf196;C20orf196;C20orf196;C20orf196	ENST00000541651.1;ENST00000378979.4;ENST00000303142.6;ENST00000378971.3;ENST00000445603.1	TSS200;5'UTR;5'UTR;5'UTR;5'UTR		-0.0904702	-2.03752	0.0495807	0.321041	4.15147
cg16375728	chr17	chr17:79980199-79981548	Island	TSS1500;Body	LRRC45	ENST00000306688.2	TSS1500	LRRC45	ENST00000306688.2	TSS1500	chr17:79979020-79980655	-0.139017	-2.03753	0.0495796	0.321037	4.15151
cg27136064	chr2		OpenSea	Body	AC104809.4;AC104809.4	ENST00000418218.1;ENST00000457369.1	3'UTR;TSS200	AC104809.4;AC104809.4;AC104809.4;AC104809.4;AC104809.3	ENST00000418218.1;ENST00000438506.1;ENST00000438506.1;ENST00000457369.1;ENST00000442811.1	3'UTR;3'UTR;1stExon;TSS200;1stExon		-0.107317	-2.03753	0.0495796	0.321037	4.15151
cg18397665	chr5		OpenSea								chr5:177533665-177533895	0.188484	2.03754	0.0495782	0.321033	4.15157
cg24445935	chr19		OpenSea								chr19:32692525-32692890	0.185922	2.03756	0.0495764	0.321024	4.15164
cg07143609	chr20		OpenSea	Body;Body;Body;Body;Body	SMOX	ENST00000484515.1	5'UTR	SMOX;SMOX;SMOX;SMOX;SMOX	ENST00000486998.1;ENST00000466004.1;ENST00000494098.1;ENST00000494098.1;ENST00000484515.1	TSS1500;TSS1500;1stExon;5'UTR;5'UTR		0.207847	2.03757	0.0495754	0.32102	4.15168
cg01654770	chr15	chr15:80544014-80544662	N_Shore		RP11-2E17.1	ENST00000560778.2	3'UTR	RP11-2E17.1	ENST00000560778.2	3'UTR		-0.223438	-2.03758	0.0495742	0.321015	4.15172
cg18632581	chr22		OpenSea	3'UTR	KIAA1644	ENST00000381176.4	3'UTR	KIAA1644	ENST00000381176.4	3'UTR		0.251062	2.03758	0.0495741	0.321015	4.15172
cg16041686	chr4	chr4:111560563-111560808	N_Shore		PITX2	ENST00000354925.2	5'UTR	PITX2;PITX2;PITX2	ENST00000354925.2;ENST00000511990.1;ENST00000511837.1	5'UTR;5'UTR;5'UTR	chr4:111560365-111560935	0.173016	2.03758	0.0495741	0.321015	4.15173
cg18029228	chr3		OpenSea	TSS1500;TSS1500;TSS1500	FETUB;FETUB;FETUB;FETUB;FETUB	ENST00000450521.1;ENST00000539949.1;ENST00000382134.3;ENST00000488561.1;ENST00000382136.3	5'UTR;5'UTR;TSS1500;TSS1500;TSS1500	FETUB;FETUB;FETUB;FETUB;FETUB;FETUB;FETUB;FETUB	ENST00000450521.1;ENST00000431018.1;ENST00000539949.1;ENST00000382134.3;ENST00000435961.1;ENST00000420570.1;ENST00000488561.1;ENST00000382136.3	5'UTR;5'UTR;5'UTR;TSS1500;TSS1500;TSS1500;TSS1500;TSS1500		0.292337	2.03759	0.049573	0.321014	4.15177
cg17069702	chr10	chr10:104180478-104182042	Island	Body	PSD	ENST00000492902.1	TSS200	PSD	ENST00000492902.1	TSS200	chr10:104181040-104182355	0.155648	2.03759	0.049573	0.321014	4.15177
cg15583330	chr7		OpenSea		AC009264.1	ENST00000439694.1	3'UTR	AC009264.1;AC009264.1	ENST00000439694.1;ENST00000425981.1	3'UTR;3'UTR	chr7:136794760-136795335	0.201142	2.03759	0.0495729	0.321014	4.15177
cg04561753	chr12		OpenSea								chr12:105955700-105956495	-0.106385	-2.03759	0.0495725	0.321015	4.15179
cg06946371	chr5	chr5:174151478-174152364	N_Shore	TSS1500	MSX2;MSX2	ENST00000239243.5;ENST00000507785.1	TSS1500;TSS1500	MSX2;MSX2	ENST00000239243.5;ENST00000507785.1	TSS1500;TSS1500	chr5:174150665-174151375	-0.285559	-2.0376	0.0495722	0.321015	4.1518
cg00653184	chr3		OpenSea								chr3:14387125-14387755	0.147715	2.0376	0.0495719	0.321015	4.15181
cg17650412	chr5	chr5:602124-602553	N_Shelf									-0.198504	-2.0376	0.0495716	0.321014	4.15182
cg14754019	chr4		OpenSea		RP11-264J9.1	ENST00000499713.2	3'UTR	RP11-264J9.1;RP11-264J9.1	ENST00000499713.2;ENST00000505895.1	3'UTR;3'UTR		0.167554	2.0376	0.0495715	0.321014	4.15182
cg11301215	chr4	chr4:645236-645579	S_Shore	5'UTR;Body;Body	PDE6B;RP11-1191J2.2	ENST00000429163.2;ENST00000468356.1	5'UTR;3'UTR	PDE6B;PDE6B;PDE6B;PDE6B;PDE6B;PDE6B;PDE6B;RP11-1191J2.2;PDE6B	ENST00000465426.1;ENST00000487902.1;ENST00000474251.1;ENST00000476034.1;ENST00000488061.1;ENST00000429163.2;ENST00000467152.1;ENST00000468356.1;ENST00000488061.1	5'UTR;5'UTR;5'UTR;5'UTR;5'UTR;5'UTR;5'UTR;3'UTR;ExonBnd	chr4:647265-648095	0.298531	2.0376	0.0495714	0.321015	4.15183
cg12218732	chr15	chr15:102292711-102305149	Island		CTD-2611K5.6	ENST00000561463.1	5'UTR	CTD-2611K5.6	ENST00000561463.1	5'UTR		-0.138632	-2.03761	0.049571	0.321015	4.15185
cg22350285	chr1		OpenSea								chr1:244978860-244979315	-0.314065	-2.03761	0.0495709	0.321014	4.15185
cg15899025	chr1		OpenSea	Body;Body							chr1:114656460-114656755	0.121599	2.03761	0.0495704	0.321014	4.15187
cg06994572	chr12	chr12:122687800-122689106	S_Shelf	3'UTR	B3GNT4;B3GNT4;B3GNT4;B3GNT4	ENST00000545141.1;ENST00000535274.1;ENST00000324189.4;ENST00000546192.1	5'UTR;1stExon;3'UTR;3'UTR	B3GNT4;B3GNT4;B3GNT4;B3GNT4	ENST00000545141.1;ENST00000535274.1;ENST00000324189.4;ENST00000546192.1	5'UTR;1stExon;3'UTR;3'UTR	chr12:122691485-122692515	-0.0997866	-2.03761	0.0495703	0.321015	4.15187
cg15972314	chr17		OpenSea								chr17:8334285-8334675	0.284473	2.03762	0.0495696	0.321014	4.1519
cg00463859	chr1	chr1:23750508-23751663	N_Shore	Body							chr1:23749385-23751895	-0.193238	-2.03763	0.0495687	0.321015	4.15193
cg03725064	chr19	chr19:8620541-8620745	S_Shore	Body								0.0934728	2.03763	0.0495686	0.321015	4.15194
cg10415729	chr4		OpenSea	Body	RP11-576E20.1	ENST00000509964.1	3'UTR	RP11-576E20.1	ENST00000509964.1	3'UTR	chr4:17175005-17175215	0.223663	2.03763	0.0495685	0.321015	4.15194
cg16333262	chr14	chr14:76618138-76618452	N_Shore	TSS1500;TSS1500	C14orf118;C14orf118;C14orf118;C14orf118;C14orf118	ENST00000336993.6;ENST00000557263.1;ENST00000557207.1;ENST00000312858.5;ENST00000261530.7	TSS1500;TSS1500;TSS1500;TSS1500;TSS1500	C14orf118;C14orf118;C14orf118;C14orf118;C14orf118;C14orf118;C14orf118	ENST00000554375.1;ENST00000557542.1;ENST00000557263.1;ENST00000557207.1;ENST00000554125.1;ENST00000312858.5;ENST00000261530.7	TSS1500;TSS1500;TSS1500;TSS1500;TSS1500;TSS1500;TSS1500		0.274801	2.03763	0.0495683	0.321014	4.15195
cg04104541	chr4		OpenSea	TSS1500	TMPRSS11F	ENST00000356291.2	TSS1500	TMPRSS11F	ENST00000356291.2	TSS1500		0.302542	2.03764	0.0495677	0.321015	4.15197
cg25740457	chr11	chr11:6291338-6291558	S_Shore	3'UTR	CCKBR;CCKBR	ENST00000532715.1;ENST00000334619.2	3'UTR;3'UTR	CCKBR;CCKBR	ENST00000532715.1;ENST00000334619.2	3'UTR;3'UTR		0.27378	2.03767	0.0495642	0.321005	4.15211
cg00977690	chrX	chrX:24167563-24168785	N_Shore		ZFX;ZFX;ZFX-AS1;ZFX;ZFX;ZFX;ZFX	ENST00000304543.5;ENST00000459724.1;ENST00000427551.1;ENST00000539115.1;ENST00000379188.3;ENST00000536464.1;ENST00000379177.1	TSS1500;TSS1500;3'UTR;TSS1500;TSS1500;TSS1500;TSS1500	ZFX;ZFX;ZFX;ZFX;ZFX-AS1;ZFX;ZFX;ZFX;ZFX;ZFX;ZFX	ENST00000304543.5;ENST00000459724.1;ENST00000497813.1;ENST00000497813.1;ENST00000427551.1;ENST00000428571.1;ENST00000539115.1;ENST00000379188.3;ENST00000419690.1;ENST00000536464.1;ENST00000379177.1	TSS1500;TSS1500;1stExon;5'UTR;3'UTR;TSS1500;TSS1500;TSS1500;TSS1500;TSS1500;TSS1500	chrX:24166780-24168155	-0.156359	-2.03768	0.0495631	0.321	4.15215
cg08734315	chr12		OpenSea					HVCN1	ENST00000546713.1	5'UTR	chr12:111131600-111131835	-0.310919	-2.03769	0.0495628	0.321	4.15216
cg21995613	chr8	chr8:144105675-144105879	S_Shore								chr8:144106565-144106955	0.238033	2.03769	0.0495623	0.321	4.15218
cg08920761	chr4		OpenSea								chr4:74563965-74564290	0.239281	2.03769	0.049562	0.321	4.15219
cg13817083	chr7	chr7:159023681-159023985	S_Shelf								chr7:159026165-159026815	0.369037	2.03771	0.0495605	0.320993	4.15225
cg14151842	chr11		OpenSea	Body;Body;Body;Body	NTM	ENST00000474900.1	5'UTR	NTM;NTM;NTM;NTM;NTM;NTM	ENST00000498764.1;ENST00000467255.1;ENST00000496094.1;ENST00000474900.1;ENST00000482316.1;ENST00000490356.1	5'UTR;5'UTR;5'UTR;5'UTR;5'UTR;5'UTR		-0.131917	-2.03771	0.0495603	0.320993	4.15226
cg17058777	chr11	chr11:71814203-71814529	S_Shore	Body;TSS1500;Body;Body	snoU13;LAMTOR1;LAMTOR1;LAMTOR1;LAMTOR1	ENST00000459046.1;ENST00000278671.5;ENST00000538404.1;ENST00000535107.1;ENST00000545249.1	TSS1500;TSS200;TSS1500;TSS1500;TSS1500	snoU13;LAMTOR1;LAMTOR1;LAMTOR1;LAMTOR1;LAMTOR1;LAMTOR1	ENST00000459046.1;ENST00000278671.5;ENST00000538404.1;ENST00000535107.1;ENST00000545249.1;ENST00000541403.1;ENST00000535872.1	TSS1500;TSS200;TSS1500;TSS1500;TSS1500;TSS1500;TSS1500	chr11:71814285-71814590	0.13382	2.03771	0.0495602	0.320993	4.15226
cg08644194	chr17		OpenSea	Body;Body;Body;Body	RPH3AL	ENST00000576001.1	3'UTR	RPH3AL;RPH3AL	ENST00000576001.1;ENST00000570954.1	3'UTR;3'UTR	chr17:147160-147715	-0.1493	-2.03771	0.0495597	0.320993	4.15228
cg20638429	chr22		OpenSea	TSS200	GGT1	ENST00000248923.4	TSS200	GGT1;SNRPD3;SNRPD3;SNRPD3	ENST00000248923.4;ENST00000404603.1;ENST00000404603.1;ENST00000439775.1	TSS200;ExonBnd;3'UTR;3'UTR	chr22:24979145-24980255	-0.101183	-2.03772	0.0495594	0.320993	4.1523
cg08369296	chr7		OpenSea	Body;Body;Body;Body	RP11-476H24.1	ENST00000448767.1	TSS1500	RP11-476H24.1;DPP6;DPP6	ENST00000448767.1;ENST00000484789.1;ENST00000488512.1	TSS1500;TSS1500;TSS1500		-0.136776	-2.03772	0.0495592	0.320993	4.1523
cg16172520	chr16	chr16:20911566-20912616	Island	TSS1500;TSS1500;TSS1500;1stExon;1stExon;5'UTR;5'UTR;Body;Body;5'UTR;5'UTR;Body;Body	LYRM1;ERI2;LYRM1;DCUN1D3;LYRM1;LYRM1;LYRM1;LYRM1;LYRM1;LYRM1;LYRM1	ENST00000396052.2;ENST00000564349.1;ENST00000219168.4;ENST00000324344.3;ENST00000567954.1;ENST00000562740.1;ENST00000568663.1;ENST00000439021.1;ENST00000412082.2;ENST00000569023.1;ENST00000562740.1	TSS1500;TSS1500;TSS200;TSS1500;TSS200;1stExon;5'UTR;5'UTR;5'UTR;5'UTR;5'UTR	LYRM1;ERI2;LYRM1;DCUN1D3;LYRM1;LYRM1;LYRM1;LYRM1;LYRM1;LYRM1;LYRM1;LYRM1;LYRM1	ENST00000396052.2;ENST00000564349.1;ENST00000219168.4;ENST00000324344.3;ENST00000567954.1;ENST00000562740.1;ENST00000568663.1;ENST00000439021.1;ENST00000412082.2;ENST00000567165.1;ENST00000569023.1;ENST00000568820.1;ENST00000562740.1	TSS1500;TSS1500;TSS200;TSS1500;TSS200;1stExon;5'UTR;5'UTR;5'UTR;5'UTR;5'UTR;5'UTR;5'UTR		0.115585	2.03773	0.0495584	0.320993	4.15233
cg02562954	chr8	chr8:40755164-40755404	S_Shelf		RP11-465K16.1;RP11-465K16.1	ENST00000518428.1;ENST00000518428.1	3'UTR;1stExon	RP11-465K16.1;RP11-465K16.1	ENST00000518428.1;ENST00000518428.1	3'UTR;1stExon		0.195968	2.03773	0.0495578	0.320993	4.15235
cg07882114	chr7		OpenSea								chr7:131280285-131280755	-0.129703	-2.03774	0.0495573	0.320993	4.15237
cg26104464	chr9		OpenSea									0.283725	2.03774	0.0495569	0.320993	4.15239
cg16621486	chr5		OpenSea									0.348486	2.03775	0.0495566	0.320993	4.1524
cg11923734	chr3		OpenSea	Body							chr3:194375225-194375455	0.451267	2.03775	0.049556	0.320992	4.15243
cg00346180	chr19	chr19:50191330-50191559	N_Shore	Body;Body;Body	PRMT1;PRMT1	ENST00000527866.1;ENST00000532489.1	TSS1500;ExonBnd	PRMT1;PRMT1;PRMT1;PRMT1	ENST00000530361.1;ENST00000528126.1;ENST00000527866.1;ENST00000532489.1	5'UTR;5'UTR;TSS1500;ExonBnd		-0.126136	-2.03775	0.0495558	0.320992	4.15243
cg03166292	chr1		OpenSea								chr1:79701020-79701330	0.282813	2.03776	0.0495551	0.320991	4.15246
cg01074354	chr14		OpenSea	Body								0.242197	2.03776	0.0495546	0.320991	4.15248
cg19498400	chr2	chr2:24307026-24307678	S_Shore	TSS1500;TSS1500;TSS1500;5'UTR;Body	TP53I3;TP53I3;TP53I3;TP53I3;TP53I3;AC008073.6	ENST00000407482.1;ENST00000417886.1;ENST00000313482.4;ENST00000238721.4;ENST00000335934.4;ENST00000461972.1	TSS1500;TSS1500;TSS1500;TSS1500;TSS1500;5'UTR	TP53I3;TP53I3;TP53I3;TP53I3;TP53I3;TP53I3;TP53I3;AC008073.6;AC008073.6;AC008073.6;AC008073.6	ENST00000413037.1;ENST00000407482.1;ENST00000417886.1;ENST00000470636.1;ENST00000313482.4;ENST00000238721.4;ENST00000335934.4;ENST00000469867.1;ENST00000461972.1;ENST00000486967.1;ENST00000468799.1	TSS1500;TSS1500;TSS1500;3'UTR;TSS1500;TSS1500;TSS1500;5'UTR;5'UTR;5'UTR;5'UTR		-0.1887	-2.03777	0.0495539	0.320988	4.15251
cg09799585	chr1	chr1:161953616-161954039	S_Shelf	Body								-0.0923688	-2.03777	0.0495537	0.320988	4.15251
cg11597080	chr17	chr17:99719-100301	Island	Body	RPH3AL	ENST00000576001.1	3'UTR	RPH3AL;RPH3AL	ENST00000576001.1;ENST00000570954.1	3'UTR;3'UTR		-0.102302	-2.03777	0.0495537	0.320988	4.15251
cg07224531	chr16	chr16:67183208-67184968	Island	Body							chr16:67183165-67183315	-0.110528	-2.03777	0.0495536	0.320988	4.15252
cg06372962	chr1	chr1:173638662-173639045	Island	5'UTR	ANKRD45	ENST00000333279.2	5'UTR	ANKRD45;ANKRD45	ENST00000367712.2;ENST00000333279.2	3'UTR;5'UTR	chr1:173638625-173639130	-0.273865	-2.03778	0.0495532	0.320988	4.15253
cg22604429	chr22		OpenSea	Body;Body							chr22:29488360-29488615	0.192759	2.03778	0.0495527	0.320988	4.15255
cg22084528	chr10		OpenSea								chr10:82445165-82445355	0.205806	2.03778	0.0495527	0.320988	4.15255
cg24209550	chr15		OpenSea									0.233869	2.03779	0.0495521	0.320988	4.15258
cg24539599	chr5	chr5:112823256-112824304	S_Shore	TSS1500	MCC	ENST00000408903.3	TSS1500	MCC;MCC	ENST00000511242.1;ENST00000408903.3	TSS1500;TSS1500	chr5:112824885-112825035	0.149295	2.03779	0.0495518	0.320988	4.15259
cg05694825	chr5	chr5:293625-294130	N_Shore	Body				PDCD6	ENST00000513582.1	5'UTR		0.179494	2.03779	0.0495518	0.320988	4.15259
cg09728333	chr3		OpenSea		LINC00578;LINC00578	ENST00000442937.1;ENST00000439009.1	5'UTR;5'UTR	LINC00578;LINC00578	ENST00000442937.1;ENST00000439009.1	5'UTR;5'UTR	chr3:177328720-177329075	0.14037	2.03779	0.0495516	0.320988	4.15259
cg13273972	chr22	chr22:30752583-30753214	N_Shore	Body;TSS1500;Body	CCDC157;CCDC157;SF3A1	ENST00000399824.2;ENST00000338306.3;ENST00000536049.1	TSS1500;TSS1500;5'UTR	CCDC157;CCDC157;SF3A1;SF3A1;SF3A1;CCDC157;CCDC157;CCDC157;MTMR3	ENST00000399824.2;ENST00000338306.3;ENST00000463818.1;ENST00000536049.1;ENST00000496189.1;ENST00000445005.1;ENST00000430839.1;ENST00000475975.1;ENST00000464734.1	TSS1500;TSS1500;3'UTR;5'UTR;3'UTR;TSS1500;TSS1500;TSS1500;5'UTR	chr22:30752085-30752395	0.172423	2.0378	0.0495512	0.320988	4.15261
cg08682760	chr2		OpenSea									-0.129314	-2.0378	0.0495509	0.320988	4.15262
cg24176566	chr12	chr12:110718392-110720062	Island	TSS1500;TSS1500;TSS1500	ATP2A2;ATP2A2;ATP2A2;ATP2A2;ATP2A2	ENST00000395494.2;ENST00000539276.2;ENST00000552636.1;ENST00000308664.6;ENST00000552636.1	TSS1500;TSS1500;1stExon;TSS200;5'UTR	ATP2A2;ATP2A2;ATP2A2;ATP2A2;ATP2A2;ATP2A2	ENST00000395494.2;ENST00000377685.4;ENST00000539276.2;ENST00000552636.1;ENST00000308664.6;ENST00000552636.1	TSS1500;TSS1500;TSS1500;1stExon;TSS200;5'UTR	chr12:110717960-110719115	0.102403	2.03781	0.0495502	0.320988	4.15265
cg09497644	chr15	chr15:54051655-54052004	Island	5'UTR	WDR72;WDR72;WDR72	ENST00000557913.1;ENST00000360509.5;ENST00000396328.1	5'UTR;5'UTR;5'UTR	WDR72;WDR72;WDR72;WDR72	ENST00000560036.1;ENST00000557913.1;ENST00000360509.5;ENST00000396328.1	TSS200;5'UTR;5'UTR;5'UTR	chr15:54051445-54052215	-0.298713	-2.03781	0.0495501	0.320988	4.15265
cg12091944	chr2	chr2:215673995-215675052	S_Shore	TSS1500	BARD1;BARD1;BARD1	ENST00000471787.1;ENST00000449967.2;ENST00000260947.4	TSS1500;TSS1500;TSS1500	BARD1;BARD1;BARD1;BARD1;BARD1	ENST00000479904.1;ENST00000471787.1;ENST00000455743.1;ENST00000421162.1;ENST00000260947.4	TSS1500;TSS1500;TSS1500;TSS1500;TSS1500		-0.266408	-2.03781	0.0495492	0.320988	4.15269
cg16479589	chr12		OpenSea								chr12:121526925-121527855	-0.141051	-2.03782	0.049549	0.320988	4.15269
cg22656351	chr5		OpenSea		RN5S178	ENST00000410380.1	TSS1500	RN5S178	ENST00000410380.1	TSS1500		-0.10902	-2.03782	0.049549	0.320988	4.15269
cg24215504	chr8	chr8:93114056-93115979	N_Shore	TSS1500;5'UTR;Body	RUNX1T1	ENST00000523629.1	5'UTR	RUNX1T1;RUNX1T1;RUNX1T1;RUNX1T1;RUNX1T1;RUNX1T1;RUNX1T1	ENST00000522467.1;ENST00000523168.1;ENST00000519577.1;ENST00000524215.1;ENST00000523629.1;ENST00000522316.1;ENST00000518832.1	TSS1500;TSS1500;5'UTR;5'UTR;5'UTR;3'UTR;5'UTR	chr8:93113140-93113995	0.198858	2.03782	0.0495486	0.320988	4.15271
cg22656940	chr11		OpenSea									0.220246	2.03783	0.0495475	0.320988	4.15275
cg00282426	chr9	chr9:136844420-136844775	N_Shore	Body;Body	VAV2	ENST00000486113.1	3'UTR	VAV2	ENST00000486113.1	3'UTR	chr9:136843145-136843375	-0.158051	-2.03783	0.0495471	0.320988	4.15277
cg03342759	chr3	chr3:160938961-160939494	S_Shore	Body	NMD3	ENST00000351193.2	ExonBnd	NMD3;NMD3	ENST00000468606.1;ENST00000473909.1	ExonBnd;5'UTR	chr3:160939700-160939975	0.222414	2.03787	0.0495433	0.320972	4.15292
cg10078829	chr19	chr19:51416002-51416249	N_Shore	TSS1500	KLK4	ENST00000324041.1	TSS1500	KLK4	ENST00000324041.1	TSS1500	chr19:51415365-51415790	0.186312	2.03787	0.0495431	0.320972	4.15292
cg09091841	chr5		OpenSea		AC008691.1	ENST00000523311.1	TSS200	AC008691.1	ENST00000523311.1	TSS200		0.308688	2.03787	0.0495429	0.320972	4.15293
cg25239516	chr15		OpenSea	5'UTR;5'UTR;5'UTR;5'UTR	MEF2A;MEF2A;MEF2A;MEF2A;MEF2A;MEF2A;MEF2A	ENST00000453228.2;ENST00000354410.5;ENST00000558812.1;ENST00000558856.1;ENST00000557785.1;ENST00000449277.2;ENST00000557942.1	5'UTR;5'UTR;5'UTR;5'UTR;5'UTR;5'UTR;5'UTR	MEF2A;MEF2A;MEF2A;MEF2A;MEF2A;MEF2A;MEF2A;MEF2A;MEF2A;MEF2A;MEF2A;MEF2A	ENST00000453228.2;ENST00000560493.1;ENST00000354410.5;ENST00000558812.1;ENST00000558856.1;ENST00000559036.1;ENST00000557785.1;ENST00000558983.1;ENST00000558049.1;ENST00000449277.2;ENST00000557942.1;ENST00000559903.1	5'UTR;5'UTR;5'UTR;5'UTR;5'UTR;5'UTR;5'UTR;5'UTR;5'UTR;5'UTR;5'UTR;5'UTR	chr15:100111585-100111835	0.165943	2.03789	0.0495413	0.320967	4.15299
cg06807303	chr13	chr13:111906741-111907579	S_Shelf	Body;Body;Body;Body;Body	ARHGEF7;ARHGEF7	ENST00000544132.1;ENST00000483189.1	5'UTR;5'UTR	ARHGEF7;ARHGEF7;ARHGEF7	ENST00000544132.1;ENST00000478983.1;ENST00000483189.1	5'UTR;5'UTR;5'UTR	chr13:111911400-111911835	-0.101244	-2.0379	0.0495406	0.320964	4.15302
cg00697807	chr16		OpenSea									0.228004	2.0379	0.0495401	0.320964	4.15304
cg02919861	chr8		OpenSea		RP11-21C17.1	ENST00000520780.1	TSS200	RP11-21C17.1	ENST00000520780.1	TSS200	chr8:70090440-70090635	0.25188	2.0379	0.0495398	0.320964	4.15305
cg18045155	chr5	chr5:178770724-178772794	N_Shelf	Body;Body							chr5:178766985-178767495	0.234134	2.03791	0.0495386	0.320959	4.1531
cg14730136	chr22	chr22:40417353-40417870	S_Shore	Body	FAM83F	ENST00000473717.1	5'UTR	FAM83F	ENST00000473717.1	5'UTR	chr22:40418825-40419295	0.229473	2.03792	0.0495383	0.320959	4.15311
cg05182646	chr3		OpenSea		RP11-101C21.1	ENST00000416124.1	TSS1500	RP11-101C21.1	ENST00000416124.1	TSS1500	chr3:44466285-44466735	0.13855	2.03792	0.0495382	0.320959	4.15311
cg05671382	chr2		OpenSea								chr2:191627285-191627755	0.117944	2.03792	0.0495378	0.320959	4.15313
cg20534771	chr7		OpenSea	Body;Body							chr7:101189905-101190515	0.20969	2.03793	0.0495373	0.320959	4.15315
cg05534678	chr16	chr16:30582736-30583833	Island	5'UTR;5'UTR;1stExon;1stExon	ZNF688;ZNF688;ZNF688;ZNF688;ZNF688;AC002310.7;AC002310.7;ZNF688;AC002310.7;AC002310.7	ENST00000223459.6;ENST00000223459.6;ENST00000563707.1;ENST00000567855.1;ENST00000395219.1;ENST00000486926.1;ENST00000492040.1;ENST00000395219.1;ENST00000486926.1;ENST00000492040.1	1stExon;5'UTR;TSS1500;TSS1500;1stExon;1stExon;1stExon;5'UTR;5'UTR;5'UTR	ZNF688;ZNF688;ZNF688;ZNF688;ZNF688;ZNF688;ZNF688;ZNF688;ZNF688;AC002310.7;AC002310.7;ZNF688;ZNF688;AC002310.7;AC002310.7	ENST00000223459.6;ENST00000566632.1;ENST00000223459.6;ENST00000562455.1;ENST00000563707.1;ENST00000567855.1;ENST00000563665.2;ENST00000395219.1;ENST00000563276.1;ENST00000486926.1;ENST00000492040.1;ENST00000395219.1;ENST00000563276.1;ENST00000486926.1;ENST00000492040.1	1stExon;TSS1500;5'UTR;TSS1500;TSS1500;TSS1500;TSS1500;1stExon;1stExon;1stExon;1stExon;5'UTR;5'UTR;5'UTR;5'UTR	chr16:30583665-30583855	0.111279	2.03793	0.0495366	0.320959	4.15317
cg19993316	chr15	chr15:69452451-69453939	Island	Body;TSS1500	GLCE	ENST00000261858.2	TSS1500	GLCE;GLCE	ENST00000559798.1;ENST00000261858.2	TSS1500;TSS1500	chr15:69452285-69452970	-0.187613	-2.03793	0.0495366	0.320959	4.15317
cg01494928	chr2		OpenSea		AC013401.2;AC013401.2	ENST00000433550.1;ENST00000422017.1	TSS1500;TSS1500	AC013401.2;AC013401.2	ENST00000433550.1;ENST00000422017.1	TSS1500;TSS1500		0.113681	2.03794	0.0495362	0.320959	4.15319
cg02996104	chr11		OpenSea	Body;Body	RP11-728F11.6	ENST00000532984.1	3'UTR	RP11-728F11.6	ENST00000532984.1	3'UTR		-0.123065	-2.03794	0.0495362	0.320959	4.15319
cg12096486	chr7		OpenSea	Body;Body;Body;Body							chr7:40514760-40515110	0.316861	2.03795	0.0495348	0.320957	4.15324
cg19716433	chr14	chr14:103589353-103590246	Island		RP11-736N17.6;RP11-736N17.6;TNFAIP2	ENST00000558224.1;ENST00000560742.1;ENST00000560869.1	TSS1500;TSS1500;TSS200	RP11-736N17.6;RP11-736N17.6;TNFAIP2;TNFAIP2;TNFAIP2	ENST00000558224.1;ENST00000560742.1;ENST00000558056.1;ENST00000559195.1;ENST00000559195.1	TSS1500;TSS1500;TSS200;1stExon;5'UTR	chr14:103589280-103589895	-0.488609	-2.03795	0.0495348	0.320957	4.15325
cg01439409	chr5		OpenSea								chr5:169581265-169581950	0.171038	2.03795	0.0495347	0.320957	4.15325
cg13316109	chr15		OpenSea								chr15:32227120-32227315	0.328644	2.03797	0.0495332	0.320954	4.15331
cg26118367	chr2	chr2:240007630-240008322	S_Shore	Body				HDAC4	ENST00000487617.1	3'UTR		-0.103799	-2.03797	0.0495328	0.320954	4.15332
cg08538538	chr7		OpenSea	Body;Body;Body;Body	C7orf10	ENST00000464028.1	5'UTR	C7orf10;C7orf10	ENST00000464028.1;ENST00000460466.1	5'UTR;5'UTR	chr7:40873240-40873715	0.231988	2.03797	0.0495327	0.320954	4.15333
cg07874106	chr2		OpenSea									0.188572	2.03798	0.0495322	0.320954	4.15335
cg15055773	chr7	chr7:107641795-107644058	S_Shelf									0.194801	2.03798	0.0495321	0.320954	4.15335
cg02650128	chr5		OpenSea	Body	CTB-49A3.2;FSTL4;CTB-49A3.2	ENST00000502776.1;ENST00000507112.1;ENST00000509051.1	5'UTR;3'UTR;5'UTR	FSTL4;CTB-49A3.2;FSTL4;CTB-49A3.2	ENST00000509525.1;ENST00000502776.1;ENST00000507112.1;ENST00000509051.1	3'UTR;5'UTR;3'UTR;5'UTR	chr5:132556500-132557375	0.216311	2.03798	0.0495321	0.320954	4.15335
cg18029119	chr11		OpenSea								chr11:116596405-116597095	0.157599	2.03798	0.0495316	0.320954	4.15337
cg07821529	chr1		OpenSea	5'UTR;Body	GREM2	ENST00000318160.4	5'UTR	GREM2	ENST00000318160.4	5'UTR		0.215238	2.03799	0.0495311	0.320954	4.15339
cg13181718	chr2		OpenSea	5'UTR	FAM179A	ENST00000403861.2	5'UTR	FAM179A;FAM179A;FAM179A	ENST00000420297.1;ENST00000403861.2;ENST00000401723.1	5'UTR;5'UTR;5'UTR		0.184193	2.03801	0.0495288	0.320945	4.15348
cg06481013	chr11		OpenSea	Body;Body				OTOG	ENST00000498332.1	5'UTR		-0.108049	-2.03801	0.0495285	0.320945	4.15349
cg23357198	chr20	chr20:41817475-41819212	Island	Body;Body	RP1-269M15.3	ENST00000430025.1	TSS1500	RP1-269M15.3	ENST00000430025.1	TSS1500	chr20:41816460-41818835	0.173216	2.03801	0.0495283	0.320945	4.1535
cg23202349	chr5	chr5:178053432-178054411	Island	5'UTR	CLK4;CLK4;CLK4	ENST00000536763.1;ENST00000520957.1;ENST00000316308.4	5'UTR;5'UTR;5'UTR	CLK4;CLK4;CLK4;CLK4;CLK4;CLK4;CLK4;CLK4;CLK4;CLK4;CLK4	ENST00000536763.1;ENST00000521621.1;ENST00000520957.1;ENST00000522136.1;ENST00000522556.1;ENST00000316308.4;ENST00000520878.1;ENST00000519583.1;ENST00000520199.1;ENST00000520909.1;ENST00000520126.1	5'UTR;5'UTR;5'UTR;5'UTR;5'UTR;5'UTR;3'UTR;3'UTR;3'UTR;3'UTR;3'UTR	chr5:178053005-178053975	-0.145937	-2.03802	0.049528	0.320945	4.15351
cg18068762	chr2		OpenSea								chr2:150954420-150955030	0.263011	2.03802	0.049528	0.320945	4.15351
cg26389316	chr3		OpenSea	Body;Body				SRGAP3;SRGAP3	ENST00000470951.1;ENST00000490889.2	3'UTR;3'UTR		0.319478	2.03802	0.049528	0.320945	4.15351
cg21540441	chr20	chr20:57617430-57618222	Island	TSS1500;TSS1500;TSS1500;TSS1500	SLMO2;SLMO2	ENST00000355937.4;ENST00000371033.5	TSS200;TSS1500	SLMO2;SLMO2;SLMO2;SLMO2	ENST00000355937.4;ENST00000463057.1;ENST00000371033.5;ENST00000466051.1	TSS200;TSS1500;TSS1500;TSS1500		0.144358	2.03802	0.0495273	0.320945	4.15353
cg23641748	chr1		OpenSea	TSS1500;TSS1500;TSS1500;TSS1500;5'UTR;ExonBnd	FCRLB;FCRLB;FCRLB;FCRLB	ENST00000367945.1;ENST00000392158.1;ENST00000367948.2;ENST00000367948.2	TSS1500;TSS1500;5'UTR;ExonBnd	FCRLB;FCRLB;FCRLB;FCRLB	ENST00000367945.1;ENST00000392158.1;ENST00000367948.2;ENST00000367948.2	TSS1500;TSS1500;5'UTR;ExonBnd		-0.125396	-2.03803	0.0495267	0.320945	4.15356
cg22211339	chr6	chr6:53659254-53660972	Island	Body							chr6:53660340-53661995	-0.294982	-2.03803	0.0495261	0.320945	4.15358
cg16960797	chr10		OpenSea	Body	GRK5	ENST00000457057.2	5'UTR	GRK5	ENST00000457057.2	5'UTR		0.101599	2.03805	0.0495242	0.320938	4.15365
cg25180968	chr16	chr16:21289419-21289819	N_Shore	Body				CRYM	ENST00000571666.1	3'UTR	chr16:21288345-21288935	0.153716	2.03805	0.049524	0.320938	4.15366
cg25374161	chr17		OpenSea	5'UTR	RPH3AL;RPH3AL;RPH3AL	ENST00000331302.7;ENST00000536489.2;ENST00000323434.8	5'UTR;5'UTR;5'UTR	RPH3AL;RPH3AL;RPH3AL;RPH3AL;RPH3AL;RPH3AL;RPH3AL;RPH3AL;RPH3AL;RPH3AL;RPH3AL;RPH3AL;RPH3AL;RPH3AL	ENST00000574953.1;ENST00000574722.1;ENST00000573588.1;ENST00000573448.1;ENST00000576420.1;ENST00000570638.1;ENST00000575736.1;ENST00000575634.1;ENST00000577079.1;ENST00000331302.7;ENST00000536489.2;ENST00000323434.8;ENST00000575130.1;ENST00000573780.1	TSS200;5'UTR;5'UTR;5'UTR;5'UTR;5'UTR;5'UTR;5'UTR;5'UTR;5'UTR;5'UTR;5'UTR;5'UTR;5'UTR	chr17:177220-177775	0.284608	2.03806	0.049523	0.320935	4.1537
cg00745568	chr14		OpenSea		AL163953.2;AL163953.3	ENST00000436530.1;ENST00000456100.1	TSS1500;5'UTR	AL163953.2;AL163953.3	ENST00000436530.1;ENST00000456100.1	TSS1500;5'UTR	chr14:54082080-54082270	0.244653	2.03807	0.0495227	0.320935	4.15371
cg10584914	chr13	chr13:113684525-113684991	N_Shelf	Body;Body				MCF2L;MCF2L	ENST00000486806.1;ENST00000473345.1	5'UTR;5'UTR	chr13:113680800-113681215	0.219203	2.03807	0.0495223	0.320935	4.15373
cg08372869	chr1	chr1:149671991-149673412	N_Shore	ExonBnd;ExonBnd;Body;Body;Body;Body;Body	RP11-353N4.4;U1	ENST00000443602.1;ENST00000517116.1	TSS1500;TSS200	RP11-353N4.4;U1	ENST00000443602.1;ENST00000517116.1	TSS1500;TSS200	chr1:149671865-149672110	-0.176756	-2.0381	0.0495187	0.320915	4.15387
cg15890849	chr6	chr6:101328747-101329451	Island	1stExon;5'UTR;5'UTR;1stExon	RP3-467N11.1;ASCC3;ASCC3;ASCC3;ASCC3	ENST00000565695.1;ENST00000369143.2;ENST00000369162.2;ENST00000369143.2;ENST00000369162.2	TSS1500;1stExon;1stExon;5'UTR;5'UTR	RP3-467N11.1;ASCC3;ASCC3;ASCC3;ASCC3;ASCC3;ASCC3;ASCC3;ASCC3;ASCC3;ASCC3	ENST00000565695.1;ENST00000468245.2;ENST00000369143.2;ENST00000324723.6;ENST00000369162.2;ENST00000324696.4;ENST00000468245.2;ENST00000369143.2;ENST00000324723.6;ENST00000369162.2;ENST00000324696.4	TSS1500;1stExon;1stExon;1stExon;1stExon;1stExon;3'UTR;5'UTR;5'UTR;5'UTR;5'UTR	chr6:101328360-101329135	-0.235922	-2.03811	0.0495184	0.320915	4.15388
cg07773593	chr19		OpenSea	TSS200	APOC1	ENST00000252491.4	TSS200	APOC1	ENST00000252491.4	TSS200	chr19:45417785-45418275	0.247354	2.03812	0.0495174	0.320911	4.15392
cg04870961	chr9		OpenSea									0.196677	2.03812	0.0495165	0.320908	4.15395
cg08278435	chr6		OpenSea	Body								0.25588	2.03813	0.0495163	0.320908	4.15396
cg03644514	chr10		OpenSea								chr10:92112120-92112315	0.262239	2.03813	0.0495158	0.320908	4.15398
cg01635117	chr13		OpenSea								chr13:107511880-107512135	0.223187	2.03813	0.0495156	0.320908	4.15399
cg19215233	chr1		OpenSea	Body				ECE1	ENST00000463334.2	3'UTR	chr1:21643485-21643815	-0.105627	-2.03814	0.049515	0.320908	4.15401
cg17113147	chr17		OpenSea	Body	NXN;NXN	ENST00000537628.2;ENST00000577098.1	5'UTR;3'UTR	NXN;NXN;NXN;NXN;NXN	ENST00000537628.2;ENST00000575455.1;ENST00000577098.1;ENST00000571338.1;ENST00000575171.1	5'UTR;3'UTR;3'UTR;3'UTR;3'UTR		-0.13136	-2.03814	0.0495149	0.320908	4.15401
cg06320471	chr14		OpenSea	Body				POMT2;POMT2;POMT2;POMT2	ENST00000557289.1;ENST00000557675.1;ENST00000554767.1;ENST00000452340.3	3'UTR;TSS200;3'UTR;3'UTR		-0.0989125	-2.03816	0.0495126	0.320898	4.1541
cg19009051	chr10		OpenSea	Body;Body	NSMCE4A	ENST00000489266.1	3'UTR	NSMCE4A;NSMCE4A;NSMCE4A;NSMCE4A;NSMCE4A	ENST00000483541.1;ENST00000492346.1;ENST00000489266.1;ENST00000468209.1;ENST00000482078.1	3'UTR;TSS200;3'UTR;3'UTR;3'UTR		0.134845	2.03817	0.0495119	0.320896	4.15413
cg14339974	chr6		OpenSea	5'UTR	FKBP5;FKBP5	ENST00000337746.3;ENST00000536438.1	5'UTR;5'UTR	FKBP5;FKBP5	ENST00000337746.3;ENST00000536438.1	5'UTR;5'UTR	chr6:35686125-35687515	-0.450037	-2.03817	0.0495113	0.320895	4.15415
cg01404518	chr19	chr19:12146030-12146649	S_Shore	TSS1500	ZNF433;ZNF433	ENST00000419886.2;ENST00000344980.6	TSS1500;TSS1500	ZNF433;ZNF433;ZNF433;ZNF433;ZNF433;ZNF433;ZNF433;ZNF433;ZNF433;CTD-2006C1.2	ENST00000455504.2;ENST00000547560.1;ENST00000552904.1;ENST00000419886.2;ENST00000548669.1;ENST00000550507.1;ENST00000344980.6;ENST00000550745.1;ENST00000411841.1;ENST00000476474.1	TSS1500;TSS1500;TSS1500;TSS1500;TSS1500;TSS1500;TSS1500;TSS1500;TSS1500;5'UTR		-0.405092	-2.03817	0.0495112	0.320894	4.15416
cg08496404	chr19	chr19:55972697-55973442	N_Shelf	5'UTR;5'UTR;5'UTR	ISOC2	ENST00000085068.2	5'UTR	ISOC2	ENST00000085068.2	5'UTR	chr19:55969145-55969390	-0.0863145	-2.03818	0.0495107	0.320894	4.15417
cg03658115	chr2		OpenSea		IGKV5-2	ENST00000390244.2	TSS1500	IGKV5-2	ENST00000390244.2	TSS1500		0.133611	2.03818	0.0495106	0.320894	4.15418
cg00696763	chr20	chr20:25603815-25605187	N_Shore	Body								-0.0926588	-2.0382	0.0495083	0.320885	4.15427
cg04026354	chr17		OpenSea	Body;Body				SMG6;SMG6;SMG6;SMG6;SMG6	ENST00000570874.1;ENST00000570874.1;ENST00000572369.1;ENST00000575176.1;ENST00000572205.1	1stExon;3'UTR;3'UTR;3'UTR;3'UTR	chr17:2075940-2076210	0.135342	2.0382	0.0495082	0.320885	4.15427
cg16748661	chr5		OpenSea								chr5:148224200-148224455	0.30662	2.03821	0.049508	0.320885	4.15428
cg02571096	chr1		OpenSea	Body	RP11-261C10.3	ENST00000435840.1	3'UTR	RP11-261C10.3;RP11-261C10.3;RP11-261C10.3;RP11-261C10.3;RP11-261C10.3;RP11-261C10.3	ENST00000427210.1;ENST00000431528.1;ENST00000415989.1;ENST00000433986.1;ENST00000435840.1;ENST00000417964.1	TSS1500;TSS200;TSS200;TSS200;3'UTR;3'UTR		-0.0903963	-2.03821	0.0495072	0.320885	4.15431
cg04009144	chr19		OpenSea	Body								0.185072	2.03822	0.0495069	0.320885	4.15432
cg03239591	chr6	chr6:30538983-30539487	S_Shore	Body;Body				ABCF1	ENST00000468958.1	5'UTR	chr6:30539345-30539575	0.187435	2.03822	0.0495065	0.320885	4.15434
cg22848031	chr6		OpenSea	Body	VPS52;VPS52	ENST00000482399.1;ENST00000478934.1	3'UTR;3'UTR	VPS52;VPS52;VPS52;VPS52;VPS52	ENST00000482399.1;ENST00000478934.1;ENST00000495981.1;ENST00000493674.1;ENST00000471309.1	3'UTR;3'UTR;3'UTR;3'UTR;3'UTR		-0.117995	-2.03823	0.0495058	0.320884	4.15437
cg03873953	chr5		OpenSea								chr5:57479000-57479430	0.267508	2.03823	0.0495054	0.320884	4.15438
cg05458874	chr3		OpenSea									-0.117317	-2.03823	0.0495053	0.320884	4.15439
cg03881471	chr15		OpenSea	Body;Body				HDC	ENST00000559816.1	3'UTR	chr15:50544060-50544430	-0.094735	-2.03824	0.0495041	0.320881	4.15443
cg03227437	chr3	chr3:123679785-123680481	Island	TSS200;TSS200	CCDC14;CCDC14;CCDC14;CCDC14	ENST00000433542.2;ENST00000433542.2;ENST00000488653.2;ENST00000483247.1	1stExon;5'UTR;TSS200;TSS1500	CCDC14;CCDC14;CCDC14;CCDC14;CCDC14;CCDC14;CCDC14;CCDC14;CCDC14;CCDC14;CCDC14;CCDC14	ENST00000433542.2;ENST00000433542.2;ENST00000495381.1;ENST00000477268.1;ENST00000488653.2;ENST00000463996.1;ENST00000438440.2;ENST00000483247.1;ENST00000478956.1;ENST00000435910.1;ENST00000409697.3;ENST00000409657.1	1stExon;5'UTR;TSS200;TSS200;TSS200;TSS1500;TSS1500;TSS1500;TSS1500;TSS1500;TSS1500;TSS1500	chr3:123680020-123680395	-0.335689	-2.03825	0.0495036	0.32088	4.15445
cg09745688	chr16	chr16:2907574-2907836	S_Shore	TSS1500	LA16c-325D7.1;PRSS22;PRSS22;PRSS22	ENST00000577140.1;ENST00000571228.1;ENST00000574768.1;ENST00000161006.3	5'UTR;TSS1500;TSS1500;TSS1500	LA16c-325D7.1;PRSS22;PRSS22;PRSS22;PRSS22;PRSS22;PRSS22	ENST00000577140.1;ENST00000577177.1;ENST00000576381.1;ENST00000571228.1;ENST00000574768.1;ENST00000161006.3;ENST00000573145.1	5'UTR;TSS1500;TSS1500;TSS1500;TSS1500;TSS1500;TSS1500	chr16:2907860-2909075	0.528413	2.03825	0.0495028	0.320877	4.15448
cg19421371	chr19	chr19:45211114-45211328	Island	Body							chr19:45211005-45211275	0.272085	2.03826	0.0495026	0.320877	4.15449
cg18341491	chr13		OpenSea	TSS1500;TSS1500;TSS1500;TSS1500	POSTN;POSTN;POSTN;POSTN;POSTN;POSTN	ENST00000541481.1;ENST00000379743.4;ENST00000379742.4;ENST00000379749.4;ENST00000541179.1;ENST00000538347.1	TSS1500;TSS1500;TSS1500;TSS1500;TSS1500;5'UTR	POSTN;POSTN;POSTN;POSTN;POSTN;POSTN	ENST00000541481.1;ENST00000379743.4;ENST00000379742.4;ENST00000379749.4;ENST00000541179.1;ENST00000538347.1	TSS1500;TSS1500;TSS1500;TSS1500;TSS1500;5'UTR		0.16909	2.03828	0.0494997	0.320862	4.1546
cg09774021	chr3		OpenSea	Body				SLCO2A1	ENST00000481359.3	3'UTR	chr3:133660265-133660655	0.230074	2.03829	0.0494991	0.32086	4.15462
cg02815900	chr16	chr16:30959765-30960865	Island	TSS200	AC135048.13;ORAI3;ORAI3;ORAI3;ORAI3	ENST00000566056.1;ENST00000318663.4;ENST00000420438.1;ENST00000566237.1;ENST00000562699.1	5'UTR;TSS200;TSS200;TSS200;TSS200	AC135048.13;ORAI3;ORAI3;ORAI3;ORAI3;ORAI3;AC135048.13	ENST00000566056.1;ENST00000318663.4;ENST00000563161.1;ENST00000420438.1;ENST00000566237.1;ENST00000562699.1;ENST00000562642.1	5'UTR;TSS200;TSS200;TSS200;TSS200;TSS200;5'UTR	chr16:30960280-30960875	0.0912946	2.03831	0.0494965	0.320846	4.15472
cg02367167	chr4		OpenSea									-0.11737	-2.03832	0.0494958	0.320844	4.15475
cg06755258	chr5	chr5:1463343-1463851	N_Shore	3'UTR	LPCAT1;LPCAT1	ENST00000283415.3;ENST00000503252.1	3'UTR;3'UTR	LPCAT1;LPCAT1;LPCAT1	ENST00000283415.3;ENST00000503252.1;ENST00000475622.1	3'UTR;3'UTR;3'UTR	chr5:1462685-1462870	-0.259152	-2.03833	0.0494952	0.320843	4.15477
cg24137770	chr7	chr7:151572761-151575106	Island	TSS1500	RP11-796I2.2;PRKAG2;RP11-796I2.2;RP11-796I2.2	ENST00000464464.1;ENST00000287878.3;ENST00000467458.1;ENST00000467458.1	5'UTR;TSS1500;1stExon;5'UTR	PRKAG2;RP11-796I2.2;PRKAG2;PRKAG2;RP11-796I2.2;RP11-796I2.2	ENST00000474383.1;ENST00000464464.1;ENST00000488258.1;ENST00000287878.3;ENST00000467458.1;ENST00000467458.1	TSS1500;5'UTR;TSS1500;TSS1500;1stExon;5'UTR	chr7:151573045-151575255	-0.293516	-2.03833	0.0494946	0.320841	4.1548
cg14538218	chr4		OpenSea								chr4:124475420-124475715	0.170475	2.03834	0.0494943	0.320841	4.15481
cg05877719	chr11	chr11:3688375-3689007	S_Shelf	Body;5'UTR;5'UTR;ExonBnd	CHRNA10;CHRNA10;CHRNA10;CHRNA10	ENST00000534359.1;ENST00000493827.2;ENST00000493827.2;ENST00000250699.2	5'UTR;3'UTR;1stExon;ExonBnd	CHRNA10;CHRNA10;CHRNA10;CHRNA10	ENST00000534359.1;ENST00000493827.2;ENST00000493827.2;ENST00000250699.2	5'UTR;3'UTR;1stExon;ExonBnd		-0.0884316	-2.03834	0.0494939	0.320841	4.15483
cg07870854	chr16	chr16:790626-791332	Island	TSS1500	NARFL;NARFL;NARFL;MSLN	ENST00000540986.1;ENST00000301694.5;ENST00000251588.2;ENST00000446427.2	TSS1500;TSS1500;TSS1500;5'UTR	NARFL;NARFL;NARFL;NARFL;NARFL;NARFL;MSLN;NARFL	ENST00000540986.1;ENST00000566614.1;ENST00000570289.1;ENST00000565425.1;ENST00000251588.2;ENST00000570066.1;ENST00000446427.2;ENST00000566614.1	TSS1500;1stExon;TSS1500;TSS1500;TSS1500;TSS1500;5'UTR;5'UTR		0.154984	2.03835	0.0494932	0.32084	4.15485
cg05337711	chr16	chr16:11945065-11945517	S_Shore	TSS1500	RSL1D1;RSL1D1;RP11-166B2.8	ENST00000542106.1;ENST00000571133.1;ENST00000574364.1	TSS1500;TSS1500;5'UTR	RSL1D1;RSL1D1;RSL1D1;RSL1D1;RSL1D1;RSL1D1;RSL1D1;RSL1D1;RSL1D1;RSL1D1;RP11-166B2.8	ENST00000571988.1;ENST00000573791.1;ENST00000572090.1;ENST00000573251.1;ENST00000573618.1;ENST00000574287.1;ENST00000570767.1;ENST00000355674.5;ENST00000396503.3;ENST00000571133.1;ENST00000574364.1	TSS1500;TSS1500;TSS1500;TSS1500;TSS1500;TSS1500;TSS1500;TSS1500;TSS1500;TSS1500;5'UTR	chr16:11945645-11946315	0.312212	2.03836	0.0494919	0.320833	4.1549
cg11041264	chr20	chr20:33871956-33872739	Island	5'UTR;5'UTR;1stExon;1stExon;TSS200	FAM83C-AS1;EIF6;EIF6;EIF6;EIF6;EIF6;EIF6	ENST00000429167.1;ENST00000374443.3;ENST00000374450.3;ENST00000462894.1;ENST00000374436.3;ENST00000374443.3;ENST00000374450.3	TSS1500;5'UTR;5'UTR;TSS200;TSS200;1stExon;1stExon	FAM83C-AS1;EIF6;EIF6;EIF6;EIF6;EIF6;EIF6;EIF6;EIF6;EIF6;EIF6;EIF6	ENST00000429167.1;ENST00000374443.3;ENST00000415116.1;ENST00000447927.2;ENST00000374450.3;ENST00000462894.1;ENST00000374436.3;ENST00000440766.1;ENST00000374443.3;ENST00000415116.1;ENST00000447927.2;ENST00000374450.3	TSS1500;5'UTR;5'UTR;5'UTR;5'UTR;TSS200;TSS200;TSS1500;1stExon;1stExon;1stExon;1stExon	chr20:33871580-33872750	0.114629	2.03836	0.0494917	0.320833	4.15491
cg18204120	chr14		OpenSea								chr14:61592545-61593630	-0.134993	-2.03836	0.0494916	0.320833	4.15491
cg25713841	chr22		OpenSea	Body	ADRBK2	ENST00000545323.1	ExonBnd	ADRBK2	ENST00000545323.1	ExonBnd	chr22:26098785-26099075	0.231464	2.03836	0.0494913	0.320833	4.15492
cg12819298	chr1		OpenSea	Body							chr1:41101825-41102155	-0.0926983	-2.03839	0.0494885	0.320822	4.15503
cg08285970	chr1		OpenSea	Body;Body	RERE	ENST00000480342.1	3'UTR	RERE;RERE	ENST00000480342.1;ENST00000469251.1	3'UTR;3'UTR	chr1:8642985-8643575	-0.111844	-2.0384	0.0494877	0.320819	4.15506
cg14552517	chr17		OpenSea	Body;Body	RPL29P2	ENST00000498671.1	5'UTR	RPL29P2	ENST00000498671.1	5'UTR		0.168741	2.0384	0.0494872	0.320818	4.15508
cg19696057	chr8		OpenSea	Body	CHD7	ENST00000529472.1	TSS1500	CHD7	ENST00000529472.1	TSS1500		0.359792	2.03841	0.049486	0.320813	4.15513
cg18251859	chr2		OpenSea	3'UTR;3'UTR;3'UTR;3'UTR;3'UTR;Body	OSBPL6;RP11-65L3.1	ENST00000190611.4;ENST00000565104.1	3'UTR;TSS1500	OSBPL6;RP11-65L3.1	ENST00000190611.4;ENST00000565104.1	3'UTR;TSS1500		0.30915	2.03841	0.049486	0.320813	4.15513
cg07018964	chr11		OpenSea									-0.188656	-2.03841	0.049486	0.320813	4.15513
cg20269707	chr7		OpenSea									0.287257	2.03842	0.0494856	0.320813	4.15514
cg00093698	chr11	chr11:304079-304379	S_Shelf	TSS1500	IFITM2;IFITM2	ENST00000533141.1;ENST00000399817.4	TSS1500;TSS1500	IFITM2;IFITM2;IFITM2	ENST00000533141.1;ENST00000327366.8;ENST00000527146.1	TSS1500;TSS1500;TSS1500		-0.125054	-2.03843	0.0494845	0.320813	4.15519
cg02319613	chr2	chr2:216176549-216177132	N_Shore	TSS1500	ATIC;ATIC;ATIC	ENST00000540518.1;ENST00000435675.1;ENST00000236959.9	TSS1500;TSS1500;TSS200	ATIC;ATIC;ATIC;ATIC;ATIC;ATIC;ATIC	ENST00000444305.1;ENST00000488712.1;ENST00000443953.1;ENST00000435675.1;ENST00000427397.1;ENST00000413174.1;ENST00000236959.9	TSS1500;TSS1500;TSS1500;TSS1500;TSS1500;TSS1500;TSS200	chr2:216176380-216176870	0.200041	2.03844	0.0494833	0.320808	4.15524
cg18397964	chr16		OpenSea	Body;Body;Body	DCTN5	ENST00000563614.1	TSS1500	DCTN5;DCTN5	ENST00000563614.1;ENST00000566053.1	TSS1500;3'UTR		-0.0916122	-2.03845	0.0494818	0.320801	4.15529
cg22826071	chr19	chr19:344164-344458	Island	Body							chr19:343120-344655	0.127569	2.03849	0.0494784	0.320781	4.15543
cg27091100	chr19	chr19:36128102-36128416	Island	Body							chr19:36128000-36128475	-0.13296	-2.03849	0.0494779	0.320781	4.15544
cg08826448	chr2		OpenSea		AC019118.3;AC019118.3	ENST00000425776.1;ENST00000419347.1	TSS200;3'UTR	AC019118.3;AC019118.3	ENST00000425776.1;ENST00000419347.1	TSS200;3'UTR		0.23885	2.0385	0.0494768	0.320776	4.15549
cg02285159	chr20		OpenSea	Body;Body;Body;Body;Body	CDK5RAP1	ENST00000473997.1	3'UTR	CDK5RAP1;CDK5RAP1;CDK5RAP1;CDK5RAP1;CDK5RAP1;CDK5RAP1;CDK5RAP1;CDK5RAP1;CDK5RAP1	ENST00000481964.1;ENST00000482967.1;ENST00000473997.1;ENST00000496381.1;ENST00000460043.1;ENST00000471264.1;ENST00000477105.1;ENST00000461356.1;ENST00000488723.1	3'UTR;3'UTR;3'UTR;3'UTR;3'UTR;3'UTR;3'UTR;3'UTR;3'UTR	chr20:31982545-31982835	-0.117608	-2.0385	0.0494765	0.320776	4.1555
cg16288531	chr19		OpenSea									0.286063	2.03851	0.0494756	0.320773	4.15553
cg06388206	chr1	chr1:85513509-85514555	Island	TSS200;TSS200	MCOLN3;MCOLN3;MCOLN3;MCOLN3;WDR63	ENST00000370587.1;ENST00000370588.1;ENST00000490600.1;ENST00000370589.1;ENST00000370596.1	TSS200;TSS200;TSS200;TSS1500;5'UTR	MCOLN3;MCOLN3;MCOLN3;MCOLN3;WDR63	ENST00000370587.1;ENST00000302814.1;ENST00000490600.1;ENST00000370589.1;ENST00000370596.1	TSS200;TSS200;TSS200;TSS1500;5'UTR	chr1:85513685-85514755	0.196825	2.03851	0.0494756	0.320773	4.15553
cg02308560	chr19	chr19:1070985-1071812	Island	Body	HMHA1;HMHA1	ENST00000536472.1;ENST00000543365.1	5'UTR;TSS200	HMHA1;HMHA1	ENST00000536472.1;ENST00000543365.1	5'UTR;TSS200	chr19:1071100-1071315	-0.126383	-2.03851	0.0494755	0.320773	4.15554
cg04273148	chr16		OpenSea	Body;Body;5'UTR	KIFC3;KIFC3;KIFC3;KIFC3;KIFC3	ENST00000543930.1;ENST00000562903.1;ENST00000465878.2;ENST00000421376.2;ENST00000566975.1	5'UTR;5'UTR;5'UTR;5'UTR;3'UTR	KIFC3;KIFC3;KIFC3;KIFC3;KIFC3;KIFC3;KIFC3;KIFC3;KIFC3;KIFC3;KIFC3;KIFC3;KIFC3;KIFC3	ENST00000565351.1;ENST00000543930.1;ENST00000562903.1;ENST00000564136.1;ENST00000569619.1;ENST00000564204.1;ENST00000567204.1;ENST00000465878.2;ENST00000421376.2;ENST00000569112.1;ENST00000562311.1;ENST00000565481.1;ENST00000562984.1;ENST00000566975.1	5'UTR;5'UTR;5'UTR;5'UTR;5'UTR;3'UTR;3'UTR;5'UTR;5'UTR;5'UTR;5'UTR;5'UTR;5'UTR;3'UTR		0.279844	2.03852	0.0494753	0.320773	4.15555
cg13437361	chr13		OpenSea	Body;TSS200	MTUS2;MTUS2	ENST00000380808.2;ENST00000542829.1	TSS200;TSS200	MTUS2;MTUS2	ENST00000380808.2;ENST00000542829.1	TSS200;TSS200	chr13:30002425-30003170	-0.261042	-2.03852	0.049475	0.320773	4.15556
cg12653327	chr3		OpenSea	3'UTR	ERC2;ERC2	ENST00000288221.6;ENST00000486496.1	3'UTR;3'UTR	ERC2;ERC2;ERC2;ERC2;ERC2;ERC2;ERC2;ERC2	ENST00000288221.6;ENST00000486496.1;ENST00000484530.1;ENST00000473469.1;ENST00000469720.1;ENST00000460849.1;ENST00000468118.1;ENST00000487287.1	3'UTR;3'UTR;3'UTR;3'UTR;3'UTR;3'UTR;3'UTR;3'UTR	chr3:55638485-55638810	0.169913	2.03853	0.0494738	0.320773	4.1556
cg23073467	chr19		OpenSea	TSS200;TSS1500	MIR519A2;MIR516A2;U6	ENST00000384990.1;ENST00000384888.1;ENST00000516254.1	TSS1500;TSS200;TSS1500	MIR519A2;MIR516A2;U6	ENST00000384990.1;ENST00000384888.1;ENST00000516254.1	TSS1500;TSS200;TSS1500		0.0971663	2.03854	0.0494725	0.320768	4.15565
cg25244593	chr9		OpenSea	5'UTR;5'UTR;Body;Body	GDA;GDA	ENST00000477618.1;ENST00000545168.1	TSS200;5'UTR	GDA;GDA	ENST00000477618.1;ENST00000545168.1	TSS200;5'UTR	chr9:74808600-74808815	-0.191254	-2.03854	0.0494724	0.320768	4.15566
cg20869203	chrX		OpenSea	5'UTR;1stExon	LHFPL1;LHFPL1;LHFPL1;LHFPL1;LHFPL1	ENST00000371968.3;ENST00000536453.1;ENST00000478229.1;ENST00000371968.3;ENST00000536453.1	1stExon;1stExon;3'UTR;5'UTR;5'UTR	LHFPL1;LHFPL1;LHFPL1;LHFPL1;LHFPL1	ENST00000371968.3;ENST00000536453.1;ENST00000478229.1;ENST00000371968.3;ENST00000536453.1	1stExon;1stExon;3'UTR;5'UTR;5'UTR	chrX:111922645-111923695	-0.179706	-2.03854	0.0494723	0.320768	4.15566
cg11841181	chr19	chr19:36422410-36422707	S_Shore								chr19:36423060-36423570	-0.250929	-2.03855	0.0494721	0.320768	4.15567
cg18183892	chr2		OpenSea								chr2:119513005-119513275	0.179602	2.03855	0.049472	0.320768	4.15567
cg00692367	chr1		OpenSea	1stExon;5'UTR;1stExon;5'UTR	RD3;RD3;RP11-359E8.3;RD3	ENST00000367002.4;ENST00000484910.1;ENST00000417794.1;ENST00000367002.4	1stExon;TSS200;TSS200;5'UTR	RD3;RD3;RP11-359E8.3;RD3	ENST00000367002.4;ENST00000484910.1;ENST00000417794.1;ENST00000367002.4	1stExon;TSS200;TSS200;5'UTR	chr1:211665400-211665715	-0.159023	-2.03856	0.049471	0.320768	4.15571
cg10430690	chr3		OpenSea	1stExon;5'UTR;Body;5'UTR;1stExon	KALRN;KALRN;KALRN;KALRN;KALRN	ENST00000460856.1;ENST00000460856.1;ENST00000360013.3;ENST00000360013.3;ENST00000477496.1	5'UTR;1stExon;5'UTR;1stExon;5'UTR	KALRN;KALRN;KALRN;KALRN;KALRN;KALRN;KALRN;KALRN	ENST00000483658.1;ENST00000488825.1;ENST00000460856.1;ENST00000460856.1;ENST00000360013.3;ENST00000360013.3;ENST00000477496.1;ENST00000488825.1	TSS200;1stExon;5'UTR;1stExon;5'UTR;1stExon;5'UTR;5'UTR	chr3:123813285-123813610	-0.0909976	-2.03856	0.0494708	0.320768	4.15572
cg04325017	chr18		OpenSea	Body								-0.207213	-2.03856	0.0494707	0.320768	4.15572
cg21193012	chr1		OpenSea	5'UTR;5'UTR;Body;Body;Body;Body;Body	ADC	ENST00000484656.1	5'UTR	ADC;ADC;ADC;ADC;ADC;ADC;ADC;ADC;ADC;ADC;ADC;ADC	ENST00000478635.1;ENST00000481886.1;ENST00000475935.1;ENST00000462920.1;ENST00000471119.1;ENST00000477570.1;ENST00000483027.1;ENST00000492420.1;ENST00000497710.1;ENST00000473089.1;ENST00000484656.1;ENST00000478204.1	5'UTR;5'UTR;5'UTR;5'UTR;5'UTR;5'UTR;5'UTR;5'UTR;5'UTR;5'UTR;5'UTR;5'UTR	chr1:33551040-33551375	0.139996	2.03856	0.0494705	0.320768	4.15573
cg16797173	chr19		OpenSea	ExonBnd;Body	MAU2;MAU2	ENST00000392313.3;ENST00000262816.6	ExonBnd;5'UTR	MAU2;MAU2	ENST00000392313.3;ENST00000262816.6	ExonBnd;5'UTR		-0.128683	-2.03857	0.0494699	0.320768	4.15575
cg17144305	chr1	chr1:233431149-233431540	S_Shore	TSS1500	PCNXL2	ENST00000258229.8	TSS1500	PCNXL2	ENST00000258229.8	TSS1500		-0.148152	-2.03857	0.0494698	0.320768	4.15576
cg03196360	chr15		OpenSea								chr15:63270460-63271035	0.220495	2.03857	0.0494693	0.320768	4.15578
cg04811806	chr7	chr7:154542059-154542348	S_Shore	Body;Body;Body;Body							chr7:154543365-154543695	-0.114644	-2.03859	0.0494679	0.320768	4.15583
cg07100798	chr14		OpenSea	Body	TEP1;TEP1	ENST00000545983.1;ENST00000359243.4	TSS1500;ExonBnd	TEP1;TEP1	ENST00000545983.1;ENST00000359243.4	TSS1500;ExonBnd		-0.104213	-2.03859	0.049467	0.320765	4.15587
cg13468002	chr3	chr3:49906737-49907482	Island	TSS200	CAMKV;CAMKV;CAMKV;CAMKV;CAMKV;CAMKV	ENST00000477224.1;ENST00000296471.7;ENST00000488336.1;ENST00000466940.1;ENST00000463537.1;ENST00000477224.1	1stExon;TSS200;TSS200;TSS200;TSS200;5'UTR	CAMKV;CAMKV;CAMKV;CAMKV;CAMKV;CAMKV;CAMKV;CAMKV	ENST00000477224.1;ENST00000475665.1;ENST00000296471.7;ENST00000488336.1;ENST00000466940.1;ENST00000463537.1;ENST00000480398.2;ENST00000477224.1	1stExon;TSS200;TSS200;TSS200;TSS200;TSS200;TSS200;5'UTR	chr3:49907140-49907695	-0.260805	-2.0386	0.0494662	0.320762	4.1559
cg05902569	chr17	chr17:72832055-72832650	Island	Body								-0.134061	-2.0386	0.0494661	0.320762	4.1559
cg26688832	chr19	chr19:41945690-41945904	N_Shore	TSS200;TSS200;Body;Body;Body;Body;Body	ATP5SL	ENST00000417807.2	TSS200	ATP5SL	ENST00000417807.2	TSS200	chr19:41945405-41946035	0.185744	2.03861	0.0494655	0.320762	4.15592
cg23321951	chr19	chr19:2807224-2808386	Island	Body	THOP1	ENST00000395212.3	TSS1500	THOP1	ENST00000395212.3	TSS1500		-0.0968449	-2.03861	0.0494653	0.320762	4.15593
cg00894558	chr7		OpenSea	5'UTR;Body	CDHR3;CDHR3;CDHR3	ENST00000343407.5;ENST00000478080.1;ENST00000470188.1	5'UTR;5'UTR;5'UTR	CDHR3;CDHR3;CDHR3;CDHR3;CDHR3	ENST00000488386.1;ENST00000343407.5;ENST00000478080.1;ENST00000470188.1;ENST00000461766.1	5'UTR;5'UTR;5'UTR;5'UTR;5'UTR	chr7:105621160-105621375	0.224605	2.03862	0.0494644	0.32076	4.15597
cg26225847	chr15		OpenSea	Body				FAM189A1	ENST00000560021.1	3'UTR		0.253396	2.03862	0.0494639	0.32076	4.15598
cg06753465	chr11		OpenSea	Body				MED19;MED19	ENST00000528205.1;ENST00000534677.1	3'UTR;3'UTR		-0.118276	-2.03863	0.0494635	0.32076	4.156
cg09606034	chr20		OpenSea	1stExon	C20orf202	ENST00000400633.1	1stExon	C20orf202	ENST00000400633.1	1stExon		0.234217	2.03863	0.0494632	0.32076	4.15601
cg10757679	chr19	chr19:5680433-5681417	N_Shelf									-0.152385	-2.03864	0.0494618	0.320754	4.15607
cg11396599	chrX		OpenSea									0.148069	2.03865	0.0494614	0.320754	4.15608
cg14004073	chr5	chr5:63986189-63986974	Island	Body	FAM159B	ENST00000512767.1	TSS1500	FAM159B;FAM159B	ENST00000512767.1;ENST00000513930.1	TSS1500;TSS1500	chr5:63985865-63987155	-0.229818	-2.03866	0.0494603	0.320749	4.15612
cg16397852	chr7	chr7:1155303-1157445	N_Shore	Body;Body;Body	C7orf50	ENST00000488073.1	3'UTR	C7orf50	ENST00000488073.1	3'UTR	chr7:1153785-1154235	-0.155064	-2.03866	0.04946	0.320749	4.15614
cg17899203	chr3	chr3:155461917-155462561	N_Shore		AC104472.1;PLCH1	ENST00000399242.2;ENST00000460012.1	TSS200;5'UTR	AC104472.1;PLCH1	ENST00000399242.2;ENST00000460012.1	TSS200;5'UTR	chr3:155461425-155462735	-0.254656	-2.03867	0.0494595	0.320748	4.15616
cg11649715	chr1	chr1:119543056-119543454	Island		RP4-712E4.1;RP4-712E4.2	ENST00000439394.1;ENST00000449439.1	3'UTR;3'UTR	RP4-712E4.1;RP4-712E4.2	ENST00000439394.1;ENST00000449439.1	3'UTR;3'UTR	chr1:119542965-119543550	-0.320365	-2.03867	0.0494593	0.320748	4.15617
cg14548128	chr3	chr3:147126988-147128999	N_Shelf	TSS1500;TSS200;TSS200	ZIC4;ZIC4;ZIC4	ENST00000425731.3;ENST00000491672.1;ENST00000383075.3	TSS1500;TSS200;TSS200	ZIC4;ZIC4;ZIC4;ZIC4;ZIC4;ZIC4;ZIC1	ENST00000425731.3;ENST00000462748.2;ENST00000463250.1;ENST00000491672.1;ENST00000464144.1;ENST00000383075.3;ENST00000472523.1	TSS1500;TSS1500;TSS1500;TSS200;TSS200;TSS200;5'UTR	chr3:147124460-147124755	-0.257433	-2.03867	0.049459	0.320748	4.15618
cg08175609	chr12	chr12:115135925-115136350	N_Shore									-0.196167	-2.03867	0.0494588	0.320748	4.15618
cg13804848	chr5		OpenSea	Body								0.305185	2.03868	0.0494585	0.320748	4.1562
cg25809480	chr20	chr20:62290246-62290462	S_Shore	5'UTR;5'UTR;5'UTR;5'UTR;Body	RTEL1;RTEL1;RTEL1;RTEL1;RTEL1	ENST00000370018.3;ENST00000508582.1;ENST00000360203.5;ENST00000482936.1;ENST00000488316.1	5'UTR;5'UTR;5'UTR;TSS200;5'UTR	RTEL1;RTEL1;RTEL1;RTEL1;RTEL1;RTEL1;RTEL1;RTEL1;RTEL1	ENST00000370018.3;ENST00000508582.1;ENST00000360203.5;ENST00000356810.4;ENST00000482936.1;ENST00000492259.2;ENST00000492259.2;ENST00000469728.1;ENST00000488316.1	5'UTR;5'UTR;5'UTR;5'UTR;TSS200;5'UTR;1stExon;5'UTR;5'UTR		-0.121739	-2.03868	0.0494584	0.320748	4.1562
cg19248958	chr10		OpenSea									0.153098	2.03868	0.0494584	0.320748	4.1562
cg13049686	chr12		OpenSea	Body							chr12:132508225-132508735	-0.0846257	-2.03868	0.0494583	0.320748	4.1562
cg05654404	chr1	chr1:45452037-45452444	Island	1stExon;5'UTR;1stExon;5'UTR	EIF2B3;EIF2B3;EIF2B3;EIF2B3;EIF2B3;EIF2B3	ENST00000372183.3;ENST00000480675.1;ENST00000360403.2;ENST00000480675.1;ENST00000372183.3;ENST00000360403.2	1stExon;1stExon;1stExon;3'UTR;5'UTR;5'UTR	EIF2B3;EIF2B3;EIF2B3;EIF2B3;EIF2B3;EIF2B3;EIF2B3;EIF2B3;EIF2B3;EIF2B3;EIF2B3;EIF2B3;EIF2B3	ENST00000477953.1;ENST00000372183.3;ENST00000487532.1;ENST00000372182.4;ENST00000480675.1;ENST00000360403.2;ENST00000480675.1;ENST00000477953.1;ENST00000487532.1;ENST00000497010.1;ENST00000372183.3;ENST00000372182.4;ENST00000360403.2	1stExon;1stExon;1stExon;1stExon;1stExon;1stExon;3'UTR;3'UTR;3'UTR;3'UTR;5'UTR;5'UTR;5'UTR		0.175795	2.03869	0.0494566	0.320748	4.15627
cg18799399	chr12	chr12:58087531-58088029	N_Shore	TSS1500;TSS1500;TSS1500;TSS1500	OS9;OS9;OS9;OS9;OS9	ENST00000552285.1;ENST00000315970.7;ENST00000439210.2;ENST00000389146.6;ENST00000389142.5	TSS1500;TSS1500;TSS1500;TSS1500;TSS1500	OS9;OS9;OS9;OS9;OS9;OS9;OS9;OS9;OS9;OS9;OS9;OS9	ENST00000552285.1;ENST00000549897.1;ENST00000315970.7;ENST00000550848.1;ENST00000547079.1;ENST00000552787.1;ENST00000551285.1;ENST00000389146.6;ENST00000550372.1;ENST00000553208.1;ENST00000550793.1;ENST00000552423.1	TSS1500;TSS1500;TSS1500;TSS1500;TSS1500;TSS1500;TSS1500;TSS1500;TSS1500;TSS1500;TSS1500;TSS1500		-0.280028	-2.0387	0.049456	0.320748	4.15629
cg09025185	chr19		OpenSea									-0.10879	-2.03871	0.0494553	0.320746	4.15632
cg24801835	chr10		OpenSea								chr10:60217520-60217695	0.250961	2.03871	0.0494548	0.320745	4.15634
cg19329566	chr1		OpenSea	Body								0.166517	2.03871	0.0494548	0.320745	4.15634
cg11245766	chr21		OpenSea	Body	BRWD1-AS1;BRWD1	ENST00000423274.2;ENST00000470108.1	5'UTR;TSS200	BRWD1-AS1;BRWD1;TMPRSS3	ENST00000423274.2;ENST00000470108.1;ENST00000553129.1	5'UTR;TSS200;3'UTR	chr21:40693425-40694070	0.187244	2.03871	0.0494545	0.320745	4.15635
cg03056611	chr10		OpenSea	Body;Body							chr10:50314765-50314915	-0.195235	-2.03871	0.0494544	0.320745	4.15635
cg05210798	chr4		OpenSea	TSS1500	RP11-367J11.3;RP11-367J11.4	ENST00000499242.2;ENST00000501888.2	TSS1500;TSS1500	RP11-367J11.3;RP11-367J11.3;RP11-367J11.4	ENST00000504402.1;ENST00000499242.2;ENST00000501888.2	TSS1500;TSS1500;TSS1500	chr4:7104720-7106335	-0.309878	-2.03872	0.0494542	0.320745	4.15636
cg21498161	chr5		OpenSea	Body	CTD-2113L7.1	ENST00000510433.1	3'UTR	SPEF2;SPEF2;CTD-2113L7.1	ENST00000506526.1;ENST00000513078.1;ENST00000510433.1	3'UTR;3'UTR;3'UTR		0.183957	2.03874	0.0494513	0.320736	4.15647
cg16288608	chr5		OpenSea		CTD-2374C24.1;RP11-6N13.1;CTD-2374C24.1	ENST00000517758.1;ENST00000503650.1;ENST00000522464.1	TSS1500;3'UTR;3'UTR	CTD-2374C24.1;RP11-6N13.1;CTD-2374C24.1	ENST00000517758.1;ENST00000503650.1;ENST00000522464.1	TSS1500;3'UTR;3'UTR		0.17126	2.03874	0.0494513	0.320736	4.15647
cg13707898	chr3		OpenSea	TSS1500;TSS1500;TSS1500	IQCF3	ENST00000456080.1	TSS1500	RP11-314A5.3;RP11-314A5.3;RP11-314A5.3	ENST00000433169.1;ENST00000441610.1;ENST00000414493.1	TSS1500;TSS1500;TSS1500		-0.109887	-2.03876	0.0494494	0.320728	4.15655
cg16367606	chr16	chr16:71894107-71894394	N_Shore	Body;3'UTR	ZNF821;ZNF821;ZNF821;ZNF821;RP11-498D10.4	ENST00000446827.2;ENST00000313565.6;ENST00000564134.1;ENST00000565601.1;ENST00000568341.1	3'UTR;3'UTR;3'UTR;3'UTR;5'UTR	ZNF821;ZNF821;ZNF821;ZNF821;ZNF821;ZNF821;RP11-498D10.4	ENST00000568961.1;ENST00000446827.2;ENST00000566987.1;ENST00000313565.6;ENST00000564134.1;ENST00000565601.1;ENST00000568341.1	3'UTR;3'UTR;3'UTR;3'UTR;3'UTR;3'UTR;5'UTR	chr16:71893625-71894015	0.172275	2.03876	0.0494493	0.320728	4.15655
cg10587778	chr10		OpenSea								chr10:70867500-70867730	-0.0977532	-2.03877	0.0494489	0.320728	4.15657
cg04132061	chr3		OpenSea								chr3:34098380-34098910	0.260193	2.03878	0.0494479	0.320726	4.1566
cg23787542	chr14		OpenSea	Body;Body;Body;Body;Body;Body	RP11-242P2.2;NRXN3	ENST00000553812.1;ENST00000556003.1	TSS1500;5'UTR	RP11-242P2.2;NRXN3;NRXN3	ENST00000553812.1;ENST00000555073.1;ENST00000556003.1	TSS1500;5'UTR;5'UTR		0.109064	2.03878	0.0494478	0.320726	4.15661
cg00884600	chr10		OpenSea	Body							chr10:104387560-104388115	-0.134237	-2.03878	0.0494477	0.320726	4.15661
cg07275552	chr5		OpenSea									0.218368	2.03878	0.0494472	0.320726	4.15663
cg09494694	chr16		OpenSea	Body							chr16:21379400-21379695	0.250693	2.03879	0.0494466	0.320726	4.15665
cg01523845	chr16		OpenSea								chr16:73213720-73214150	0.248268	2.03879	0.0494465	0.320726	4.15666
cg13040992	chr21	chr21:40032243-40033665	Island	1stExon;5'UTR;5'UTR;5'UTR;5'UTR;5'UTR;Body	ERG;ERG;ERG;ERG;ERG	ENST00000398919.2;ENST00000398919.2;ENST00000417133.2;ENST00000442448.1;ENST00000485493.1	1stExon;5'UTR;5'UTR;5'UTR;3'UTR	ERG;ERG;ERG;ERG;ERG;ERG;TMPRSS3	ENST00000398919.2;ENST00000398919.2;ENST00000417133.2;ENST00000442448.1;ENST00000468474.1;ENST00000485493.1;ENST00000553129.1	1stExon;5'UTR;5'UTR;5'UTR;3'UTR;3'UTR;3'UTR	chr21:40032420-40033815	-0.596242	-2.03879	0.0494464	0.320726	4.15666
cg08795736	chr15		OpenSea	Body							chr15:54875900-54876210	0.253651	2.03879	0.0494461	0.320726	4.15667
cg14291693	chr11		OpenSea	Body;5'UTR;Body;5'UTR;5'UTR;5'UTR;Body;5'UTR;5'UTR;5'UTR;5'UTR;5'UTR;5'UTR;5'UTR;Body;Body;5'UTR	BDNF;BDNF;BDNF;BDNF;BDNF;BDNF;BDNF;BDNF;BDNF-AS1	ENST00000533131.1;ENST00000356660.4;ENST00000530861.1;ENST00000395983.3;ENST00000395980.2;ENST00000532997.1;ENST00000395981.3;ENST00000525950.1;ENST00000499008.3	5'UTR;5'UTR;5'UTR;5'UTR;5'UTR;5'UTR;5'UTR;5'UTR;5'UTR	BDNF;BDNF;BDNF;BDNF;BDNF;BDNF;BDNF;BDNF;BDNF-AS1;BDNF-AS1;BDNF-AS1	ENST00000533131.1;ENST00000356660.4;ENST00000530861.1;ENST00000420794.1;ENST00000395980.2;ENST00000532997.1;ENST00000395978.3;ENST00000525950.1;ENST00000530686.1;ENST00000499008.3;ENST00000502161.2	5'UTR;5'UTR;5'UTR;5'UTR;5'UTR;5'UTR;5'UTR;5'UTR;5'UTR;5'UTR;5'UTR		0.209894	2.0388	0.0494452	0.320726	4.15671
cg27607136	chr11		OpenSea	Body	SYT8;SYT8;SYT8	ENST00000483280.1;ENST00000436964.2;ENST00000535046.1	5'UTR;3'UTR;3'UTR	SYT8;SYT8;SYT8;SYT8;SYT8;SYT8;SYT8;SYT8;SYT8;SYT8;SYT8	ENST00000479276.1;ENST00000490707.1;ENST00000490707.1;ENST00000479089.1;ENST00000464897.1;ENST00000483280.1;ENST00000494431.1;ENST00000494431.1;ENST00000436964.2;ENST00000535046.1;ENST00000424556.1	5'UTR;1stExon;5'UTR;5'UTR;5'UTR;5'UTR;1stExon;5'UTR;3'UTR;3'UTR;3'UTR		0.248538	2.03881	0.0494439	0.320722	4.15676
cg18830978	chr13	chr13:45563288-45564002	Island	TSS200;1stExon;5'UTR	NUFIP1;KIAA1704;KIAA1704;NUFIP1	ENST00000379161.4;ENST00000379151.4;ENST00000361121.2;ENST00000379161.4	1stExon;TSS200;TSS200;5'UTR	NUFIP1;KIAA1704;KIAA1704;KIAA1704;NUFIP1	ENST00000379161.4;ENST00000379151.4;ENST00000479068.1;ENST00000497558.1;ENST00000379161.4	1stExon;TSS200;TSS200;TSS200;5'UTR	chr13:45563480-45564035	0.14468	2.03883	0.0494424	0.320715	4.15682
cg24824492	chr3	chr3:75483802-75485289	Island	Body	FAM86DP	ENST00000459803.1	TSS200	FAM86DP;FAM86DP;FAM86DP;FAM86DP;FAM86DP	ENST00000484945.1;ENST00000491583.1;ENST00000489609.1;ENST00000478666.1;ENST00000497543.1	TSS200;TSS200;TSS200;TSS200;TSS200		0.112318	2.03883	0.0494421	0.320715	4.15683
cg17253407	chr11		OpenSea									0.218608	2.03883	0.049442	0.320715	4.15684
cg02800216	chr2		OpenSea								chr2:237542565-237542855	0.258139	2.03885	0.0494401	0.320708	4.15691
cg08418197	chr4		OpenSea									0.177259	2.03885	0.0494398	0.320708	4.15692
cg26798563	chr5		OpenSea								chr5:6508545-6509395	0.249893	2.03886	0.0494387	0.320704	4.15696
cg18190861	chr12	chr12:52684945-52685222	S_Shelf		AC021066.1;KRT86;RP11-259K21.3	ENST00000544024.1;ENST00000553310.1;ENST00000552398.1	5'UTR;5'UTR;3'UTR	AC021066.1;KRT86;RP11-259K21.3	ENST00000544024.1;ENST00000553310.1;ENST00000552398.1	5'UTR;5'UTR;3'UTR		0.274733	2.03887	0.0494381	0.320702	4.15698
cg16096569	chr1	chr1:239550108-239551339	N_Shelf									0.124327	2.03887	0.049438	0.320702	4.15699
cg21617343	chr12		OpenSea								chr12:13289525-13289890	0.215186	2.03887	0.0494374	0.320702	4.15701
cg10461218	chr12		OpenSea	Body				GTF2H3;GTF2H3	ENST00000539429.1;ENST00000543415.1	5'UTR;3'UTR		-0.20044	-2.03888	0.0494364	0.320699	4.15705
cg12475524	chr14		OpenSea	Body;Body;Body				ARID4A;ARID4A	ENST00000417477.2;ENST00000417477.2	1stExon;5'UTR		-0.236553	-2.0389	0.0494351	0.320693	4.1571
cg04865998	chr1	chr1:906296-906538	S_Shore	Body;Body							chr1:906720-906995	0.142201	2.03891	0.0494336	0.320686	4.15716
cg09438864	chr17		OpenSea									-0.129208	-2.03891	0.0494335	0.320686	4.15716
cg04181958	chr3		OpenSea								chr3:126091260-126091650	0.27622	2.03892	0.0494326	0.320684	4.1572
cg16577083	chr16	chr16:1267865-1268605	S_Shelf	3'UTR;3'UTR	CACNA1H;CACNA1H	ENST00000348261.5;ENST00000358590.4	3'UTR;3'UTR	CACNA1H;CACNA1H;CACNA1H	ENST00000564927.1;ENST00000348261.5;ENST00000358590.4	3'UTR;3'UTR;3'UTR		0.255036	2.03892	0.0494326	0.320684	4.1572
cg25591025	chr2		OpenSea		AC012363.13	ENST00000437837.1	5'UTR	AC012363.13	ENST00000437837.1	5'UTR		0.205906	2.03892	0.0494325	0.320684	4.1572
cg04731120	chr17	chr17:29158878-29159423	N_Shore	TSS1500	ATAD5	ENST00000321990.3	TSS1500	ATAD5	ENST00000321990.3	TSS1500	chr17:29157880-29158315	-0.127817	-2.03893	0.0494321	0.320684	4.15722
cg20023354	chr12	chr12:34175230-34175455	Island	5'UTR;1stExon	ALG10;ALG10;ALG10;ALG10;RP11-847H18.2	ENST00000266483.2;ENST00000266483.2;ENST00000538927.1;ENST00000538927.1;ENST00000501954.2	5'UTR;1stExon;5'UTR;1stExon;3'UTR	ALG10;ALG10;ALG10;ALG10;ALG10;ALG10;RP11-847H18.2;ALG10;ALG10	ENST00000266483.2;ENST00000266483.2;ENST00000538927.1;ENST00000538927.1;ENST00000541875.1;ENST00000541875.1;ENST00000501954.2;ENST00000541178.1;ENST00000541178.1	5'UTR;1stExon;5'UTR;1stExon;5'UTR;1stExon;3'UTR;1stExon;5'UTR	chr12:34175140-34175515	0.264593	2.03893	0.0494316	0.320684	4.15724
cg21420746	chr1		OpenSea								chr1:165897345-165897610	-0.238328	-2.03894	0.0494305	0.320683	4.15728
cg21374178	chr7		OpenSea									0.114951	2.03894	0.0494303	0.320683	4.15729
cg06649520	chr4	chr4:153700539-153701491	Island	TSS1500;5'UTR;TSS1500;TSS1500;1stExon	ARFIP1;ARFIP1;ARFIP1;ARFIP1;ARFIP1;TIGD4;TIGD4	ENST00000451320.2;ENST00000429148.2;ENST00000353617.2;ENST00000405727.2;ENST00000356064.3;ENST00000304337.2;ENST00000304337.2	TSS1500;TSS1500;TSS1500;TSS1500;TSS1500;1stExon;5'UTR	ARFIP1;ARFIP1;ARFIP1;ARFIP1;ARFIP1;ARFIP1;ARFIP1;TIGD4;TIGD4	ENST00000451320.2;ENST00000429148.2;ENST00000353617.2;ENST00000405727.2;ENST00000356064.3;ENST00000510831.1;ENST00000509413.1;ENST00000304337.2;ENST00000304337.2	TSS1500;TSS1500;TSS1500;TSS1500;TSS1500;TSS1500;TSS1500;1stExon;5'UTR	chr4:153699860-153700755	0.158192	2.03895	0.0494293	0.32068	4.15733
cg11147278	chr10		OpenSea		RP11-359J23.1	ENST00000562956.1	TSS1500	RP11-359J23.1	ENST00000562956.1	TSS1500	chr10:34061940-34062310	-0.243504	-2.03895	0.0494293	0.32068	4.15733
cg10597379	chr2		OpenSea									0.22414	2.03896	0.0494282	0.320678	4.15737
cg02203055	chr5		OpenSea	Body				SPOCK1;SPOCK1;SPOCK1	ENST00000509293.1;ENST00000510689.1;ENST00000503916.1	TSS1500;5'UTR;3'UTR	chr5:136701220-136701515	0.207972	2.03897	0.0494279	0.320678	4.15738
cg01235197	chr19	chr19:1118907-1120215	Island	Body;Body							chr19:1119725-1120155	-0.181996	-2.03897	0.0494279	0.320678	4.15738
cg02610157	chr8		OpenSea					RP11-100L22.2	ENST00000523080.1	TSS200		0.234811	2.03897	0.0494275	0.320678	4.1574
cg19643458	chr2		OpenSea	5'UTR;5'UTR;ExonBnd;ExonBnd	SFTPB;SFTPB;SFTPB;SFTPB	ENST00000342375.3;ENST00000441838.2;ENST00000393822.3;ENST00000393822.3	5'UTR;TSS200;5'UTR;ExonBnd	SFTPB;SFTPB;SFTPB;SFTPB;SFTPB;SFTPB	ENST00000428225.1;ENST00000342375.3;ENST00000519937.1;ENST00000441838.2;ENST00000393822.3;ENST00000393822.3	TSS200;5'UTR;TSS200;TSS200;5'UTR;ExonBnd	chr2:85895365-85896235	0.225561	2.03898	0.0494263	0.320676	4.15744
cg18508824	chr4	chr4:76439435-76440003	S_Shore	TSS1500;TSS1500;TSS1500;TSS1500;TSS1500;TSS1500;TSS1500;TSS1500;TSS1500;TSS1500;Body	THAP6;THAP6;THAP6;RCHY1;RCHY1;RCHY1;RCHY1;RCHY1	ENST00000507557.1;ENST00000508105.1;ENST00000502620.1;ENST00000380840.2;ENST00000451788.1;ENST00000512706.1;ENST00000324439.5;ENST00000514021.1	5'UTR;5'UTR;5'UTR;TSS1500;TSS1500;TSS1500;TSS1500;TSS1500	THAP6;THAP6;RCHY1;THAP6;THAP6;RCHY1;THAP6;RCHY1;RCHY1;RCHY1;RCHY1;RCHY1;RCHY1;RCHY1	ENST00000504384.1;ENST00000507557.1;ENST00000513909.1;ENST00000508105.1;ENST00000502620.1;ENST00000380840.2;ENST00000503831.1;ENST00000507014.1;ENST00000505105.1;ENST00000504085.1;ENST00000451788.1;ENST00000512706.1;ENST00000324439.5;ENST00000514021.1	5'UTR;5'UTR;TSS1500;5'UTR;5'UTR;TSS1500;5'UTR;TSS1500;TSS1500;TSS1500;TSS1500;TSS1500;TSS1500;TSS1500	chr4:76440565-76440790	0.357974	2.03898	0.0494263	0.320676	4.15744
cg24567507	chr16		OpenSea	TSS200;TSS200	SLC5A2	ENST00000330498.3	TSS200	SLC5A2;SLC5A2;SLC5A2	ENST00000562006.1;ENST00000569576.1;ENST00000419665.2	TSS1500;TSS200;TSS200		0.182813	2.03898	0.049426	0.320676	4.15745
cg05072461	chr18		OpenSea									0.268294	2.03899	0.0494255	0.320676	4.15747
cg09395132	chr16	chr16:85644947-85649027	Island	TSS1500;TSS1500;5'UTR	KIAA0182;KIAA0182;KIAA0182	ENST00000253458.7;ENST00000393243.1;ENST00000405402.2	TSS1500;TSS1500;5'UTR	KIAA0182;KIAA0182;KIAA0182;KIAA0182	ENST00000411612.1;ENST00000253458.7;ENST00000393243.1;ENST00000405402.2	TSS1500;TSS1500;TSS1500;5'UTR	chr16:85646160-85646575	0.111293	2.03899	0.0494252	0.320676	4.15749
cg02328850	chr9		OpenSea	Body;Body	GOLM1	ENST00000257504.6	TSS1500	GOLM1	ENST00000257504.6	TSS1500		0.135239	2.03899	0.049425	0.320676	4.15749
cg20303259	chr21		OpenSea	Body;Body;Body;Body;Body;Body;TSS1500;TSS1500;5'UTR	AL844908.5;ITGB2;ITGB2;ITGB2;ITGB2;ITGB2;ITGB2	ENST00000441379.1;ENST00000397854.3;ENST00000545414.1;ENST00000397846.3;ENST00000302347.5;ENST00000355153.4;ENST00000397850.2	5'UTR;TSS1500;TSS1500;TSS1500;TSS1500;5'UTR;5'UTR	AL844908.5;ITGB2;ITGB2;ITGB2;ITGB2;ITGB2;ITGB2;ITGB2;ITGB2;ITGB2;ITGB2;AL844908.5;ITGB2;ITGB2;ITGB2;ITGB2;ITGB2	ENST00000441379.1;ENST00000397854.3;ENST00000545414.1;ENST00000523323.1;ENST00000397846.3;ENST00000524251.1;ENST00000520389.1;ENST00000521987.1;ENST00000522688.1;ENST00000498666.1;ENST00000302347.5;ENST00000429132.1;ENST00000517819.1;ENST00000517563.1;ENST00000355153.4;ENST00000397850.2;ENST00000521995.1	5'UTR;TSS1500;TSS1500;TSS1500;TSS1500;TSS1500;TSS1500;TSS1500;TSS1500;TSS1500;TSS1500;5'UTR;TSS1500;5'UTR;5'UTR;5'UTR;5'UTR		0.212901	2.039	0.0494238	0.320674	4.15754
cg04826772	chr11	chr11:108093211-108093969	N_Shore	TSS1500;Body	ATM;ATM;NPAT	ENST00000278616.4;ENST00000452508.2;ENST00000533535.1	TSS1500;TSS1500;3'UTR	ATM;ATM;ATM;ATM;ATM;ATM;ATM;NPAT;NPAT	ENST00000527805.1;ENST00000278616.4;ENST00000527891.1;ENST00000532931.1;ENST00000530958.1;ENST00000452508.2;ENST00000526567.1;ENST00000533535.1;ENST00000525615.1	TSS1500;TSS1500;TSS1500;TSS1500;TSS1500;TSS1500;TSS1500;3'UTR;3'UTR	chr11:108092740-108093215	0.146084	2.03901	0.0494236	0.320674	4.15755
cg16114258	chr17		OpenSea	3'UTR	KRT34;KRT34	ENST00000394001.1;ENST00000251648.3	3'UTR;3'UTR	KRT34;KRT34	ENST00000394001.1;ENST00000251648.3	3'UTR;3'UTR	chr17:39533505-39534335	0.183628	2.03901	0.0494235	0.320674	4.15755
cg08875355	chr2		OpenSea								chr2:11045405-11045670	0.180533	2.03901	0.0494228	0.320674	4.15758
cg02100381	chr13		OpenSea	Body								0.29334	2.03902	0.0494223	0.320674	4.1576
cg19591003	chr14		OpenSea	Body;TSS200	FAM181A;FAM181A;FAM181A-AS1;FAM181A	ENST00000556222.1;ENST00000557000.1;ENST00000554742.1;ENST00000557719.1	TSS1500;TSS1500;TSS200;5'UTR	FAM181A-AS1;FAM181A-AS1;FAM181A;FAM181A;FAM181A;FAM181A-AS1;FAM181A-AS1;FAM181A	ENST00000554538.1;ENST00000555732.1;ENST00000556222.1;ENST00000554404.1;ENST00000557000.1;ENST00000556290.1;ENST00000554742.1;ENST00000557719.1	3'UTR;3'UTR;TSS1500;TSS1500;TSS1500;TSS200;TSS200;5'UTR	chr14:94391925-94392975	-0.119055	-2.03902	0.0494222	0.320674	4.1576
cg02270299	chr8		OpenSea		CTA-392C11.2	ENST00000518722.1	5'UTR	CTA-392C11.2	ENST00000518722.1	5'UTR		0.223127	2.03902	0.0494222	0.320674	4.1576
cg16327227	chr2	chr2:25895902-25896856	Island	TSS1500;TSS1500;TSS1500;TSS1500;TSS1500	DTNB;DTNB;DTNB;DTNB	ENST00000535791.1;ENST00000545439.1;ENST00000407186.1;ENST00000407038.3	TSS1500;TSS1500;TSS1500;TSS1500	DTNB;DTNB;DTNB;DTNB;DTNB;DTNB;DTNB;DTNB;DTNB	ENST00000349996.6;ENST00000535791.1;ENST00000493538.1;ENST00000486826.1;ENST00000398951.2;ENST00000545439.1;ENST00000407186.1;ENST00000356599.5;ENST00000407661.3	TSS1500;TSS1500;TSS1500;TSS1500;TSS1500;TSS1500;TSS1500;TSS1500;TSS1500	chr2:25895480-25897490	0.337045	2.03902	0.0494218	0.320674	4.15761
cg03943127	chr16	chr16:29477389-29478502	Island	Body;Body	SNX29P2	ENST00000398878.3	3'UTR	RP11-345J4.3;RP11-345J4.3;SNX29P2	ENST00000551411.1;ENST00000549858.1;ENST00000398878.3	1stExon;TSS200;3'UTR		0.200198	2.03903	0.0494206	0.320673	4.15766
cg07745102	chr7	chr7:111202079-111202683	S_Shelf									0.0975115	2.03904	0.0494204	0.320673	4.15767
cg15000271	chr20		OpenSea								chr20:4066220-4066530	0.196151	2.03904	0.0494202	0.320674	4.15768
cg18136439	chr7		OpenSea		CD36	ENST00000435819.1	5'UTR	CD36	ENST00000435819.1	5'UTR	chr7:80069285-80069495	0.299013	2.03904	0.0494201	0.320674	4.15768
cg16728241	chr4		OpenSea	Body;Body;Body;Body;Body	RP11-710F7.2;RP11-710F7.2;NPNT	ENST00000512514.1;ENST00000511059.1;ENST00000513430.1	3'UTR;TSS1500;5'UTR	RP11-710F7.2;RP11-710F7.2;NPNT;NPNT;NPNT;NPNT	ENST00000512514.1;ENST00000511059.1;ENST00000506056.1;ENST00000505821.1;ENST00000504304.1;ENST00000513430.1	3'UTR;TSS1500;5'UTR;5'UTR;5'UTR;5'UTR		0.197591	2.03905	0.049419	0.320673	4.15773
cg02068538	chr1		OpenSea	3'UTR	PMF1;PMF1;PMF1;RP11-54H19.8	ENST00000368279.3;ENST00000368273.4;ENST00000368277.3;ENST00000490491.1	3'UTR;3'UTR;3'UTR;5'UTR	PMF1;PMF1;PMF1;RP11-54H19.8;PMF1	ENST00000368279.3;ENST00000368273.4;ENST00000368277.3;ENST00000490491.1;ENST00000497069.1	3'UTR;3'UTR;3'UTR;5'UTR;5'UTR		-0.113315	-2.03905	0.0494187	0.320673	4.15774
cg20700731	chr1		OpenSea	TSS1500	EDN2;EDN2	ENST00000372587.4;ENST00000490783.1	TSS1500;TSS1500	EDN2;EDN2	ENST00000372587.4;ENST00000490783.1	TSS1500;TSS1500	chr1:41951325-41951650	0.178225	2.03906	0.0494182	0.320673	4.15776
cg16678925	chr17		OpenSea	1stExon	OR1A2	ENST00000381951.1	1stExon	OR1A2	ENST00000381951.1	1stExon		0.276656	2.03908	0.0494159	0.320661	4.15784
cg11482557	chr12	chr12:7023261-7024089	S_Shelf	Body				ENO2	ENST00000441285.2	5'UTR		-0.14589	-2.0391	0.0494138	0.32065	4.15793
cg11553308	chr2		OpenSea	Body;Body	AC012305.1	ENST00000408777.1	TSS1500	AC012305.1	ENST00000408777.1	TSS1500		0.266902	2.03911	0.0494131	0.320648	4.15795
cg13412003	chr19	chr19:35454467-35455247	Island	TSS200	ZNF792	ENST00000404801.1	TSS200	ZNF792	ENST00000404801.1	TSS200	chr19:35454885-35455315	0.0955074	2.03912	0.049412	0.320643	4.158
cg13020868	chr14	chr14:25518424-25519612	S_Shelf									0.284681	2.03912	0.0494115	0.320642	4.15802
cg02981183	chr10	chr10:102586125-102588109	N_Shelf	Body;Body;Body;Body;Body								0.239197	2.03913	0.0494106	0.320639	4.15805
cg14197169	chr12	chr12:131200509-131200726	N_Shore		RP11-662M24.2;RIMBP2	ENST00000544034.1;ENST00000536002.1	3'UTR;5'UTR	RP11-662M24.2;RIMBP2	ENST00000544034.1;ENST00000536002.1	3'UTR;5'UTR		-0.205298	-2.03914	0.0494098	0.320636	4.15808
cg27323424	chr14		OpenSea		CTD-2207P18.2;CTD-2207P18.2	ENST00000556652.1;ENST00000555313.1	TSS1500;TSS1500	CTD-2207P18.2;CTD-2207P18.2	ENST00000556652.1;ENST00000555313.1	TSS1500;TSS1500		-0.124176	-2.03914	0.049409	0.320634	4.15811
cg19772430	chr10		OpenSea	Body	ZNF503-AS1;ZNF503-AS1;ZNF503	ENST00000524517.1;ENST00000530606.1;ENST00000418818.2	5'UTR;5'UTR;3'UTR	ZNF503;ZNF503-AS1;ZNF503-AS1;ZNF503	ENST00000445450.1;ENST00000524517.1;ENST00000530606.1;ENST00000418818.2	3'UTR;5'UTR;5'UTR;3'UTR	chr10:77041780-77042035	0.209108	2.03916	0.0494072	0.320624	4.15818
cg06570037	chr18	chr18:32073444-32074292	S_Shelf	5'UTR;5'UTR;5'UTR;5'UTR	DTNA;DTNA	ENST00000399119.3;ENST00000315456.4	5'UTR;5'UTR	DTNA;DTNA	ENST00000399119.3;ENST00000315456.4	5'UTR;5'UTR		0.1468	2.03917	0.0494068	0.320624	4.1582
cg22548316	chr22	chr22:41681616-41682543	Island	1stExon;TSS200;5'UTR	RANGAP1;RANGAP1;RANGAP1;RANGAP1	ENST00000405486.1;ENST00000356244.3;ENST00000356244.3;ENST00000405383.1	TSS200;1stExon;5'UTR;5'UTR	RANGAP1;RANGAP1;RANGAP1;RANGAP1;RANGAP1	ENST00000422838.1;ENST00000405486.1;ENST00000356244.3;ENST00000356244.3;ENST00000405383.1	TSS200;TSS200;1stExon;5'UTR;5'UTR		0.171248	2.03917	0.049406	0.320622	4.15823
cg00286701	chr7	chr7:2583206-2583542	Island	Body				BRAT1;BRAT1;BRAT1;BRAT1	ENST00000493232.1;ENST00000493232.1;ENST00000467558.1;ENST00000469750.1	3'UTR;1stExon;3'UTR;3'UTR		-0.154336	-2.03919	0.0494045	0.320614	4.15829
cg19138139	chr1		OpenSea								chr1:11947525-11947675	0.205913	2.03919	0.0494044	0.320614	4.15829
cg01071313	chr17	chr17:18161711-18162316	Island	TSS200	FLII;FLII;FLII;FLII	ENST00000478416.1;ENST00000379450.4;ENST00000545457.1;ENST00000327031.3	TSS200;TSS200;TSS200;TSS200	FLII;FLII;FLII;FLII;FLII	ENST00000478416.1;ENST00000473425.1;ENST00000379450.4;ENST00000545457.1;ENST00000327031.3	TSS200;TSS200;TSS200;TSS200;TSS200	chr17:18161140-18162450	0.157426	2.0392	0.0494037	0.320614	4.15832
cg11106652	chr4	chr4:56915270-56915901	S_Shelf									0.305065	2.03921	0.049402	0.320605	4.15839
cg24976321	chr1		OpenSea		AL358175.2;AL592494.5	ENST00000445260.1;ENST00000417218.1	TSS1500;5'UTR	AL358175.2;AL592494.5	ENST00000445260.1;ENST00000417218.1	TSS1500;5'UTR		0.268406	2.03921	0.0494019	0.320605	4.15839
cg21858772	chr16		OpenSea	Body;Body				WWOX	ENST00000569332.1	3'UTR		0.24842	2.03922	0.049401	0.320604	4.15842
cg13590605	chr22		OpenSea	Body;TSS1500	PISD	ENST00000478893.1	3'UTR	PISD;PISD;PISD;PISD;PISD;PISD	ENST00000473770.1;ENST00000478893.1;ENST00000460723.1;ENST00000437808.1;ENST00000474017.1;ENST00000491342.1	3'UTR;3'UTR;3'UTR;3'UTR;3'UTR;3'UTR		0.156762	2.03922	0.0494008	0.320604	4.15843
cg23016726	chr22		OpenSea	1stExon;1stExon	CACNA1I;CACNA1I	ENST00000400164.3;ENST00000407673.1	1stExon;1stExon	CACNA1I;CACNA1I	ENST00000336649.4;ENST00000407673.1	1stExon;1stExon		0.191939	2.03923	0.0493998	0.320601	4.15847
cg17437741	chr12		OpenSea		RP11-123O10.4	ENST00000535721.1	3'UTR	RP11-123O10.4	ENST00000535721.1	3'UTR		-0.123651	-2.03924	0.0493992	0.3206	4.15849
cg12495333	chr12		OpenSea	Body				KRT79	ENST00000546453.1	TSS1500	chr12:53225265-53225615	0.129983	2.03924	0.0493989	0.3206	4.1585
cg18628094	chr12	chr12:128751041-128753151	Island	TSS1500	TMEM132C	ENST00000435159.2	TSS1500	TMEM132C	ENST00000435159.2	TSS1500	chr12:128750345-128752115	-0.216194	-2.03924	0.0493989	0.3206	4.1585
cg11760983	chr8		OpenSea	Body				EIF3H;EIF3H;EIF3H;EIF3H	ENST00000522800.1;ENST00000518034.1;ENST00000517974.1;ENST00000519046.1	3'UTR;3'UTR;3'UTR;3'UTR	chr8:117726600-117726950	0.160224	2.03924	0.0493988	0.3206	4.15851
cg07737644	chr7		OpenSea								chr7:40961125-40961470	0.253043	2.03924	0.0493986	0.3206	4.15852
cg17823320	chr8	chr8:19674263-19675236	Island	1stExon	INTS10;INTS10;INTS10	ENST00000397977.3;ENST00000521758.1;ENST00000521758.1	1stExon;1stExon;5'UTR	INTS10;INTS10;INTS10;INTS10;INTS10;INTS10;INTS10;INTS10	ENST00000397977.3;ENST00000518424.1;ENST00000522114.1;ENST00000520985.1;ENST00000520985.1;ENST00000521758.1;ENST00000523869.1;ENST00000521758.1	1stExon;1stExon;1stExon;1stExon;5'UTR;1stExon;1stExon;5'UTR	chr8:19675080-19675555	0.161912	2.03925	0.0493985	0.3206	4.15852
cg09987548	chr4		OpenSea									0.25521	2.03925	0.0493982	0.3206	4.15853
cg21595728	chr14		OpenSea								chr14:65585105-65585495	0.127572	2.03925	0.0493975	0.3206	4.15856
cg03860236	chr10		OpenSea								chr10:113235480-113235770	-0.24447	-2.03926	0.0493973	0.3206	4.15857
cg24821307	chr3		OpenSea									0.329418	2.03926	0.0493973	0.3206	4.15857
cg03939618	chr5	chr5:102201583-102201912	N_Shore	5'UTR;5'UTR;5'UTR;5'UTR;5'UTR;1stExon;1stExon;1stExon;1stExon;1stExon;Body	PAM;PAM;PAM;PAM;PAM;PAM;PAM;PAM;PAM;PAM;PAM;PAM;PAM	ENST00000274392.9;ENST00000455264.2;ENST00000438793.3;ENST00000438793.3;ENST00000346918.2;ENST00000346918.2;ENST00000432578.1;ENST00000304400.7;ENST00000513648.1;ENST00000348126.2;ENST00000379787.4;ENST00000513648.1;ENST00000379787.4	TSS1500;TSS1500;5'UTR;1stExon;5'UTR;1stExon;TSS1500;TSS200;1stExon;5'UTR;1stExon;5'UTR;5'UTR	PAM;PAM;PAM;PAM;PAM;PAM;PAM;PAM;PAM;PAM;PAM;PAM;PAM;PAM;PAM;PAM;PAM;PAM;PAM;PAM;PAM;PAM;PAM;PAM;PAM	ENST00000511839.1;ENST00000274392.9;ENST00000455264.2;ENST00000509636.1;ENST00000511477.1;ENST00000506006.1;ENST00000509832.1;ENST00000438793.3;ENST00000438793.3;ENST00000346918.2;ENST00000346918.2;ENST00000432578.1;ENST00000304400.7;ENST00000345721.2;ENST00000513648.1;ENST00000348126.2;ENST00000379787.4;ENST00000509523.1;ENST00000513648.1;ENST00000505654.1;ENST00000508060.1;ENST00000510208.1;ENS…	5'UTR;TSS1500;TSS1500;TSS1500;5'UTR;5'UTR;5'UTR;5'UTR;1stExon;5'UTR;1stExon;TSS1500;TSS200;5'UTR;1stExon;5'UTR;1stExon;5'UTR;5'UTR;5'UTR;5'UTR;5'UTR;5'UTR;5'UTR;5'UTR	chr5:102200960-102202375	0.24261	2.03926	0.0493973	0.3206	4.15857
cg02324770	chr15		OpenSea	Body							chr15:40022740-40023075	-0.104398	-2.03926	0.0493972	0.3206	4.15857
cg17980936	chr12		OpenSea								chr12:13023460-13023715	-0.122535	-2.03926	0.0493971	0.3206	4.15857
cg03971681	chr18		OpenSea	Body;Body							chr18:66604380-66604750	0.262937	2.03926	0.0493967	0.3206	4.15859
cg04352161	chr19	chr19:2354289-2354560	S_Shore								chr19:2355745-2356015	-0.197446	-2.03926	0.0493964	0.3206	4.1586
cg23920472	chr11	chr11:47447704-47448257	Island	TSS200	PSMC3;PSMC3;PSMC3;PSMC3	ENST00000298852.3;ENST00000530912.1;ENST00000528362.1;ENST00000531653.1	TSS200;TSS200;TSS1500;TSS1500	PSMC3;PSMC3;PSMC3;PSMC3;PSMC3;PSMC3;PSMC3;PSMC3;PSMC3;PSMC3	ENST00000531051.1;ENST00000524447.1;ENST00000530887.1;ENST00000530651.1;ENST00000298852.3;ENST00000530912.1;ENST00000528362.1;ENST00000527906.1;ENST00000526993.1;ENST00000531653.1	TSS1500;TSS1500;TSS1500;TSS1500;TSS200;TSS200;TSS1500;TSS1500;TSS1500;TSS1500	chr11:47447625-47448290	0.176753	2.03927	0.0493963	0.3206	4.1586
cg06580966	chr16		OpenSea	Body;Body;Body;Body;Body;Body								0.276843	2.03927	0.0493954	0.3206	4.15864
cg02555727	chr12	chr12:129280256-129280486	S_Shore	Body				SLC15A4	ENST00000376744.4	3'UTR	chr12:129280905-129281575	0.229742	2.03928	0.049395	0.3206	4.15866
cg12982531	chr6		OpenSea								chr6:71938140-71938530	-0.283995	-2.03928	0.0493948	0.3206	4.15866
cg00634575	chr9		OpenSea	Body;Body;Body								0.148543	2.03928	0.0493945	0.3206	4.15867
cg20248394	chr1		OpenSea									0.190525	2.03929	0.0493942	0.3206	4.15869
cg03132592	chr9	chr9:134954960-134955335	S_Shore	TSS1500;TSS1500;TSS1500	MED27;MED27;MED27	ENST00000357028.2;ENST00000372184.3;ENST00000292035.5	TSS1500;TSS1500;TSS1500	MED27;MED27;MED27	ENST00000357028.2;ENST00000372184.3;ENST00000292035.5	TSS1500;TSS1500;TSS1500		0.136932	2.03929	0.049394	0.3206	4.15869
cg07324381	chr9		OpenSea	Body;Body;TSS1500							chr9:139221605-139223555	-0.175316	-2.03929	0.0493936	0.3206	4.15871
cg15716479	chr19		OpenSea		AD000090.1	ENST00000516857.1	TSS200	AD000090.1	ENST00000516857.1	TSS200	chr19:36066400-36066810	0.183404	2.03929	0.0493936	0.3206	4.15871
cg11553798	chr8		OpenSea		RP11-981G7.1	ENST00000562242.1	TSS200	RP11-981G7.1	ENST00000562242.1	TSS200		0.194006	2.03929	0.0493933	0.3206	4.15872
cg05505459	chr1	chr1:912869-913153	N_Shore	Body	C1orf170;C1orf170;C1orf170	ENST00000479361.1;ENST00000479361.1;ENST00000433179.2	3'UTR;1stExon;ExonBnd	C1orf170;C1orf170;C1orf170	ENST00000479361.1;ENST00000479361.1;ENST00000433179.2	3'UTR;1stExon;ExonBnd	chr1:911800-912055	-0.590397	-2.0393	0.0493924	0.3206	4.15876
cg10377299	chr21	chr21:45223462-45223724	S_Shore		RRP1;RRP1	ENST00000497547.1;ENST00000471909.1	3'UTR;5'UTR	RRP1;RRP1;RRP1	ENST00000497547.1;ENST00000467112.1;ENST00000471909.1	3'UTR;5'UTR;5'UTR	chr21:45224585-45224855	-0.123024	-2.03931	0.0493918	0.3206	4.15878
cg26226968	chr4	chr4:95128657-95129289	Island	TSS200;5'UTR;TSS200	SMARCAD1;SMARCAD1;RP11-363G15.2;SMARCAD1;SMARCAD1;SMARCAD1	ENST00000359052.4;ENST00000536267.1;ENST00000501965.2;ENST00000457823.2;ENST00000457823.2;ENST00000354268.4	5'UTR;TSS200;TSS1500;1stExon;5'UTR;TSS200	SMARCAD1;SMARCAD1;SMARCAD1;SMARCAD1;RP11-363G15.2;SMARCAD1;SMARCAD1;SMARCAD1	ENST00000394961.2;ENST00000359052.4;ENST00000536267.1;ENST00000510105.1;ENST00000501965.2;ENST00000457823.2;ENST00000457823.2;ENST00000354268.4	TSS1500;5'UTR;TSS200;TSS200;TSS1500;1stExon;5'UTR;TSS200	chr4:95128585-95129330	0.169195	2.03931	0.0493917	0.3206	4.15878
cg00181419	chr16		OpenSea	Body							chr16:4748665-4749010	-0.124622	-2.03931	0.0493915	0.3206	4.15879
cg03929173	chr4		OpenSea	5'UTR;Body	SEPT11;SEPT11	ENST00000512575.1;ENST00000510515.1	5'UTR;5'UTR	SEPT11;SEPT11;SEPT11;SEPT11;SEPT11	ENST00000512778.1;ENST00000512575.1;ENST00000510515.1;ENST00000504637.1;ENST00000512333.1	5'UTR;5'UTR;5'UTR;5'UTR;5'UTR		-0.108258	-2.03933	0.04939	0.3206	4.15885
cg18617941	chr22		OpenSea		U6	ENST00000516176.1	TSS200	U6	ENST00000516176.1	TSS200		0.238224	2.03934	0.0493879	0.3206	4.15893
cg00032805	chr4	chr4:165304328-165305177	Island	TSS200	MARCH1;MARCH1;MARCH1;MARCH1;MARCH1	ENST00000508725.1;ENST00000503008.1;ENST00000514618.1;ENST00000503008.1;ENST00000508725.1	1stExon;1stExon;5'UTR;5'UTR;3'UTR	MARCH1;MARCH1;MARCH1;MARCH1;MARCH1;MARCH1;MARCH1;MARCH1;MARCH1;MARCH1	ENST00000508725.1;ENST00000515471.1;ENST00000503008.1;ENST00000507270.1;ENST00000514618.1;ENST00000503008.1;ENST00000508725.1;ENST00000505391.1;ENST00000515471.1;ENST00000510075.1	1stExon;1stExon;1stExon;5'UTR;5'UTR;5'UTR;3'UTR;3'UTR;3'UTR;3'UTR	chr4:165304320-165305355	-0.213218	-2.03935	0.0493877	0.3206	4.15894
cg23122650	chr7		OpenSea	Body				COBL	ENST00000449281.1	5'UTR		0.309599	2.03935	0.0493871	0.3206	4.15896
cg09774917	chr6	chr6:10417384-10417842	Island	Body	TFAP2A	ENST00000482890.1	TSS1500	TFAP2A;TFAP2A;TFAP2A;TFAP2A;TFAP2A	ENST00000490875.1;ENST00000473652.1;ENST00000464323.1;ENST00000482890.1;ENST00000490875.1	3'UTR;3'UTR;3'UTR;TSS1500;1stExon	chr6:10416765-10417775	-0.221439	-2.03937	0.0493853	0.320592	4.15903
cg02039239	chr11	chr11:65487660-65488348	N_Shore	Body;Body;Body;Body;3'UTR	RNASEH2C	ENST00000308418.4	3'UTR	KAT5;KAT5;KAT5;RNASEH2C;RNASEH2C;RNASEH2C	ENST00000525600.1;ENST00000525600.1;ENST00000533596.1;ENST00000534482.1;ENST00000308418.4;ENST00000533698.1	1stExon;5'UTR;TSS200;3'UTR;3'UTR;3'UTR		-0.136476	-2.03938	0.0493844	0.320589	4.15907
cg21321568	chr2		OpenSea	Body	MYO7B	ENST00000272666.7	5'UTR	MYO7B	ENST00000272666.7	5'UTR	chr2:128345945-128346235	0.184256	2.0394	0.0493818	0.320574	4.15917
cg07746249	chr10		OpenSea	Body;Body;Body;Body	CTNNA3	ENST00000494580.1	3'UTR	CTNNA3	ENST00000494580.1	3'UTR		0.192772	2.0394	0.0493817	0.320574	4.15917
cg19216624	chr7	chr7:127747960-127748247	S_Shore								chr7:127749105-127749535	-0.208106	-2.0394	0.0493816	0.320574	4.15917
cg16994487	chr4		OpenSea		STOX2	ENST00000308497.4	3'UTR	STOX2	ENST00000308497.4	3'UTR		0.157477	2.03941	0.0493811	0.320574	4.15919
cg24869113	chr16	chr16:65154656-65157664	S_Shelf					CDH11	ENST00000563492.1	TSS200	chr16:65159800-65160130	0.234148	2.03941	0.0493811	0.320574	4.15919
cg12872535	chr1		OpenSea								chr1:167397685-167398035	0.281398	2.03941	0.049381	0.320574	4.1592
cg25404339	chr19	chr19:53757819-53758148	S_Shore	TSS200	ZNF677;ZNF677	ENST00000333952.4;ENST00000416063.2	TSS200;TSS1500	ZNF677;ZNF677	ENST00000333952.4;ENST00000416063.2	TSS200;TSS1500	chr19:53757940-53758595	-0.379002	-2.03942	0.04938	0.320574	4.15924
cg19249280	chr7	chr7:151145234-151145975	S_Shelf								chr7:151148725-151149010	0.208842	2.03943	0.0493794	0.320574	4.15926
cg12181529	chr7	chr7:65215732-65216495	Island	TSS1500;Body;Body	CCT6P1	ENST00000442266.1	TSS1500	CCT6P1;CCT6P1	ENST00000443108.1;ENST00000442266.1	TSS1500;TSS1500	chr7:65215360-65216075	0.175063	2.03943	0.049379	0.320574	4.15928
cg12839005	chr13		OpenSea	5'UTR	NALCN;NALCN;NALCN;NALCN	ENST00000376200.5;ENST00000251127.6;ENST00000376196.3;ENST00000470333.1	TSS1500;5'UTR;5'UTR;3'UTR	NALCN;NALCN;NALCN;NALCN;NALCN	ENST00000376200.5;ENST00000251127.6;ENST00000376196.3;ENST00000497170.1;ENST00000470333.1	TSS1500;5'UTR;5'UTR;3'UTR;3'UTR		0.213076	2.03943	0.0493789	0.320574	4.15928
cg03636488	chr12		OpenSea	Body							chr12:132550885-132551675	-0.453749	-2.03944	0.0493783	0.320574	4.1593
cg05300553	chr2		OpenSea								chr2:181049300-181049655	0.18707	2.03944	0.0493779	0.320574	4.15932
cg05524191	chr4		OpenSea	Body				TMPRSS11E	ENST00000510647.1	TSS200		0.228646	2.03944	0.0493775	0.320574	4.15933
cg17425351	chr11		OpenSea									0.247	2.03945	0.0493774	0.320574	4.15934
cg15910981	chr10	chr10:44069359-44070179	S_Shelf									0.281143	2.03945	0.0493773	0.320574	4.15934
cg06044767	chr8	chr8:142010440-142011907	S_Shore		PTK2	ENST00000519635.1	TSS1500	PTK2;PTK2	ENST00000517453.1;ENST00000519635.1	TSS1500;TSS1500	chr8:142012685-142013730	-0.0840965	-2.03945	0.0493773	0.320574	4.15934
cg17744933	chr19		OpenSea	Body							chr19:16599620-16600095	-0.29814	-2.03945	0.049377	0.320574	4.15935
cg10146199	chr4	chr4:157997166-157997686	S_Shore	5'UTR;5'UTR;5'UTR	GLRB;GLRB;GLRB;GLRB	ENST00000264428.4;ENST00000541722.1;ENST00000512619.1;ENST00000509282.1	5'UTR;5'UTR;5'UTR;5'UTR	GLRB;GLRB;GLRB;GLRB;GLRB;GLRB	ENST00000264428.4;ENST00000541722.1;ENST00000515642.1;ENST00000512619.1;ENST00000506411.1;ENST00000509282.1	5'UTR;5'UTR;5'UTR;5'UTR;5'UTR;5'UTR	chr4:157998165-157998590	-0.247362	-2.03945	0.0493769	0.320574	4.15936
cg20849146	chr7		OpenSea								chr7:17314260-17314790	-0.200195	-2.03945	0.0493765	0.320574	4.15937
cg14038617	chr9		OpenSea								chr9:85414180-85414550	0.153818	2.03945	0.0493765	0.320574	4.15937
cg00499912	chr4		OpenSea	Body;Body;Body	PPP3CA	ENST00000507176.1	5'UTR	PPP3CA;PPP3CA;PPP3CA	ENST00000507176.1;ENST00000525819.1;ENST00000529324.1	5'UTR;5'UTR;5'UTR		-0.129328	-2.03946	0.0493762	0.320574	4.15938
cg22663660	chr15		OpenSea	Body	RP11-355N15.1	ENST00000561083.1	3'UTR	RP11-355N15.1;LIPC;ALDH1A2;ALDH1A2	ENST00000561083.1;ENST00000559845.1;ENST00000558239.1;ENST00000560863.1	3'UTR;5'UTR;5'UTR;3'UTR		-0.0903466	-2.03946	0.0493762	0.320574	4.15938
cg02160746	chr17		OpenSea								chr17:78486965-78487235	0.203672	2.03946	0.0493759	0.320574	4.15939
cg05658748	chr9		OpenSea									0.167676	2.03947	0.0493744	0.320574	4.15945
cg26371206	chr20	chr20:17511478-17512209	Island	Body;TSS200	BFSP1;BFSP1;BFSP1;BFSP1	ENST00000377873.3;ENST00000473415.1;ENST00000544874.1;ENST00000536626.1	TSS200;3'UTR;5'UTR;5'UTR	BFSP1;BFSP1;BFSP1;BFSP1	ENST00000377873.3;ENST00000473415.1;ENST00000544874.1;ENST00000536626.1	TSS200;3'UTR;5'UTR;5'UTR	chr20:17511205-17512415	0.158221	2.03947	0.0493742	0.320574	4.15946
cg13657785	chr4	chr4:206377-206892	N_Shore	TSS1500	ZNF876P	ENST00000356347.3	TSS1500	ZNF876P	ENST00000356347.3	TSS1500		0.195773	2.03948	0.0493742	0.320574	4.15946
cg01838385	chr17		OpenSea	Body							chr17:43004245-43004590	-0.107401	-2.03948	0.049374	0.320574	4.15947
cg05156613	chr9	chr9:111617320-111618144	Island	1stExon	ACTL7B	ENST00000374667.3	1stExon	ACTL7B	ENST00000374667.3	1stExon	chr9:111617925-111619055	-0.114371	-2.03948	0.0493738	0.320574	4.15948
cg01659000	chr12	chr12:133263462-133264711	S_Shore	Body	PXMP2;PXMP2;RP13-672B3.2;PXMP2	ENST00000545677.1;ENST00000428960.2;ENST00000540119.1;ENST00000539093.1	5'UTR;TSS1500;5'UTR;TSS200	RP13-672B3.2;PXMP2;RP13-672B3.2;PXMP2	ENST00000537262.1;ENST00000428960.2;ENST00000540119.1;ENST00000539093.1	5'UTR;TSS1500;5'UTR;TSS200	chr12:133266220-133266815	-0.133819	-2.03949	0.0493732	0.320574	4.1595
cg27127809	chr10	chr10:94333247-94334467	Island	TSS200	IDE;IDE	ENST00000478361.1;ENST00000265986.6	TSS200;TSS200	IDE;IDE	ENST00000478361.1;ENST00000265986.6	TSS200;TSS200	chr10:94333465-94334015	0.171905	2.03949	0.0493728	0.320574	4.15951
cg12402555	chr1	chr1:17281818-17282056	Island	Body	CROCC	ENST00000375541.4	ExonBnd	CROCC	ENST00000375541.4	ExonBnd		0.214195	2.03949	0.0493726	0.320574	4.15952
cg11934304	chr15	chr15:40697781-40698368	Island	Body;Body	IVD	ENST00000490194.1	5'UTR	IVD;IVD;IVD	ENST00000490194.1;ENST00000558610.1;ENST00000558610.1	5'UTR;5'UTR;1stExon	chr15:40698105-40698695	0.127189	2.03951	0.0493707	0.320574	4.1596
cg06856891	chr4	chr4:74903953-74904589	N_Shore	Body	CXCL3	ENST00000511669.1	3'UTR	CXCL3;CXCL3;CXCL3	ENST00000511669.1;ENST00000502974.1;ENST00000510390.1	3'UTR;3'UTR;3'UTR	chr4:74903420-74903635	0.284974	2.03951	0.0493704	0.320574	4.15961
cg11795881	chr7		OpenSea	5'UTR;Body;Body	CCDC132;CCDC132;CCDC132	ENST00000544910.1;ENST00000541136.1;ENST00000317751.6	5'UTR;5'UTR;5'UTR	CCDC132;CCDC132;CCDC132;CCDC132;CCDC132	ENST00000544910.1;ENST00000541136.1;ENST00000485994.1;ENST00000317751.6;ENST00000477935.1	5'UTR;5'UTR;5'UTR;5'UTR;5'UTR	chr7:92874920-92875290	0.244621	2.03952	0.0493698	0.320574	4.15963
cg17788512	chr4	chr4:75858300-75859931	N_Shore	TSS1500	PARM1;PARM1	ENST00000513238.1;ENST00000307428.7	TSS1500;TSS1500	PARM1;PARM1	ENST00000513238.1;ENST00000307428.7	TSS1500;TSS1500		0.187964	2.03953	0.0493685	0.320573	4.15968
cg08596532	chr5		OpenSea	TSS1500	CTD-2247C11.3;CTD-2247C11.3;CTD-2247C11.1	ENST00000508201.1;ENST00000509382.1;ENST00000509057.1	TSS1500;TSS1500;3'UTR	CTD-2247C11.3;CTD-2247C11.3;CTD-2247C11.1	ENST00000508201.1;ENST00000509382.1;ENST00000509057.1	TSS1500;TSS1500;3'UTR		0.218679	2.03954	0.0493679	0.320572	4.1597
cg12024681	chr1		OpenSea		RP13-392I16.1;RP13-392I16.1	ENST00000441033.1;ENST00000441033.1	3'UTR;1stExon	RP13-392I16.1;RP13-392I16.1	ENST00000441033.1;ENST00000441033.1	3'UTR;1stExon	chr1:9563405-9563675	0.136368	2.03954	0.0493678	0.320572	4.15971
cg03458541	chr5		OpenSea		CTC-229L21.1	ENST00000520587.1	5'UTR	CTC-229L21.1	ENST00000520587.1	5'UTR	chr5:173603605-173604015	0.189578	2.03955	0.0493664	0.320567	4.15976
cg06260964	chr7	chr7:2472245-2473567	Island	Body								-0.222956	-2.03955	0.0493663	0.320567	4.15977
cg16146794	chr14	chr14:101201559-101201763	N_Shore	Body								0.102928	2.03955	0.0493662	0.320567	4.15977
cg14542004	chr4	chr4:3565311-3567185	S_Shore								chr4:3568080-3568255	-0.0825164	-2.03956	0.0493654	0.320567	4.1598
cg18785530	chr15		OpenSea	Body	SNORA25	ENST00000364121.1	TSS200	SNORA25	ENST00000364121.1	TSS200	chr15:85395665-85396035	-0.110631	-2.03956	0.0493649	0.320567	4.15982
cg09107344	chr12	chr12:53613716-53615103	N_Shore	Body;Body	RARG;RARG	ENST00000327550.3;ENST00000543762.1	5'UTR;3'UTR	RARG;RARG;RARG;RARG	ENST00000548284.1;ENST00000327550.3;ENST00000543762.1;ENST00000550265.1	3'UTR;5'UTR;3'UTR;3'UTR	chr12:53610805-53614615	-0.223145	-2.03957	0.0493643	0.320566	4.15984
cg27168438	chr3	chr3:28282826-28283457	Island	TSS200	CMC1;CMC1	ENST00000466830.1;ENST00000423894.1	TSS200;TSS200	CMC1;CMC1;CMC1;CMC1	ENST00000477739.1;ENST00000466830.1;ENST00000423894.1;ENST00000334841.6	TSS200;TSS200;TSS200;TSS200	chr3:28282880-28283195	0.13883	2.03959	0.0493617	0.320551	4.15995
cg07511317	chr14		OpenSea	Body;Body	KLC1	ENST00000347839.6	3'UTR	KLC1;KLC1;KLC1;KLC1;KLC1;KLC1;KLC1	ENST00000538504.2;ENST00000557143.1;ENST00000535194.2;ENST00000537046.2;ENST00000347839.6;ENST00000557686.1;ENST00000554228.1	5'UTR;5'UTR;3'UTR;3'UTR;3'UTR;3'UTR;3'UTR	chr14:104159840-104160135	-0.11916	-2.0396	0.0493615	0.320551	4.15995
cg08924554	chr4	chr4:57975860-57976916	Island	TSS1500	IGFBP7;RP11-12A1.1;RP11-12A1.1	ENST00000295666.4;ENST00000499667.2;ENST00000508328.1	TSS1500;5'UTR;5'UTR	IGFBP7;RP11-12A1.1;RP11-12A1.1	ENST00000295666.4;ENST00000499667.2;ENST00000508328.1	TSS1500;5'UTR;5'UTR	chr4:57975605-57977855	-0.136072	-2.0396	0.0493615	0.320551	4.15996
cg25845027	chr8		OpenSea									0.313475	2.03961	0.04936	0.320548	4.16001
cg08371934	chr19	chr19:5977440-5978816	S_Shore	TSS1500;TSS1500;TSS1500	RANBP3	ENST00000034275.7	TSS1500	RANBP3	ENST00000034275.7	TSS1500	chr19:5979620-5980110	0.206196	2.03962	0.0493595	0.320547	4.16003
cg23911417	chr1		OpenSea	Body								0.156073	2.03963	0.0493581	0.32054	4.16009
cg02465979	chr6		OpenSea	Body				TRIM27	ENST00000481474.1	3'UTR		-0.135997	-2.03963	0.0493579	0.32054	4.16009
cg18095938	chr5		OpenSea									0.106659	2.03963	0.0493577	0.32054	4.1601
cg14209416	chr11		OpenSea									0.199645	2.03964	0.0493573	0.32054	4.16012
cg17194668	chr15		OpenSea	3'UTR	WDR73;WDR73	ENST00000434634.2;ENST00000398528.3	3'UTR;3'UTR	WDR73;WDR73;WDR73;WDR73;WDR73;WDR73	ENST00000434634.2;ENST00000558608.1;ENST00000559994.1;ENST00000398528.3;ENST00000559015.1;ENST00000559126.1	3'UTR;3'UTR;3'UTR;3'UTR;3'UTR;3'UTR		-0.129636	-2.03964	0.0493572	0.32054	4.16012
cg22250641	chr1	chr1:173837172-173837917	N_Shelf	Body;TSS1500;TSS1500;TSS200	GAS5;SNORD81;SNORD47;SNORD80	ENST00000431268.1;ENST00000363840.1;ENST00000365524.1;ENST00000364822.1	3'UTR;TSS1500;TSS1500;TSS200	GAS5;GAS5;GAS5;GAS5;GAS5;GAS5;GAS5;GAS5;GAS5;GAS5;GAS5;GAS5;SNORD81;GAS5;GAS5;SNORD47;GAS5;GAS5;GAS5	ENST00000454813.1;ENST00000434796.1;ENST00000449289.1;ENST00000414075.1;ENST00000448718.1;ENST00000452197.1;ENST00000450589.1;ENST00000436656.1;ENST00000430245.1;ENST00000422183.1;ENST00000454068.1;ENST00000449589.1;ENST00000363840.1;ENST00000422008.1;ENST00000442067.1;ENST00000365524.1;ENST00000444470.1;ENST00000422207.1;ENST00000455838.1	TSS200;TSS200;3'UTR;3'UTR;3'UTR;3'UTR;3'UTR;3'UTR;3'UTR;3'UTR;3'UTR;3'UTR;TSS1500;3'UTR;3'UTR;TSS1500;TSS200;TSS200;3'UTR	chr1:173834000-173834450	0.250843	2.03964	0.0493567	0.32054	4.16014
cg15260022	chr10		OpenSea	Body;Body;Body;Body;Body;Body							chr10:71650325-71650595	0.200746	2.03966	0.0493553	0.320537	4.16019
cg13070573	chr20		OpenSea	TSS200	DLGAP4;DLGAP4;DLGAP4	ENST00000401952.2;ENST00000373907.2;ENST00000373913.3	TSS200;TSS200;5'UTR	DLGAP4;DLGAP4;DLGAP4	ENST00000401952.2;ENST00000373907.2;ENST00000373913.3	TSS200;TSS200;5'UTR	chr20:34995245-34995655	0.164015	2.03966	0.0493546	0.320535	4.16022
cg23525051	chr15	chr15:38856262-38857658	N_Shelf	Body;Body	RASGRP1	ENST00000539159.1	5'UTR	RASGRP1;RASGRP1;RASGRP1;RASGRP1;RASGRP1	ENST00000560929.1;ENST00000561117.1;ENST00000539159.1;ENST00000558432.1;ENST00000558418.1	5'UTR;5'UTR;5'UTR;TSS1500;TSS1500		0.317995	2.03966	0.0493545	0.320535	4.16022
cg13798300	chr4	chr4:82135888-82136535	S_Shore		PRKG2;PRKG2	ENST00000395578.1;ENST00000418486.2	TSS1500;TSS1500	PRKG2;PRKG2	ENST00000395578.1;ENST00000418486.2	TSS1500;TSS1500	chr4:82136560-82136995	-0.505649	-2.03967	0.0493543	0.320535	4.16023
cg14592319	chr13		OpenSea	Body;Body	UPF3A	ENST00000475218.1	5'UTR	UPF3A;UPF3A;UPF3A;UPF3A	ENST00000480362.1;ENST00000474056.1;ENST00000493727.1;ENST00000475218.1	5'UTR;5'UTR;5'UTR;5'UTR	chr13:115062445-115062795	0.23943	2.03967	0.0493542	0.320535	4.16024
cg04461123	chr4	chr4:77661449-77663084	Island	Body	SHROOM3	ENST00000380735.3	3'UTR	SHROOM3;SHROOM3;SHROOM3	ENST00000486758.1;ENST00000380735.3;ENST00000469923.1	5'UTR;3'UTR;5'UTR	chr4:77661665-77661895	0.237508	2.03968	0.0493532	0.320535	4.16028
cg24818183	chr4	chr4:44680343-44680741	S_Shore	Body	YIPF7;GUF1	ENST00000508947.1;ENST00000506793.1	TSS1500;5'UTR	YIPF7;GUF1	ENST00000508947.1;ENST00000506793.1	TSS1500;5'UTR	chr4:44680020-44681010	0.159551	2.03968	0.0493526	0.320535	4.1603
cg14482068	chr15	chr15:49447339-49447576	N_Shore	TSS1500;Body;Body	GALK2	ENST00000327171.3	TSS1500	COPS2;GALK2;GALK2;GALK2;GALK2;GALK2;GALK2;GALK2	ENST00000558545.1;ENST00000559883.1;ENST00000559963.1;ENST00000327171.3;ENST00000560654.1;ENST00000558775.1;ENST00000561074.1;ENST00000559040.1	3'UTR;TSS1500;TSS1500;TSS1500;TSS1500;TSS1500;TSS1500;TSS1500	chr15:49447085-49448075	0.182797	2.03968	0.0493524	0.320535	4.16031
cg00574684	chr6		OpenSea		Y_RNA	ENST00000364594.1	TSS1500	Y_RNA	ENST00000364594.1	TSS1500	chr6:80012160-80012335	-0.106369	-2.03968	0.0493524	0.320535	4.16031
cg16176120	chr20	chr20:47001708-47001971	Island								chr20:47001525-47002375	0.209027	2.0397	0.0493512	0.320533	4.16035
cg16987638	chr6	chr6:1601624-1602138	N_Shore									0.197851	2.0397	0.0493512	0.320533	4.16036
cg21946699	chr16		OpenSea	TSS1500	CTD-2600O9.1	ENST00000564282.1	TSS1500	CTD-2600O9.1;CTD-2600O9.1;KIFC3	ENST00000564282.1;ENST00000566652.1;ENST00000565684.1	TSS1500;5'UTR;5'UTR	chr16:57844225-57844635	0.147712	2.0397	0.0493512	0.320533	4.16036
cg00734018	chr20	chr20:62193966-62198985	Island	Body;Body								-0.135002	-2.0397	0.0493507	0.320533	4.16037
cg04706530	chr5		OpenSea									0.232664	2.03971	0.0493499	0.320533	4.1604
cg02861719	chr1		OpenSea	Body;Body;Body				RAP1GAP	ENST00000495204.1	3'UTR	chr1:21925565-21925915	0.188628	2.03971	0.0493499	0.320533	4.1604
cg08072911	chr15		OpenSea									0.211848	2.03971	0.0493492	0.320533	4.16043
cg19069884	chr15		OpenSea	Body	CHSY1	ENST00000543813.1	TSS200	CHSY1;CHSY1;CHSY1;CHSY1	ENST00000543813.1;ENST00000561414.1;ENST00000561143.1;ENST00000560766.1	TSS200;TSS1500;3'UTR;TSS200	chr15:101727965-101728450	0.20215	2.03972	0.0493486	0.320533	4.16045
cg04163147	chr11		OpenSea	1stExon;3'UTR	OR52B4;OR52B4	ENST00000408920.2;ENST00000408920.2	3'UTR;1stExon	OR52B4;OR52B4	ENST00000408920.2;ENST00000408920.2	3'UTR;1stExon		-0.111625	-2.03972	0.0493482	0.320533	4.16047
cg16216829	chr10		OpenSea	Body;TSS1500;Body;Body;Body;Body	SNORA12;CWF19L1	ENST00000391162.1;ENST00000478047.1	TSS1500;3'UTR	CWF19L1;SNORA12;CWF19L1;CWF19L1;CWF19L1;CWF19L1;CWF19L1	ENST00000485266.1;ENST00000391162.1;ENST00000466408.1;ENST00000468709.1;ENST00000482452.1;ENST00000478047.1;ENST00000466955.1	3'UTR;TSS1500;3'UTR;3'UTR;3'UTR;3'UTR;3'UTR	chr10:101998265-101998490	0.345525	2.03972	0.0493482	0.320533	4.16047
cg14076417	chr5		OpenSea	TSS200	CCL28;CCL28	ENST00000537013.1;ENST00000361115.4	TSS200;TSS200	CCL28;CCL28;CCL28;CCL28	ENST00000537013.1;ENST00000514421.1;ENST00000489442.1;ENST00000361115.4	TSS200;TSS200;TSS200;TSS200	chr5:43412405-43412635	0.302971	2.03972	0.0493481	0.320533	4.16047
cg08546494	chr2	chr2:102867093-102867827	Island									-0.278457	-2.03973	0.0493479	0.320533	4.16048
cg08247552	chr8	chr8:1263423-1266338	Island									0.174808	2.03973	0.0493477	0.320533	4.16049
cg22289810	chr17	chr17:29421595-29422067	Island	TSS1500;TSS1500;TSS1500	NF1	ENST00000431387.3	TSS1500	NF1;NF1	ENST00000487476.1;ENST00000489712.1	TSS1500;TSS1500	chr17:29421365-29421715	-0.34668	-2.03973	0.0493476	0.320533	4.16049
cg23407507	chr10	chr10:44879714-44882391	Island	TSS200;TSS200;TSS200	CXCL12;CXCL12;CXCL12;CXCL12	ENST00000374426.2;ENST00000395795.4;ENST00000374429.2;ENST00000496375.1	TSS200;TSS200;TSS200;3'UTR	CXCL12;CXCL12;CXCL12;CXCL12;CXCL12	ENST00000374426.2;ENST00000395795.4;ENST00000488591.1;ENST00000374429.2;ENST00000496375.1	TSS200;TSS200;TSS200;TSS200;3'UTR	chr10:44880060-44882015	0.128921	2.03973	0.0493469	0.320533	4.16052
cg17083541	chr20		OpenSea								chr20:46507285-46507750	0.198533	2.03974	0.0493461	0.320533	4.16055
cg22662863	chr5		OpenSea	Body;5'UTR;Body				PRR16	ENST00000509923.1	5'UTR		0.302573	2.03974	0.0493459	0.320533	4.16056
cg15635330	chr17		OpenSea					AC007639.1	ENST00000453722.1	3'UTR		0.272042	2.03976	0.0493443	0.320531	4.16062
cg11287286	chrX		OpenSea	5'UTR;5'UTR;5'UTR;5'UTR;5'UTR;5'UTR;5'UTR;5'UTR;5'UTR	FAM156A;FAM156A	ENST00000414076.2;ENST00000512364.1	5'UTR;5'UTR	FAM156A;FAM156A;FAM156A;FAM156A;FAM156A;FAM156A;FAM156A;FAM156A	ENST00000414076.2;ENST00000416923.1;ENST00000451084.2;ENST00000512364.1;ENST00000475552.1;ENST00000511863.1;ENST00000515858.1;ENST00000505062.1	5'UTR;5'UTR;5'UTR;5'UTR;3'UTR;3'UTR;3'UTR;3'UTR		0.18216	2.03976	0.0493442	0.320531	4.16063
cg03003291	chr12		OpenSea	Body;Body;Body;Body	RP11-230G5.2;RP11-230G5.2;RP11-230G5.2;RP11-230G5.2;RP11-230G5.2;RP11-230G5.2	ENST00000546198.1;ENST00000537298.1;ENST00000544557.1;ENST00000537250.1;ENST00000535315.1;ENST00000539653.1	3'UTR;3'UTR;3'UTR;3'UTR;3'UTR;3'UTR	RP11-230G5.2;RP11-230G5.2;RP11-230G5.2;RP11-230G5.2;RP11-230G5.2;RP11-230G5.2	ENST00000546198.1;ENST00000537298.1;ENST00000544557.1;ENST00000537250.1;ENST00000535315.1;ENST00000539653.1	3'UTR;3'UTR;3'UTR;3'UTR;3'UTR;3'UTR	chr12:66024380-66024770	0.158847	2.03977	0.0493435	0.320531	4.16065
cg14232041	chr7		OpenSea	Body;Body;Body;Body;Body				RFC2;RFC2;RFC2;RFC2;RFC2;RFC2;RFC2;RFC2	ENST00000494019.1;ENST00000480432.1;ENST00000485545.1;ENST00000493156.1;ENST00000470266.1;ENST00000479105.2;ENST00000491206.1;ENST00000463194.1	3'UTR;3'UTR;TSS200;3'UTR;3'UTR;3'UTR;3'UTR;3'UTR		-0.133837	-2.03977	0.0493431	0.320531	4.16067
cg19439768	chr7	chr7:150068756-150070051	S_Shore	1stExon;3'UTR;3'UTR;3'UTR;3'UTR	REPIN1;REPIN1;RP4-584D14.5;REPIN1;REPIN1	ENST00000425389.2;ENST00000479668.1;ENST00000488310.1;ENST00000425389.2;ENST00000397281.2	1stExon;3'UTR;TSS1500;3'UTR;3'UTR	REPIN1;REPIN1;RP4-584D14.5;REPIN1;REPIN1;ZNF775	ENST00000425389.2;ENST00000479668.1;ENST00000488310.1;ENST00000425389.2;ENST00000397281.2;ENST00000478789.1	1stExon;3'UTR;TSS1500;3'UTR;3'UTR;5'UTR	chr7:150070700-150070955	-0.293408	-2.03977	0.0493428	0.320531	4.16068
cg12845051	chr5	chr5:1226976-1227305	Island	Body				SLC6A18	ENST00000513607.2	5'UTR		0.16649	2.03977	0.0493428	0.320531	4.16068
cg16267059	chr15	chr15:44119074-44119277	N_Shore	TSS200	MFAP1	ENST00000267812.3	TSS200	MFAP1	ENST00000267812.3	TSS200		0.163947	2.03978	0.0493424	0.320531	4.1607
cg21108805	chr12		OpenSea	Body	WIF1	ENST00000535025.1	TSS1500	WIF1	ENST00000535025.1	TSS1500	chr12:65478685-65478870	0.233682	2.03978	0.0493421	0.320531	4.16071
cg26975040	chr2		OpenSea	Body	HDAC4	ENST00000456922.2	5'UTR	HDAC4;HDAC4;HDAC4;HDAC4;HDAC4	ENST00000446876.1;ENST00000463007.1;ENST00000493582.1;ENST00000535493.1;ENST00000456922.2	5'UTR;3'UTR;3'UTR;3'UTR;5'UTR	chr2:240205740-240206135	-0.189638	-2.03979	0.0493409	0.320528	4.16075
cg10689504	chr8		OpenSea	Body;Body							chr8:41862905-41863275	-0.301242	-2.03979	0.0493407	0.320529	4.16076
cg20650470	chr8		OpenSea		RP11-351C8.1	ENST00000520224.1	3'UTR	RP11-351C8.1	ENST00000520224.1	3'UTR	chr8:127780805-127781095	-0.123662	-2.0398	0.0493398	0.320527	4.1608
cg09043854	chr2		OpenSea	Body;Body;Body	AC015971.2;AC015971.2;AC015971.2	ENST00000424788.1;ENST00000426549.1;ENST00000439077.1	TSS1500;TSS200;5'UTR	AC015971.2;AC015971.2;AC015971.2;RNF103	ENST00000424788.1;ENST00000426549.1;ENST00000439077.1;ENST00000472030.1	TSS1500;TSS200;5'UTR;3'UTR		-0.294484	-2.03981	0.0493393	0.320526	4.16081
cg08166600	chr1	chr1:165086756-165087026	N_Shelf								chr1:165083600-165083855	0.1323	2.03981	0.0493392	0.320526	4.16082
cg14623043	chr11		OpenSea								chr11:102828740-102828990	0.168787	2.03981	0.0493392	0.320526	4.16082
cg04454088	chr19	chr19:662284-663337	N_Shore	Body							chr19:661265-661915	0.265627	2.03982	0.0493381	0.320525	4.16086
cg05767426	chr17		OpenSea	5'UTR;5'UTR	ARSG	ENST00000452479.1	5'UTR	ARSG	ENST00000452479.1	5'UTR	chr17:66297485-66298110	-0.106273	-2.03982	0.0493375	0.320524	4.16088
cg18954662	chr16		OpenSea								chr16:48942145-48942415	0.275471	2.03982	0.0493374	0.320524	4.16089
cg18794475	chr8	chr8:55533803-55534033	Island	Body	RP1	ENST00000427058.2	5'UTR	RP1	ENST00000427058.2	5'UTR	chr8:55533645-55534095	-0.209651	-2.03984	0.049336	0.320519	4.16094
cg09096234	chr5	chr5:135364507-135365036	S_Shore	Body	TGFBI;TGFBI	ENST00000398813.3;ENST00000504185.1	5'UTR;5'UTR	TGFBI;TGFBI;TGFBI	ENST00000398813.3;ENST00000504185.1;ENST00000506699.1	5'UTR;5'UTR;5'UTR		0.322638	2.03984	0.0493356	0.320519	4.16096
cg15645524	chr1		OpenSea								chr1:230637625-230637910	0.156571	2.03984	0.0493356	0.320519	4.16096
cg12675870	chr11	chr11:8615397-8615889	Island	TSS200	STK33;STK33;STK33	ENST00000396673.1;ENST00000358872.3;ENST00000534493.1	TSS200;5'UTR;5'UTR	STK33;STK33;STK33;STK33;STK33;STK33;STK33;STK33;STK33	ENST00000315204.1;ENST00000431279.2;ENST00000532336.1;ENST00000418597.1;ENST00000526517.1;ENST00000358872.3;ENST00000534493.1;ENST00000422559.2;ENST00000454443.2	TSS200;TSS200;TSS200;TSS200;3'UTR;5'UTR;5'UTR;5'UTR;5'UTR	chr11:8615325-8616015	0.20385	2.03985	0.0493348	0.320519	4.16099
cg00598479	chr6		OpenSea	TSS1500;Body;Body	RP11-472M19.2	ENST00000426453.1	5'UTR	DST;DST;DST;DST;RP11-472M19.2	ENST00000523967.1;ENST00000524302.1;ENST00000517937.1;ENST00000520645.1;ENST00000426453.1	TSS1500;TSS1500;TSS1500;TSS1500;5'UTR	chr6:56717440-56717715	0.235377	2.03985	0.0493346	0.320519	4.161
cg26967050	chr15	chr15:89954603-89955182	N_Shore									-0.226525	-2.03985	0.0493346	0.320519	4.161
cg20026939	chr18	chr18:44789742-44790678	N_Shore								chr18:44788265-44789595	-0.269348	-2.03986	0.0493343	0.320519	4.16101
cg12784704	chr12		OpenSea	5'UTR;5'UTR;5'UTR;TSS200;Body;Body;Body;Body;5'UTR;5'UTR	LMO3;LMO3;LMO3;LMO3;LMO3;LMO3;LMO3;LMO3;LMO3;LMO3;LMO3;LMO3;LMO3	ENST00000535535.1;ENST00000537304.1;ENST00000447609.1;ENST00000540445.1;ENST00000261169.6;ENST00000320122.6;ENST00000537568.1;ENST00000542544.1;ENST00000354662.1;ENST00000441439.2;ENST00000534946.1;ENST00000540848.1;ENST00000541846.1	5'UTR;5'UTR;5'UTR;5'UTR;TSS1500;TSS200;3'UTR;5'UTR;5'UTR;5'UTR;5'UTR;5'UTR;5'UTR	LMO3;LMO3;LMO3;LMO3;LMO3;LMO3;LMO3;LMO3;LMO3;LMO3;LMO3;LMO3;LMO3;LMO3;LMO3;LMO3;LMO3;LMO3;LMO3;LMO3;LMO3;LMO3;LMO3;LMO3;LMO3;LMO3;LMO3;LMO3;LMO3;LMO3;LMO3;LMO3;MGST1	ENST00000543721.1;ENST00000539232.1;ENST00000535535.1;ENST00000453727.2;ENST00000537304.1;ENST00000447609.1;ENST00000541764.1;ENST00000540445.1;ENST00000536172.1;ENST00000546281.1;ENST00000537757.1;ENST00000545436.1;ENST00000439600.2;ENST00000261169.6;ENST00000320122.6;ENST00000536509.1;ENST00000332914.6;ENST00000537568.1;ENST00000544276.1;ENST00000544754.1;ENST00000542544.1;ENST00000541589.1;ENS…	3'UTR;5'UTR;5'UTR;5'UTR;5'UTR;5'UTR;5'UTR;5'UTR;5'UTR;5'UTR;5'UTR;TSS1500;TSS1500;TSS1500;TSS200;3'UTR;3'UTR;3'UTR;3'UTR;5'UTR;5'UTR;5'UTR;5'UTR;5'UTR;5'UTR;5'UTR;5'UTR;5'UTR;5'UTR;5'UTR;5'UTR;5'UTR;5'UTR		0.163457	2.03986	0.0493339	0.320519	4.16103
cg26500143	chr12	chr12:125473414-125473824	N_Shelf	Body				DHX37	ENST00000539298.1	3'UTR	chr12:125470525-125470810	-0.137008	-2.03986	0.0493336	0.320519	4.16104
cg18331083	chr15		OpenSea		RP11-326N17.1	ENST00000560675.1	TSS200	RP11-326N17.1	ENST00000560675.1	TSS200		0.182878	2.03987	0.0493331	0.320519	4.16106
cg25198049	chr1	chr1:151512661-151513199	N_Shelf	Body				CGN;CGN	ENST00000473377.1;ENST00000467998.1	5'UTR;5'UTR	chr1:151509620-151509875	0.21636	2.03987	0.0493329	0.320519	4.16106
cg09827662	chr3	chr3:112280022-112280950	S_Shore	5'UTR;TSS1500;TSS1500	SLC35A5;ATG3;ATG3;ATG3;SLC35A5	ENST00000492406.1;ENST00000402314.2;ENST00000495756.1;ENST00000283290.5;ENST00000460713.1	5'UTR;TSS1500;TSS1500;TSS1500;TSS200	SLC35A5;SLC35A5;SLC35A5;ATG3;SLC35A5;ATG3;ATG3;ATG3;ATG3;SLC35A5;SLC35A5	ENST00000484995.1;ENST00000492406.1;ENST00000468642.1;ENST00000488910.1;ENST00000261034.2;ENST00000402314.2;ENST00000495756.1;ENST00000283290.5;ENST00000492886.1;ENST00000494706.1;ENST00000460713.1	5'UTR;5'UTR;5'UTR;TSS1500;5'UTR;TSS1500;TSS1500;TSS1500;TSS1500;TSS1500;TSS200	chr3:112281945-112282210	0.34131	2.03989	0.0493305	0.320511	4.16116
cg00597730	chr1		OpenSea	Body;Body							chr1:22231400-22231710	0.279506	2.0399	0.0493297	0.320508	4.16119
cg16624124	chr5		OpenSea		RP11-508M8.1	ENST00000512965.1	5'UTR	RP11-508M8.1	ENST00000512965.1	5'UTR	chr5:124476620-124476850	0.169857	2.0399	0.0493296	0.320508	4.16119
cg11559598	chr3	chr3:9745499-9746782	N_Shore	3'UTR;3'UTR;3'UTR	MTMR14;MTMR14;MTMR14;MTMR14;MTMR14	ENST00000420925.1;ENST00000351233.5;ENST00000296003.4;ENST00000353332.5;ENST00000419048.2	3'UTR;3'UTR;3'UTR;3'UTR;3'UTR	MTMR14;MTMR14;MTMR14;MTMR14;MTMR14;MTMR14;MTMR14	ENST00000420925.1;ENST00000351233.5;ENST00000296003.4;ENST00000353332.5;ENST00000414996.1;ENST00000447144.1;ENST00000419048.2	3'UTR;3'UTR;3'UTR;3'UTR;3'UTR;3'UTR;3'UTR		-0.117624	-2.03991	0.0493286	0.320507	4.16123
cg10974424	chr4		OpenSea	TSS1500	RP11-236P13.1;RP11-236P13.1	ENST00000512219.1;ENST00000503266.1	TSS1500;TSS1500	RP11-236P13.1;RP11-236P13.1	ENST00000512219.1;ENST00000503266.1	TSS1500;TSS1500		0.197603	2.03992	0.049327	0.320499	4.16129
cg14188231	chr15	chr15:91445563-91446768	S_Shelf	Body	MAN2A2	ENST00000431652.2	TSS1500	MAN2A2;MAN2A2;MAN2A2;MAN2A2;MAN2A2	ENST00000560192.1;ENST00000560616.1;ENST00000558640.1;ENST00000561046.1;ENST00000557865.1	5'UTR;TSS1500;5'UTR;5'UTR;TSS200	chr15:91449725-91450215	-0.122762	-2.03993	0.049327	0.320499	4.16129
cg26828909	chr8	chr8:119633926-119634313	Island	5'UTR;5'UTR;1stExon;1stExon	SAMD12;SAMD12;SAMD12;SAMD12	ENST00000409003.4;ENST00000314727.4;ENST00000409003.4;ENST00000314727.4	1stExon;1stExon;5'UTR;5'UTR	SAMD12;SAMD12;SAMD12;SAMD12;SAMD12	ENST00000409003.4;ENST00000314727.4;ENST00000409003.4;ENST00000314727.4;ENST00000445741.1	1stExon;1stExon;5'UTR;5'UTR;TSS200	chr8:119632805-119634330	-0.238171	-2.03993	0.0493268	0.320499	4.1613
cg11385067	chr4		OpenSea		RP11-453E17.1	ENST00000500538.2	5'UTR	RP11-453E17.1	ENST00000500538.2	5'UTR	chr4:68751520-68751775	0.266722	2.03993	0.0493261	0.320499	4.16133
cg03427905	chr3	chr3:64671087-64673957	Island	Body	ADAMTS9-AS2	ENST00000474768.1	5'UTR	ADAMTS9-AS2;ADAMTS9;ADAMTS9;ADAMTS9-AS2;ADAMTS9-AS2;ADAMTS9-AS2	ENST00000485174.1;ENST00000482490.1;ENST00000475557.1;ENST00000460833.1;ENST00000474768.1;ENST00000481312.1	5'UTR;3'UTR;3'UTR;5'UTR;5'UTR;5'UTR		-0.311723	-2.03994	0.0493255	0.320499	4.16135
cg13548220	chr3	chr3:188665275-188665552	Island		TPRG1-AS1;TPRG1-AS1;TPRG1	ENST00000444488.1;ENST00000444488.1;ENST00000433971.1	1stExon;3'UTR;5'UTR	TPRG1-AS1;TPRG1-AS1;TPRG1	ENST00000444488.1;ENST00000444488.1;ENST00000433971.1	1stExon;3'UTR;5'UTR	chr3:188665185-188665690	-0.328675	-2.03995	0.0493241	0.320492	4.1614
cg01342042	chr10	chr10:711896-712395	N_Shelf	Body;Body	RP11-809C18.1	ENST00000443662.1	TSS1500	RP11-809C18.1	ENST00000443662.1	TSS1500	chr10:708220-708455	-0.114022	-2.03996	0.0493237	0.320492	4.16142
cg14877718	chr5		OpenSea								chr5:71227925-71229195	-0.200279	-2.03997	0.0493227	0.320488	4.16146
cg00344411	chr3		OpenSea	Body	ADAMTS9-AS1;ADAMTS9-AS1;ADAMTS9-AS1;ADAMTS9-AS1;ADAMTS9-AS1	ENST00000466225.1;ENST00000474313.1;ENST00000493124.1;ENST00000480831.1;ENST00000480831.1	TSS1500;TSS1500;TSS1500;1stExon;5'UTR	ADAMTS9-AS1;ADAMTS9-AS1;ADAMTS9-AS1;ADAMTS9-AS1;ADAMTS9-AS1;ADAMTS9-AS1;ADAMTS9-AS1;ADAMTS9-AS1;ADAMTS9	ENST00000492209.1;ENST00000466225.1;ENST00000474313.1;ENST00000493124.1;ENST00000480831.1;ENST00000480831.1;ENST00000470447.1;ENST00000470447.1;ENST00000482490.1	TSS1500;TSS1500;TSS1500;TSS1500;1stExon;5'UTR;1stExon;5'UTR;3'UTR	chr3:64546980-64547175	-0.122596	-2.03997	0.0493223	0.320488	4.16148
cg19592996	chr21		OpenSea		AP001628.7	ENST00000420273.1	TSS200	AP001628.7	ENST00000420273.1	TSS200	chr21:44201245-44202735	-0.0864966	-2.03998	0.0493217	0.320487	4.1615
cg00600012	chr19	chr19:45312059-45312397	Island	TSS200;TSS200	BCAM	ENST00000391955.1	TSS1500	BCAM	ENST00000391955.1	TSS1500	chr19:45311185-45312455	-0.288995	-2.04	0.0493193	0.320473	4.16159
cg13367065	chr3		OpenSea	Body;Body;Body;Body;Body							chr3:47614685-47614995	0.163092	2.04001	0.0493184	0.32047	4.16162
cg04655655	chr2		OpenSea	Body							chr2:141505325-141505555	0.282818	2.04001	0.0493181	0.32047	4.16164
cg25317548	chr2		OpenSea	Body;Body	SLC35F5	ENST00000470204.2	3'UTR	SLC35F5;SLC35F5;SLC35F5;SLC35F5	ENST00000459683.1;ENST00000470204.2;ENST00000485214.1;ENST00000469702.1	3'UTR;3'UTR;3'UTR;TSS1500	chr2:114481680-114481870	0.24191	2.04001	0.0493175	0.320469	4.16166
cg25606842	chr1		OpenSea									0.255814	2.04004	0.0493151	0.320456	4.16175
cg03402438	chr2	chr2:198363689-198365405	Island	TSS1500;Body;TSS1500;Body	HSPD1;HSPD1;HSPD1;HSPD1;HSPE1;HSPE1	ENST00000536745.1;ENST00000388968.3;ENST00000544407.1;ENST00000345042.2;ENST00000465573.1;ENST00000465573.1	TSS1500;TSS1500;TSS1500;TSS1500;1stExon;5'UTR	HSPE1;HSPD1;HSPD1;HSPD1;HSPD1;HSPD1;HSPD1;HSPD1;HSPD1;HSPE1;HSPD1;HSPD1;HSPE1;HSPE1;HSPD1;HSPE1;HSPE1	ENST00000463841.1;ENST00000461097.1;ENST00000440114.1;ENST00000536745.1;ENST00000418022.1;ENST00000428204.1;ENST00000476746.1;ENST00000388968.3;ENST00000544407.1;ENST00000473395.1;ENST00000430176.1;ENST00000452200.1;ENST00000495200.1;ENST00000495200.1;ENST00000345042.2;ENST00000465573.1;ENST00000465573.1	TSS1500;TSS1500;TSS1500;TSS1500;TSS1500;TSS1500;TSS1500;TSS1500;TSS1500;5'UTR;TSS1500;TSS1500;1stExon;5'UTR;TSS1500;1stExon;5'UTR	chr2:198365225-198365970	0.179784	2.04005	0.0493142	0.320453	4.16179
cg06604249	chr16		OpenSea	5'UTR;5'UTR;5'UTR;1stExon	ABAT;ABAT;ABAT;ABAT;ABAT;ABAT	ENST00000396600.2;ENST00000425191.2;ENST00000425191.2;ENST00000569156.1;ENST00000569156.1;ENST00000268251.8	5'UTR;1stExon;5'UTR;1stExon;5'UTR;5'UTR	ABAT;ABAT;ABAT;ABAT;ABAT;ABAT;ABAT;ABAT;ABAT;ABAT;ABAT;ABAT;ABAT;ABAT	ENST00000562115.1;ENST00000562115.1;ENST00000568847.1;ENST00000561870.1;ENST00000396600.2;ENST00000566590.1;ENST00000565016.1;ENST00000425191.2;ENST00000425191.2;ENST00000569156.1;ENST00000569156.1;ENST00000268251.8;ENST00000564714.1;ENST00000563992.1	1stExon;5'UTR;5'UTR;5'UTR;5'UTR;5'UTR;5'UTR;1stExon;5'UTR;1stExon;5'UTR;5'UTR;5'UTR;5'UTR	chr16:8814225-8814875	0.257663	2.04005	0.0493137	0.320452	4.16181
cg05817054	chr18	chr18:77479099-77479387	Island	Body;Body							chr18:77478025-77479670	-0.0994449	-2.04005	0.0493137	0.320452	4.16181
cg20485781	chr14		OpenSea		RP11-894P9.2	ENST00000556332.1	TSS1500	RP11-894P9.2	ENST00000556332.1	TSS1500		-0.102828	-2.04005	0.0493135	0.320452	4.16181
cg20807782	chr3		OpenSea	Body;Body	CNTN4	ENST00000358480.3	TSS1500	CNTN4;CNTN4;CNTN4;CNTN4	ENST00000358480.3;ENST00000473058.1;ENST00000438282.2;ENST00000430505.2	TSS1500;TSS1500;5'UTR;5'UTR		0.301306	2.04005	0.0493134	0.320452	4.16182
cg01625126	chr15		OpenSea	Body	WASH3P	ENST00000557932.1	5'UTR	WASH3P;WASH3P;WASH3P	ENST00000354296.5;ENST00000557932.1;ENST00000558784.1	5'UTR;5'UTR;5'UTR		-0.130393	-2.04006	0.0493132	0.320452	4.16183
cg00272561	chr1		OpenSea	5'UTR;5'UTR;5'UTR;5'UTR	TMEM51;TMEM51;TMEM51;TMEM51	ENST00000428417.1;ENST00000376014.3;ENST00000434578.1;ENST00000303840.4	5'UTR;5'UTR;5'UTR;5'UTR	TMEM51;TMEM51;TMEM51;TMEM51;TMEM51	ENST00000428417.1;ENST00000376014.3;ENST00000451326.1;ENST00000434578.1;ENST00000303840.4	5'UTR;5'UTR;5'UTR;5'UTR;5'UTR	chr1:15526925-15527595	0.243084	2.04006	0.0493132	0.320452	4.16183
cg25876087	chr7		OpenSea	ExonBnd;ExonBnd;ExonBnd;ExonBnd;ExonBnd;ExonBnd;ExonBnd;ExonBnd;ExonBnd;ExonBnd;ExonBnd;ExonBnd;ExonBnd;Body;Body;Body;Body;Body;Body;Body;Body;Body;Body;Body;Body;Body	ELN;ELN	ENST00000466878.1;ENST00000445912.1	5'UTR;ExonBnd	ELN;ELN;ELN	ENST00000466878.1;ENST00000492210.1;ENST00000445912.1	5'UTR;5'UTR;ExonBnd	chr7:73468825-73469175	0.162976	2.04006	0.0493125	0.320452	4.16186
cg01739831	chr16	chr16:89920497-89920740	S_Shore	Body	SPIRE2	ENST00000393062.2	ExonBnd	SPIRE2;SPIRE2;SPIRE2	ENST00000393062.2;ENST00000569108.1;ENST00000566337.1	ExonBnd;5'UTR;3'UTR	chr16:89922360-89922610	-0.240017	-2.04007	0.0493122	0.320452	4.16187
cg02414231	chr2		OpenSea	Body;Body;Body;Body	TTC7A	ENST00000461601.1	5'UTR	TTC7A;TTC7A;TTC7A;TTC7A;TTC7A	ENST00000491786.1;ENST00000484061.1;ENST00000441914.1;ENST00000461601.1;ENST00000409825.1	5'UTR;5'UTR;3'UTR;5'UTR;3'UTR	chr2:47236505-47236975	-0.125643	-2.04007	0.0493118	0.320452	4.16188
cg00561022	chr10		OpenSea	Body;Body	VCL;VCL	ENST00000478896.1;ENST00000415462.2	5'UTR;5'UTR	VCL;VCL;VCL	ENST00000461383.1;ENST00000478896.1;ENST00000415462.2	5'UTR;5'UTR;5'UTR	chr10:75818440-75818890	-0.316269	-2.04008	0.0493107	0.320452	4.16192
cg02891293	chr10		OpenSea	Body;Body	LRRC27;LRRC27	ENST00000475747.1;ENST00000392638.2	5'UTR;3'UTR	LRRC27;LRRC27;LRRC27	ENST00000462656.1;ENST00000475747.1;ENST00000392638.2	5'UTR;5'UTR;3'UTR		0.260707	2.04009	0.0493099	0.320452	4.16196
cg18026190	chr6	chr6:111195383-111197576	Island	Body;Body;Body;Body;5'UTR	AMD1;AMD1	ENST00000368876.1;ENST00000368882.3	TSS200;5'UTR	AMD1;AMD1	ENST00000368876.1;ENST00000368882.3	TSS200;5'UTR	chr6:111195145-111197410	0.125297	2.04009	0.0493096	0.320452	4.16197
cg11879465	chr22	chr22:43045009-43045679	N_Shelf	TSS1500;Body;5'UTR;5'UTR;5'UTR	CYB5R3;CYB5R3;CYB5R3;CYB5R3	ENST00000402438.1;ENST00000407623.3;ENST00000396303.3;ENST00000361740.4	5'UTR;5'UTR;5'UTR;TSS1500	CYB5R3;CYB5R3;CYB5R3;CYB5R3;CYB5R3;CYB5R3	ENST00000466276.1;ENST00000402438.1;ENST00000407623.3;ENST00000396303.3;ENST00000438270.1;ENST00000361740.4	3'UTR;5'UTR;5'UTR;5'UTR;5'UTR;TSS1500	chr22:43040525-43041795	-0.249015	-2.0401	0.0493087	0.32045	4.162
cg09255637	chr22	chr22:24950798-24952074	Island	TSS1500;5'UTR;1stExon	C22orf13;C22orf13;C22orf13;SNRPD3;C22orf13;SNRPD3;C22orf13;SNRPD3	ENST00000447813.2;ENST00000402766.1;ENST00000407471.3;ENST00000215829.3;ENST00000435822.1;ENST00000402849.1;ENST00000404664.3;ENST00000215829.3	TSS1500;TSS1500;TSS1500;1stExon;TSS1500;TSS200;TSS200;5'UTR	C22orf13;C22orf13;C22orf13;C22orf13;C22orf13;SNRPD3;C22orf13;SNRPD3;SNRPD3;SNRPD3;C22orf13;C22orf13;SNRPD3;SNRPD3;SNRPD3	ENST00000447813.2;ENST00000468170.1;ENST00000402766.1;ENST00000398245.4;ENST00000407471.3;ENST00000215829.3;ENST00000435822.1;ENST00000402849.1;ENST00000404603.1;ENST00000439775.1;ENST00000407973.2;ENST00000404664.3;ENST00000468770.1;ENST00000215829.3;ENST00000468770.1	TSS1500;TSS1500;TSS1500;TSS1500;TSS1500;1stExon;TSS1500;TSS200;TSS200;TSS200;TSS200;TSS200;1stExon;5'UTR;5'UTR	chr22:24951760-24952255	0.0878704	2.0401	0.0493085	0.32045	4.16201
cg09768930	chr15		OpenSea	Body							chr15:42385885-42386135	0.192415	2.04011	0.0493074	0.320446	4.16205
cg19133179	chr1		OpenSea	Body;Body;Body								0.243122	2.04012	0.0493069	0.320445	4.16207
cg05465955	chr17	chr17:40714087-40715282	Island	1stExon;Body;Body;Body;5'UTR	COASY;COASY	ENST00000393818.1;ENST00000449624.1	1stExon;5'UTR	COASY;COASY	ENST00000393818.1;ENST00000449624.1	1stExon;5'UTR	chr17:40714265-40715370	0.297595	2.04013	0.0493059	0.320441	4.16211
cg23454826	chr15		OpenSea	5'UTR;Body;Body;Body				SH3GL3	ENST00000492099.1	5'UTR		0.141011	2.04014	0.0493039	0.320431	4.16219
cg09216381	chr1	chr1:12040113-12040793	S_Shelf	5'UTR;5'UTR	MFN2;MFN2;MFN2;MFN2	ENST00000444836.1;ENST00000235329.5;ENST00000376337.2;ENST00000497302.1	5'UTR;5'UTR;5'UTR;5'UTR	MFN2;MFN2;MFN2;MFN2;MFN2;MFN2;MFN2	ENST00000444836.1;ENST00000490079.1;ENST00000235329.5;ENST00000376337.2;ENST00000484391.1;ENST00000497302.1;ENST00000412236.1	5'UTR;5'UTR;5'UTR;5'UTR;5'UTR;5'UTR;5'UTR		-0.139417	-2.04015	0.0493029	0.320427	4.16223
cg13200496	chr15		OpenSea								chr15:45374740-45374950	0.217827	2.04017	0.0493017	0.320422	4.16227
cg03289264	chr2		OpenSea	Body	AC096559.1;AC096559.1	ENST00000438292.1;ENST00000412294.1	5'UTR;5'UTR	AC096559.1;AC096559.1	ENST00000438292.1;ENST00000412294.1	5'UTR;5'UTR	chr2:12424700-12425030	0.381447	2.04017	0.049301	0.32042	4.1623
cg01787834	chr6	chr6:31763240-31763905	N_Shore	Body	VARS	ENST00000444930.2	5'UTR	VARS;VARS	ENST00000444930.2;ENST00000440048.1	5'UTR;1stExon	chr6:31762300-31763650	0.133221	2.04018	0.0493001	0.320416	4.16234
cg07962469	chr9		OpenSea								chr9:138294960-138295395	0.196902	2.04018	0.0492999	0.320416	4.16234
cg22146523	chr12	chr12:121647705-121648216	S_Shelf	Body;Body;Body;Body;Body;Body	P2RX4;P2RX4	ENST00000543171.1;ENST00000540930.1	5'UTR;5'UTR	P2RX4;P2RX4;P2RX4;P2RX4;P2RX4;P2RX4;P2RX4;P2RX4	ENST00000543430.1;ENST00000543171.1;ENST00000540930.1;ENST00000499638.2;ENST00000325394.4;ENST00000541187.1;ENST00000314442.7;ENST00000314442.7	5'UTR;5'UTR;5'UTR;5'UTR;5'UTR;5'UTR;1stExon;5'UTR	chr12:121652000-121652555	0.531302	2.04019	0.0492996	0.320416	4.16236
cg12709970	chr17		OpenSea	Body				P2RX1;P2RX1	ENST00000571637.1;ENST00000572418.1	3'UTR;3'UTR	chr17:3817220-3817475	0.164845	2.04019	0.0492995	0.320416	4.16236
cg24821709	chr1	chr1:32169537-32169869	S_Shore	TSS1500	COL16A1;COL16A1	ENST00000373672.3;ENST00000271069.6	TSS200;TSS1500	COL16A1;COL16A1;COL16A1	ENST00000532877.1;ENST00000373672.3;ENST00000271069.6	TSS1500;TSS200;TSS1500	chr1:32170005-32170775	-0.173005	-2.04019	0.0492993	0.320416	4.16237
cg15471073	chr4	chr4:17710710-17711065	S_Shelf	Body							chr4:17713825-17714155	0.170119	2.04019	0.0492991	0.320416	4.16237
cg04316575	chr4		OpenSea	Body;Body	PPP2R2C	ENST00000314348.8	TSS1500	PPP2R2C	ENST00000314348.8	TSS1500	chr4:6525965-6526255	0.233204	2.0402	0.0492981	0.320416	4.16242
cg17550495	chr4	chr4:39367648-39368213	N_Shelf	Body	RFC1	ENST00000418436.1	3'UTR	RFC1;RFC1	ENST00000418436.1;ENST00000504849.1	3'UTR;3'UTR	chr4:39364540-39364750	0.137124	2.04021	0.0492972	0.320415	4.16245
cg17412964	chr13		OpenSea	TSS1500	HMGB1;HMGB1;HMGB1;HMGB1;HMGB1	ENST00000399494.1;ENST00000468384.1;ENST00000326004.4;ENST00000341423.5;ENST00000405805.1	TSS1500;TSS1500;TSS1500;TSS1500;5'UTR	HMGB1;HMGB1;HMGB1;HMGB1;HMGB1;HMGB1	ENST00000398908.2;ENST00000399494.1;ENST00000468384.1;ENST00000326004.4;ENST00000341423.5;ENST00000405805.1	5'UTR;TSS1500;TSS1500;TSS1500;TSS1500;5'UTR	chr13:31040325-31040555	-0.268471	-2.04021	0.0492971	0.320415	4.16245
cg15376996	chr22	chr22:50912550-50913857	Island	Body				SBF1	ENST00000399627.3	3'UTR	chr22:50912165-50913355	0.21615	2.04021	0.0492969	0.320415	4.16246
cg05598246	chr6		OpenSea	TSS1500;TSS1500;TSS1500;TSS1500;TSS1500;TSS1500;TSS1500;TSS1500;TSS1500;TSS1500;TSS1500	MOG;MOG;MOG;MOG;MOG	ENST00000533330.2;ENST00000376888.2;ENST00000376894.4;ENST00000396704.3;ENST00000469603.1	TSS1500;TSS1500;TSS1500;TSS1500;TSS1500	MOG;MOG;MOG;MOG;MOG;MOG;MOG	ENST00000376902.3;ENST00000376903.4;ENST00000376888.2;ENST00000376894.4;ENST00000469353.1;ENST00000396704.3;ENST00000476244.1	TSS1500;TSS1500;TSS1500;TSS1500;TSS1500;TSS1500;TSS1500		0.135503	2.04022	0.0492965	0.320415	4.16248
cg00887814	chr4	chr4:141419007-141419504	Island		RP11-542P2.1	ENST00000511632.1	3'UTR	RP11-542P2.1;RP11-542P2.1;RP11-542P2.1	ENST00000511632.1;ENST00000513106.1;ENST00000509091.1	3'UTR;3'UTR;3'UTR	chr4:141418785-141419455	-0.19679	-2.04022	0.0492964	0.320415	4.16248
cg14136214	chr9		OpenSea	3'UTR	DAB2IP;DAB2IP	ENST00000408936.3;ENST00000259371.2	3'UTR;3'UTR	DAB2IP;DAB2IP	ENST00000408936.3;ENST00000259371.2	3'UTR;3'UTR	chr9:124545820-124546195	-0.314076	-2.04022	0.049296	0.320415	4.1625
cg04991650	chr3		OpenSea	Body	RP11-699L21.1	ENST00000397645.2	3'UTR	RP11-699L21.1	ENST00000397645.2	3'UTR	chr3:193692685-193693315	0.128793	2.04024	0.0492943	0.320411	4.16256
cg13609584	chr3		OpenSea	Body;Body;Body				FBLN2	ENST00000295761.7	TSS1500		-0.147852	-2.04024	0.0492939	0.320411	4.16258
cg27110963	chr1		OpenSea	5'UTR	ARHGEF10L	ENST00000434513.1	5'UTR	ARHGEF10L	ENST00000434513.1	5'UTR	chr1:17898960-17899435	0.234202	2.04024	0.0492935	0.320411	4.16259
cg09661597	chr10		OpenSea	Body;Body;Body	RP11-202P11.1	ENST00000456353.1	3'UTR	RP11-202P11.1;RP11-202P11.1	ENST00000440151.1;ENST00000456353.1	3'UTR;3'UTR	chr10:80814040-80814315	0.237124	2.04025	0.049293	0.32041	4.16261
cg24951130	chr16	chr16:841900-842539	Island	Body				CHTF18;CHTF18;CHTF18;CHTF18;CHTF18	ENST00000464728.1;ENST00000471202.1;ENST00000565787.1;ENST00000569270.1;ENST00000461268.1	5'UTR;5'UTR;5'UTR;3'UTR;TSS200		-0.150405	-2.04025	0.049293	0.32041	4.16261
cg01414738	chr13		OpenSea	Body;Body;Body;Body							chr13:20624340-20624570	0.255931	2.04026	0.0492919	0.320408	4.16266
cg01224479	chr16		OpenSea		Y_RNA	ENST00000363079.1	TSS1500	Y_RNA	ENST00000363079.1	TSS1500		0.172429	2.04026	0.0492917	0.320408	4.16266
cg04086243	chr5		OpenSea		CTC-471C19.2	ENST00000568962.1	TSS200	CTC-471C19.2	ENST00000568962.1	TSS200		0.253517	2.04027	0.0492906	0.320405	4.1627
cg17862146	chr5		OpenSea		CTD-2066L21.3	ENST00000510327.1	3'UTR	CTD-2066L21.3	ENST00000510327.1	3'UTR	chr5:33105700-33106110	0.292599	2.04027	0.0492904	0.320405	4.16271
cg01115243	chr16	chr16:69354862-69355186	N_Shore	Body				VPS4A	ENST00000562754.1	TSS1500	chr16:69352625-69353150	0.155225	2.04028	0.0492898	0.320405	4.16274
cg14097171	chr14	chr14:21769143-21769380	N_Shore	Body	RPGRIP1	ENST00000557771.1	ExonBnd	RPGRIP1;RPGRIP1	ENST00000554750.1;ENST00000557771.1	TSS1500;ExonBnd	chr14:21768885-21769475	0.139189	2.04028	0.0492892	0.320403	4.16276
cg17452619	chr1	chr1:193028221-193029271	Island	TSS1500;TSS1500;TSS1500;TSS1500;1stExon;1stExon;1stExon;1stExon;TSS200;TSS200;5'UTR;5'UTR;5'UTR;5'UTR;Body	TROVE2;TROVE2;TROVE2;UCHL5;UCHL5;UCHL5;UCHL5;UCHL5;UCHL5;UCHL5;TROVE2;UCHL5;TROVE2;UCHL5;UCHL5;UCHL5;UCHL5;UCHL5;UCHL5	ENST00000416058.2;ENST00000367446.3;ENST00000367443.1;ENST00000530098.2;ENST00000391991.1;ENST00000367451.4;ENST00000367448.1;ENST00000367449.1;ENST00000367454.1;ENST00000483156.1;ENST00000400968.2;ENST00000391991.1;ENST00000432079.1;ENST00000367451.4;ENST00000367448.1;ENST00000367449.1;ENST00000367454.1;ENST00000530098.2;ENST00000367452.4	TSS1500;TSS1500;TSS1500;1stExon;1stExon;1stExon;1stExon;1stExon;1stExon;TSS200;TSS200;5'UTR;TSS200;5'UTR;5'UTR;5'UTR;5'UTR;5'UTR;5'UTR	TROVE2;TROVE2;TROVE2;TROVE2;TROVE2;TROVE2;TROVE2;UCHL5;UCHL5;UCHL5;UCHL5;UCHL5;UCHL5;UCHL5;UCHL5;TROVE2;UCHL5;TROVE2;UCHL5;UCHL5;UCHL5;UCHL5;UCHL5;UCHL5	ENST00000469214.2;ENST00000415442.2;ENST00000460715.2;ENST00000506303.1;ENST00000416058.2;ENST00000367446.3;ENST00000367443.1;ENST00000367450.3;ENST00000530098.2;ENST00000391991.1;ENST00000367451.4;ENST00000367448.1;ENST00000367449.1;ENST00000367455.3;ENST00000483156.1;ENST00000400968.2;ENST00000391991.1;ENST00000432079.1;ENST00000367451.4;ENST00000367448.1;ENST00000367449.1;ENST00000367455.3;ENS…	TSS1500;TSS1500;TSS1500;TSS1500;TSS1500;TSS1500;TSS1500;1stExon;1stExon;1stExon;1stExon;1stExon;1stExon;1stExon;TSS200;TSS200;5'UTR;TSS200;5'UTR;5'UTR;5'UTR;5'UTR;5'UTR;5'UTR		0.102608	2.04029	0.0492882	0.320399	4.1628
cg15037655	chr2		OpenSea		AC009236.1	ENST00000430650.1	3'UTR	AC009236.1	ENST00000430650.1	3'UTR	chr2:45504120-45504495	0.286207	2.04029	0.0492882	0.320399	4.1628
cg20966272	chr12		OpenSea	Body	P2RX4;P2RX4	ENST00000337233.4;ENST00000540930.1	ExonBnd;5'UTR	P2RX4;P2RX4;P2RX4;P2RX4;P2RX4;P2RX4;P2RX4;P2RX4;P2RX4	ENST00000397924.2;ENST00000337233.4;ENST00000543430.1;ENST00000540930.1;ENST00000499638.2;ENST00000325394.4;ENST00000541187.1;ENST00000314442.7;ENST00000543984.1	TSS1500;ExonBnd;5'UTR;5'UTR;5'UTR;5'UTR;5'UTR;5'UTR;3'UTR		-0.129858	-2.0403	0.0492872	0.320398	4.16284
cg24881205	chr7	chr7:20823307-20825662	S_Shore	5'UTR;Body	SP8	ENST00000361443.4	5'UTR	SP8	ENST00000361443.4	5'UTR	chr7:20823285-20827315	-0.47887	-2.04031	0.0492869	0.320398	4.16285
cg16886987	chr21	chr21:38377937-38379437	Island	TSS1500	DSCR6;DSCR6	ENST00000329553.2;ENST00000485272.1	TSS1500;5'UTR	DSCR6;DSCR6;DSCR6	ENST00000329553.2;ENST00000485272.1;ENST00000490393.1	TSS1500;5'UTR;5'UTR	chr21:38378185-38379555	-0.248761	-2.04031	0.0492865	0.320398	4.16287
cg05764010	chr6		OpenSea									0.213479	2.04032	0.0492859	0.320397	4.16289
cg05576296	chr1		OpenSea	Body;Body;Body	UBXN11;UBXN11	ENST00000389235.3;ENST00000374223.1	3'UTR;5'UTR	UBXN11;UBXN11;UBXN11;UBXN11;UBXN11;UBXN11	ENST00000389235.3;ENST00000472155.1;ENST00000475591.1;ENST00000494942.1;ENST00000496466.1;ENST00000374223.1	3'UTR;3'UTR;3'UTR;3'UTR;3'UTR;5'UTR		-0.224756	-2.04032	0.049285	0.320393	4.16293
cg27515746	chr1	chr1:65885856-65886704	Island	TSS1500;TSS1500;TSS1500;TSS1500;TSS200;TSS200	LEPR;LEPROT;LEPR;LEPROT;LEPR	ENST00000344610.8;ENST00000371065.4;ENST00000371059.3;ENST00000484243.1;ENST00000406510.3	TSS1500;TSS1500;TSS1500;TSS1500;TSS1500	LEPR;LEPROT;LEPR;LEPROT;LEPROT;LEPROT;LEPR	ENST00000344610.8;ENST00000475108.1;ENST00000371059.3;ENST00000497874.1;ENST00000488747.1;ENST00000484243.1;ENST00000406510.3	TSS1500;TSS1500;TSS1500;TSS1500;TSS1500;TSS1500;TSS1500	chr1:65885325-65886955	-0.190407	-2.04034	0.0492838	0.320388	4.16297
cg21612334	chr5		OpenSea	TSS200;TSS200	SLC1A3;SLC1A3;SLC1A3	ENST00000427100.2;ENST00000506725.1;ENST00000265113.4	TSS1500;TSS1500;TSS200	SLC1A3;SLC1A3;SLC1A3;SLC1A3;SLC1A3	ENST00000504121.1;ENST00000416645.2;ENST00000505202.1;ENST00000265113.4;ENST00000513903.1	TSS1500;TSS1500;TSS1500;TSS200;TSS200		-0.206346	-2.04034	0.0492831	0.320386	4.163
cg16587805	chr11		OpenSea		RP1-276E15.1	ENST00000525573.1	TSS1500	RP1-276E15.1	ENST00000525573.1	TSS1500	chr11:35676300-35676610	0.324585	2.04035	0.0492826	0.320385	4.16302
cg16383910	chr15		OpenSea	3'UTR;TSS1500;3'UTR	TBC1D2B;TBC1D2B	ENST00000300584.3;ENST00000409931.3	3'UTR;3'UTR	TBC1D2B;TBC1D2B;TBC1D2B	ENST00000300584.3;ENST00000409931.3;ENST00000418039.2	3'UTR;3'UTR;1stExon	chr15:78287325-78287875	-0.135862	-2.04035	0.0492821	0.320385	4.16303
cg11696165	chr12		OpenSea	5'UTR;Body;Body	PXN;PXN;PXN	ENST00000331257.5;ENST00000541856.1;ENST00000458477.2	5'UTR;5'UTR;5'UTR	PXN;PXN;PXN;PXN;PXN;PXN;PXN;PXN;PXN;PXN;PXN;PXN;PXN	ENST00000546532.1;ENST00000548912.1;ENST00000540221.1;ENST00000552550.1;ENST00000546532.1;ENST00000548912.1;ENST00000323871.5;ENST00000331257.5;ENST00000541856.1;ENST00000551327.1;ENST00000458477.2;ENST00000440827.3;ENST00000547746.1	5'UTR;5'UTR;3'UTR;TSS1500;1stExon;1stExon;3'UTR;5'UTR;5'UTR;3'UTR;5'UTR;3'UTR;3'UTR	chr12:120663700-120664415	-0.252943	-2.04036	0.0492816	0.320383	4.16306
cg20472085	chr11		OpenSea	TSS200;TSS200	COMMD9;COMMD9;COMMD9;COMMD9	ENST00000532705.1;ENST00000537683.1;ENST00000263401.5;ENST00000452374.2	TSS200;TSS200;TSS200;TSS200	COMMD9;COMMD9;COMMD9;COMMD9;COMMD9	ENST00000532705.1;ENST00000528608.1;ENST00000537683.1;ENST00000263401.5;ENST00000452374.2	TSS200;TSS200;TSS200;TSS200;TSS200	chr11:36310905-36311135	0.304875	2.04036	0.0492812	0.320383	4.16307
cg14315912	chr14	chr14:102680287-102680519	N_Shelf	Body				WDR20	ENST00000556094.1	3'UTR		-0.206755	-2.04036	0.0492808	0.320383	4.16309
cg26147509	chr10		OpenSea	3'UTR;Body;Body;Body	ASCC1	ENST00000342444.4	3'UTR	ASCC1;ASCC1	ENST00000342444.4;ENST00000534259.1	3'UTR;3'UTR	chr10:73857465-73858035	0.141426	2.04038	0.0492797	0.320379	4.16313
cg16606943	chr14		OpenSea	Body	CLMN;CLMN	ENST00000557215.1;ENST00000556441.1	TSS200;TSS1500	CLMN;CLMN;CLMN;CLMN;CLMN;CLMN	ENST00000557696.1;ENST00000556416.1;ENST00000557215.1;ENST00000556441.1;ENST00000556454.1;ENST00000556598.1	3'UTR;TSS1500;TSS200;TSS1500;3'UTR;3'UTR	chr14:95660585-95660955	-0.0974591	-2.04038	0.0492793	0.320379	4.16314
cg07276962	chr2	chr2:45159893-45160112	N_Shore		RP11-89K21.1;RP11-89K21.1;RP11-89K21.1;RP11-89K21.1	ENST00000430847.2;ENST00000444871.2;ENST00000437916.2;ENST00000432125.2	3'UTR;3'UTR;3'UTR;3'UTR	RP11-89K21.1;RP11-89K21.1;RP11-89K21.1;RP11-89K21.1	ENST00000430847.2;ENST00000444871.2;ENST00000437916.2;ENST00000432125.2	3'UTR;3'UTR;3'UTR;3'UTR		-0.152085	-2.04038	0.0492792	0.320378	4.16315
cg20049409	chr6		OpenSea	Body;Body	COL9A1	ENST00000489611.1	3'UTR	COL9A1;COL9A1	ENST00000493682.2;ENST00000489611.1	TSS200;3'UTR		0.269824	2.04041	0.0492759	0.320362	4.16328
cg10454903	chr6		OpenSea		RP11-631F7.1	ENST00000423268.1	3'UTR	RP11-631F7.1	ENST00000423268.1	3'UTR	chr6:148563380-148563590	0.14259	2.04042	0.0492753	0.32036	4.1633
cg04001520	chr5		OpenSea	Body								0.226923	2.04042	0.0492746	0.320358	4.16333
cg08881214	chr8		OpenSea	TSS1500;TSS1500;TSS1500;Body;Body;Body;Body;Body	ANK1;ANK1;ANK1	ENST00000522231.1;ENST00000314214.8;ENST00000457297.1	TSS1500;TSS1500;TSS1500	ANK1;ANK1;ANK1;ANK1;ANK1;ANK1	ENST00000335651.6;ENST00000522231.1;ENST00000314214.8;ENST00000457297.1;ENST00000518715.1;ENST00000524227.1	TSS1500;TSS1500;TSS1500;TSS1500;TSS200;3'UTR	chr8:41522745-41523595	0.194109	2.04043	0.0492744	0.320358	4.16333
cg12349841	chr3		OpenSea	5'UTR;5'UTR;5'UTR;5'UTR	SLC41A3;SLC41A3;SLC41A3;SLC41A3	ENST00000514023.1;ENST00000508835.1;ENST00000360370.4;ENST00000346785.5	3'UTR;5'UTR;5'UTR;5'UTR	SLC41A3;SLC41A3;SLC41A3;SLC41A3;SLC41A3;SLC41A3;SLC41A3;SLC41A3;SLC41A3;SLC41A3;SLC41A3;SLC41A3;SLC41A3	ENST00000507280.1;ENST00000514023.1;ENST00000508835.1;ENST00000507008.1;ENST00000514891.1;ENST00000512470.1;ENST00000504035.1;ENST00000360370.4;ENST00000513723.1;ENST00000505996.1;ENST00000514677.1;ENST00000346785.5;ENST00000509064.1	TSS200;3'UTR;5'UTR;5'UTR;5'UTR;5'UTR;5'UTR;5'UTR;5'UTR;5'UTR;5'UTR;5'UTR;5'UTR	chr3:125797765-125798130	0.0997348	2.04043	0.0492744	0.320358	4.16334
cg13041654	chr11		OpenSea									-0.162702	-2.04043	0.0492736	0.320358	4.16336
cg10333520	chr3	chr3:36985540-36987041	Island	TSS1500	TRANK1	ENST00000301807.6	TSS1500	TRANK1	ENST00000429976.2	TSS1500		-0.15828	-2.04044	0.0492734	0.320358	4.16338
cg11438730	chr15		OpenSea		CTD-2544M6.1	ENST00000560360.1	3'UTR	CTD-2544M6.1	ENST00000560360.1	3'UTR	chr15:98709025-98709415	-0.113613	-2.04045	0.0492716	0.320351	4.16344
cg15900128	chr10		OpenSea	Body	RP11-342M3.5	ENST00000438554.1	5'UTR	RP11-342M3.5	ENST00000438554.1	5'UTR		0.198135	2.04046	0.0492713	0.320351	4.16346
cg04097722	chr19	chr19:18632298-18633453	S_Shelf								chr19:18637165-18637415	-0.130177	-2.04046	0.0492713	0.320351	4.16346
cg08283181	chr12		OpenSea	Body;TSS1500	SCARNA10;SCARNA10	ENST00000459255.1;ENST00000541782.1	TSS1500;TSS1500	NCAPD2;SCARNA10;SCARNA10;NCAPD2	ENST00000541399.1;ENST00000459255.1;ENST00000541782.1;ENST00000545732.1	5'UTR;TSS1500;TSS1500;TSS1500		-0.159534	-2.04046	0.049271	0.320351	4.16347
cg20502253	chr6		OpenSea									0.167562	2.04046	0.0492707	0.320351	4.16348
cg00087544	chr1		OpenSea									0.171329	2.04046	0.0492702	0.320351	4.1635
cg00427618	chr2		OpenSea	Body	DIRC3	ENST00000474063.1	3'UTR	DIRC3;DIRC3	ENST00000474063.1;ENST00000486365.1	3'UTR;3'UTR	chr2:218280125-218280375	0.234508	2.04047	0.04927	0.320351	4.16351
cg00573355	chr2	chr2:74729399-74731166	Island	1stExon;Body;5'UTR	RP11-523H20.2;RP11-523H20.2;LBX2;LBX2;LBX2;LBX2;LBX2	ENST00000548978.1;ENST00000548978.1;ENST00000460508.2;ENST00000550249.1;ENST00000460508.2;ENST00000341396.2;ENST00000550249.1	1stExon;5'UTR;1stExon;1stExon;5'UTR;TSS200;3'UTR	RP11-523H20.2;RP11-523H20.2;LBX2;LBX2;LBX2;LBX2;LBX2	ENST00000548978.1;ENST00000548978.1;ENST00000460508.2;ENST00000550249.1;ENST00000460508.2;ENST00000341396.2;ENST00000550249.1	1stExon;5'UTR;1stExon;1stExon;5'UTR;TSS200;3'UTR	chr2:74729405-74731015	0.193421	2.04047	0.0492695	0.320351	4.16352
cg03921587	chr11		OpenSea									0.335604	2.04049	0.0492679	0.320347	4.16359
cg18668872	chr2		OpenSea	Body;Body				TRAF3IP1	ENST00000462122.1	TSS1500	chr2:239255225-239255475	0.20924	2.04049	0.0492672	0.320345	4.16362
cg23513444	chr5	chr5:67584213-67584451	S_Shelf	Body;Body;TSS1500;ExonBnd;ExonBnd;ExonBnd;Body	PIK3R1;PIK3R1	ENST00000523872.1;ENST00000521381.1	TSS1500;ExonBnd	PIK3R1;PIK3R1;PIK3R1;PIK3R1;PIK3R1;PIK3R1;PIK3R1;PIK3R1	ENST00000521409.1;ENST00000518292.1;ENST00000518813.1;ENST00000518813.1;ENST00000523872.1;ENST00000520550.1;ENST00000519025.1;ENST00000521381.1	5'UTR;5'UTR;1stExon;5'UTR;TSS1500;TSS1500;TSS200;ExonBnd	chr5:67588180-67588455	0.137712	2.04049	0.0492671	0.320345	4.16362
cg19820609	chr19	chr19:56000722-56001026	N_Shore	3'UTR;TSS1500	NAT14;SSC5D;SSC5D	ENST00000205194.3;ENST00000389623.4;ENST00000541230.1	3'UTR;TSS1500;TSS1500	NAT14;SSC5D;SSC5D	ENST00000205194.3;ENST00000389623.4;ENST00000541230.1	3'UTR;TSS1500;TSS1500	chr19:55997965-56000215	0.180271	2.0405	0.0492662	0.320343	4.16366
cg17907520	chr15	chr15:31683984-31685824	N_Shelf					KLF13	ENST00000558921.1	5'UTR	chr15:31679740-31680290	0.118312	2.04051	0.049266	0.320343	4.16366
cg19366458	chr19		OpenSea								chr19:42036905-42037615	-0.294294	-2.04051	0.0492655	0.320343	4.16368
cg07787289	chr15		OpenSea		CTD-2651B20.5	ENST00000424825.1	TSS200	CTD-2651B20.5	ENST00000424825.1	TSS200		0.349937	2.04052	0.0492645	0.32034	4.16372
cg14996220	chr12	chr12:85673878-85674700	N_Shore	TSS1500	ALX1	ENST00000316824.3	TSS1500	ALX1	ENST00000316824.3	TSS1500	chr12:85673185-85674715	-0.211372	-2.04052	0.0492642	0.32034	4.16373
cg03495350	chr1	chr1:161494024-161495356	N_Shore	TSS1500	HSPA6;HSPA6	ENST00000545155.1;ENST00000309758.4	TSS1500;TSS200	HSPA6;HSPA6	ENST00000545155.1;ENST00000309758.4	TSS1500;TSS200	chr1:161493305-161495110	-0.164885	-2.04053	0.0492637	0.32034	4.16375
cg23791791	chr10		OpenSea	TSS1500;Body	RP11-113E21.1	ENST00000441457.1	TSS1500	RP11-113E21.1	ENST00000441457.1	TSS1500		0.17578	2.04053	0.0492637	0.32034	4.16375
cg01991861	chr4		OpenSea	Body;Body							chr4:115575840-115576090	0.229789	2.04053	0.0492635	0.32034	4.16376
cg22832407	chr4	chr4:169930790-169931607	Island	5'UTR;1stExon	RP11-483A20.3;CBR4;CBR4;CBR4;CBR4	ENST00000506933.1;ENST00000504480.1;ENST00000306193.3;ENST00000504480.1;ENST00000306193.3	TSS1500;1stExon;1stExon;5'UTR;5'UTR	RP11-483A20.3;CBR4;CBR4;CBR4;CBR4;CBR4;CBR4;CBR4;CBR4;CBR4	ENST00000506933.1;ENST00000506808.1;ENST00000504480.1;ENST00000510042.1;ENST00000507752.1;ENST00000504561.1;ENST00000506808.1;ENST00000504480.1;ENST00000510042.1;ENST00000507752.1	TSS1500;1stExon;1stExon;1stExon;1stExon;TSS200;5'UTR;5'UTR;5'UTR;5'UTR		-0.210708	-2.04053	0.0492632	0.32034	4.16377
cg00296158	chr1	chr1:167189130-167191361	N_Shore	TSS1500	POU2F1;POU2F1;POU2F1;POU2F1;POU2F1	ENST00000367866.2;ENST00000429375.2;ENST00000367865.1;ENST00000271411.4;ENST00000420254.3	TSS1500;TSS1500;TSS1500;TSS1500;TSS1500	POU2F1;POU2F1;POU2F1;POU2F1;POU2F1;POU2F1;POU2F1	ENST00000367866.2;ENST00000559038.1;ENST00000557909.1;ENST00000442313.1;ENST00000492850.1;ENST00000271411.4;ENST00000420254.3	TSS1500;TSS1500;TSS1500;TSS1500;TSS1500;TSS1500;TSS1500	chr1:167188940-167189510	0.179666	2.04054	0.0492626	0.32034	4.1638
cg22929219	chr22	chr22:35795856-35796650	Island	TSS200	MCM5;MCM5;CTA-286B10.7	ENST00000216122.3;ENST00000382011.5;ENST00000417343.1	TSS200;TSS200;TSS200	MCM5;MCM5;MCM5;MCM5;CTA-286B10.7;MCM5;MCM5	ENST00000444778.1;ENST00000216122.3;ENST00000451351.1;ENST00000382011.5;ENST00000417343.1;ENST00000455261.1;ENST00000416905.1	TSS1500;TSS200;TSS200;TSS200;TSS200;TSS200;TSS200	chr22:35795920-35796135	0.153515	2.04054	0.0492619	0.32034	4.16382
cg14558428	chr5	chr5:142782071-142785071	Island	5'UTR;5'UTR;TSS1500;5'UTR	NR3C1;NR3C1;NR3C1;NR3C1;NR3C1	ENST00000394466.2;ENST00000416954.2;ENST00000503201.1;ENST00000504572.1;ENST00000343796.2	TSS1500;TSS1500;TSS1500;5'UTR;5'UTR	NR3C1;NR3C1;NR3C1;NR3C1;NR3C1;NR3C1;NR3C1	ENST00000394466.2;ENST00000416954.2;ENST00000503201.1;ENST00000502892.1;ENST00000514699.1;ENST00000504572.1;ENST00000343796.2	TSS1500;TSS1500;TSS1500;TSS1500;TSS200;5'UTR;5'UTR	chr5:142781485-142785510	0.155368	2.04055	0.0492611	0.320338	4.16385
cg04062187	chr1	chr1:167424088-167425216	Island	Body;Body	CD247	ENST00000483825.1	3'UTR	CD247;CD247	ENST00000483825.1;ENST00000479979.1	3'UTR;3'UTR	chr1:167424400-167424970	0.184712	2.04055	0.0492608	0.320338	4.16386
cg24656492	chr10	chr10:70939896-70940304	S_Shore	Body	SUPV3L1	ENST00000483572.1	5'UTR	SUPV3L1;SUPV3L1	ENST00000471069.1;ENST00000483572.1	5'UTR;5'UTR	chr10:70940620-70940895	0.142694	2.04056	0.0492606	0.320338	4.16387
cg02392460	chr2		OpenSea								chr2:114055860-114056155	0.307103	2.04056	0.0492604	0.320338	4.16388
cg07176589	chr8	chr8:77594255-77594860	S_Shore	5'UTR;TSS1500	RP11-65D13.1;RP11-65D13.1;ZFHX4;ZFHX4	ENST00000522961.1;ENST00000518143.1;ENST00000521891.2;ENST00000050961.6	TSS1500;TSS1500;5'UTR;5'UTR	RP11-65D13.1;RP11-65D13.1;ZFHX4;ZFHX4;ZFHX4;ZFHX4;ZFHX4;ZFHX4	ENST00000522961.1;ENST00000518143.1;ENST00000520307.1;ENST00000523885.1;ENST00000521891.2;ENST00000517683.1;ENST00000050961.6;ENST00000458716.2	TSS1500;TSS1500;5'UTR;5'UTR;5'UTR;5'UTR;5'UTR;5'UTR		-0.427669	-2.04057	0.0492595	0.320337	4.16391
cg21833728	chr7	chr7:56551488-56551713	S_Shore									0.160231	2.04058	0.0492585	0.320333	4.16395
cg14364421	chr14		OpenSea									0.285074	2.04058	0.0492582	0.320333	4.16397
cg10305406	chr7		OpenSea									0.248321	2.04058	0.049258	0.320333	4.16397
cg12364755	chr17	chr17:2496493-2498023	S_Shore	5'UTR	PAFAH1B1;PAFAH1B1	ENST00000573839.1;ENST00000397195.4	5'UTR;5'UTR	PAFAH1B1;PAFAH1B1;PAFAH1B1;PAFAH1B1;PAFAH1B1;PAFAH1B1;PAFAH1B1	ENST00000576586.1;ENST00000573839.1;ENST00000397195.4;ENST00000575477.1;ENST00000572915.1;ENST00000570400.1;ENST00000571289.1	5'UTR;5'UTR;5'UTR;5'UTR;5'UTR;5'UTR;5'UTR	chr17:2497585-2498775	0.165994	2.04059	0.0492566	0.320329	4.16403
cg01909738	chr6	chr6:164092861-164093113	N_Shore								chr6:164092385-164092895	-0.236112	-2.04059	0.0492566	0.320329	4.16403
cg14398214	chr17		OpenSea	5'UTR	RNF43	ENST00000500597.2	5'UTR	RNF43	ENST00000500597.2	5'UTR		0.118299	2.0406	0.0492565	0.320329	4.16403
cg06339716	chr1		OpenSea	Body;Body;5'UTR	CACHD1	ENST00000495994.1	5'UTR	CACHD1;CACHD1	ENST00000470527.1;ENST00000495994.1	5'UTR;5'UTR		0.311597	2.0406	0.0492558	0.320329	4.16406
cg09214535	chr13	chr13:30088558-30088772	S_Shelf	Body	SLC7A1	ENST00000473577.1	3'UTR	SLC7A1	ENST00000473577.1	3'UTR		-0.124632	-2.04061	0.0492553	0.320329	4.16408
cg22627293	chr1	chr1:50892437-50893243	Island								chr1:50892545-50893855	0.156468	2.04061	0.0492551	0.320329	4.16408
cg13485293	chr19	chr19:18277954-18278164	S_Shore	Body;Body				PIK3R2;PIK3R2;PIK3R2;PIK3R2	ENST00000426902.1;ENST00000464016.1;ENST00000470732.1;ENST00000459743.1	3'UTR;5'UTR;TSS1500;TSS200	chr19:18279040-18279270	0.122392	2.04061	0.0492546	0.320329	4.16411
cg16474684	chr4	chr4:2470219-2471728	N_Shore	TSS1500	RNF4;RNF4;RNF4;RNF4;RNF4;RNF4	ENST00000314289.8;ENST00000536449.1;ENST00000541204.1;ENST00000509258.1;ENST00000511859.1;ENST00000506706.1	TSS1500;TSS1500;TSS1500;TSS1500;TSS1500;TSS1500	RNF4;RNF4;RNF4;RNF4;RNF4;RNF4;RNF4;RNF4;RNF4;RNF4;RNF4;RNF4;RNF4;RNF4;RNF4;RNF4;RNF4	ENST00000504224.1;ENST00000314289.8;ENST00000536449.1;ENST00000541204.1;ENST00000502316.1;ENST00000509388.1;ENST00000507247.1;ENST00000509258.1;ENST00000504782.1;ENST00000507784.1;ENST00000513578.1;ENST00000511892.1;ENST00000513643.1;ENST00000503123.1;ENST00000509206.1;ENST00000506706.1;ENST00000503659.1	TSS1500;TSS1500;TSS1500;TSS1500;TSS1500;TSS1500;TSS1500;TSS1500;TSS1500;TSS1500;TSS1500;TSS1500;TSS1500;TSS1500;TSS1500;TSS1500;5'UTR	chr4:2469860-2470535	0.33481	2.04061	0.0492545	0.320329	4.16411
cg10855681	chr2	chr2:74729399-74731166	Island	TSS1500;Body	RP11-523H20.2;LBX2	ENST00000548978.1;ENST00000550249.1	TSS1500;3'UTR	RP11-523H20.2;LBX2	ENST00000548978.1;ENST00000550249.1	TSS1500;3'UTR	chr2:74729405-74731015	-0.305311	-2.04062	0.0492537	0.320329	4.16414
cg17433004	chr20	chr20:21086139-21087175	S_Shore		LINC00237	ENST00000420705.1	TSS1500	LINC00237	ENST00000420705.1	TSS1500	chr20:21087345-21087535	-0.253657	-2.04063	0.0492531	0.320329	4.16416
cg03684571	chr16		OpenSea	Body				ZCCHC14	ENST00000561928.1	TSS1500	chr16:87467845-87468315	0.169906	2.04063	0.0492531	0.320329	4.16416
cg02163322	chr4	chr4:1017524-1018938	Island	Body;Body;Body								-0.146539	-2.04063	0.0492526	0.320329	4.16418
cg15924104	chr5		OpenSea	Body;Body;Body	BRD9	ENST00000494422.1	TSS200	BRD9;BRD9;BRD9;BRD9;BRD9	ENST00000494422.1;ENST00000490814.2;ENST00000495794.1;ENST00000489816.1;ENST00000466684.1	TSS200;3'UTR;3'UTR;3'UTR;3'UTR	chr5:887065-887270	-0.172054	-2.04064	0.0492518	0.320327	4.16422
cg05008852	chr1		OpenSea	Body							chr1:228857225-228857435	0.32349	2.04065	0.0492506	0.320322	4.16426
cg08173619	chr19	chr19:11773063-11773405	S_Shelf		ZNF833P	ENST00000344893.3	5'UTR	ZNF833P	ENST00000344893.3	5'UTR		-0.152098	-2.04066	0.0492498	0.320319	4.16429
cg19143842	chr8	chr8:28479635-28480798	S_Shore		EXTL3	ENST00000523149.1	5'UTR	EXTL3;EXTL3;EXTL3	ENST00000522725.1;ENST00000523149.1;ENST00000519288.1	5'UTR;5'UTR;5'UTR		0.270694	2.04066	0.0492495	0.320319	4.1643
cg21461653	chr8		OpenSea								chr8:83993100-83993395	0.164734	2.04067	0.0492484	0.320315	4.16435
cg04748180	chr10		OpenSea	Body				TCERG1L	ENST00000483040.1	3'UTR	chr10:132940625-132940915	-0.166017	-2.04068	0.0492477	0.320313	4.16437
cg04291014	chr11		OpenSea	Body				NTM;NTM;NTM;NTM	ENST00000436745.1;ENST00000477098.1;ENST00000550167.1;ENST00000416661.1	5'UTR;5'UTR;5'UTR;5'UTR		-0.159685	-2.04069	0.0492465	0.320308	4.16442
cg18145961	chr6	chr6:149867031-149867574	N_Shore	Body							chr6:149866120-149866630	0.188343	2.0407	0.0492458	0.320306	4.16445
cg18776616	chr10	chr10:72237661-72238821	N_Shelf								chr10:72235445-72235715	0.212967	2.0407	0.049245	0.320303	4.16448
cg18460218	chr5	chr5:501835-502075	N_Shore	Body;Body								0.167046	2.04071	0.049245	0.320303	4.16448
cg04764455	chr4		OpenSea	Body;Body;Body;Body				COL25A1	ENST00000505377.1	TSS1500	chr4:109754300-109754510	-0.353597	-2.04071	0.0492447	0.320303	4.16449
cg05451654	chr3	chr3:155572358-155572604	N_Shore	1stExon;5'UTR	SLC33A1;SLC33A1;SLC33A1;SLC33A1;SLC33A1	ENST00000392845.2;ENST00000359479.3;ENST00000460729.1;ENST00000392845.2;ENST00000359479.3	1stExon;1stExon;TSS1500;5'UTR;5'UTR	SLC33A1;SLC33A1;SLC33A1;SLC33A1;SLC33A1;SLC33A1;SLC33A1	ENST00000392845.2;ENST00000359479.3;ENST00000468581.1;ENST00000460729.1;ENST00000475842.1;ENST00000392845.2;ENST00000359479.3	1stExon;1stExon;TSS1500;TSS1500;TSS1500;5'UTR;5'UTR	chr3:155571020-155572090	-0.153528	-2.04072	0.0492435	0.320301	4.16454
cg06345856	chr6		OpenSea	Body;Body;Body	RP11-506B6.6	ENST00000433684.1	5'UTR	RP11-506B6.6	ENST00000433684.1	5'UTR	chr6:112565660-112565990	0.202326	2.04073	0.0492427	0.320298	4.16457
cg23561029	chr1		OpenSea	TSS1500;TSS1500;TSS1500;TSS1500;TSS1500	C1orf150;C1orf150;C1orf150;C1orf150;C1orf150	ENST00000527084.1;ENST00000527541.1;ENST00000366490.3;ENST00000366491.2;ENST00000366489.1	TSS1500;TSS1500;TSS1500;TSS1500;TSS1500	C1orf150;C1orf150;C1orf150;C1orf150;C1orf150;C1orf150	ENST00000527084.1;ENST00000527541.1;ENST00000366490.3;ENST00000366491.2;ENST00000366489.1;ENST00000526896.1	TSS1500;TSS1500;TSS1500;TSS1500;TSS1500;TSS1500		0.231939	2.04073	0.0492423	0.320298	4.16458
cg26948155	chr17		OpenSea	TSS1500	AC015922.6	ENST00000418821.1	TSS1500	AC015922.6	ENST00000418821.1	TSS1500		-0.156337	-2.04074	0.0492417	0.320297	4.16461
cg25141991	chr14		OpenSea	Body				RAD51B;RAD51B;RAD51B;RAD51B	ENST00000553595.1;ENST00000497460.1;ENST00000554244.1;ENST00000478014.1	5'UTR;5'UTR;5'UTR;5'UTR	chr14:68994780-68995050	0.122271	2.04075	0.0492407	0.320293	4.16464
cg11162839	chr3	chr3:135684570-135685367	S_Shelf	5'UTR	PPP2R3A;PPP2R3A	ENST00000264977.3;ENST00000490467.1	5'UTR;5'UTR	PPP2R3A;PPP2R3A	ENST00000264977.3;ENST00000490467.1	5'UTR;5'UTR		0.302791	2.04075	0.0492405	0.320293	4.16465
cg24623326	chr4		OpenSea	Body				POLN;POLN;POLN;POLN	ENST00000503371.1;ENST00000514521.1;ENST00000503371.1;ENST00000511777.1	3'UTR;TSS200;1stExon;3'UTR	chr4:2078205-2078355	0.211586	2.04076	0.049239	0.320287	4.16471
cg17631198	chr11	chr11:133734701-133735164	Island									0.133069	2.04076	0.049239	0.320287	4.16471
cg09456777	chr6		OpenSea	Body								-0.113013	-2.04078	0.0492367	0.320277	4.1648
cg22856972	chr6	chr6:134273310-134274844	S_Shore	5'UTR	TBPL1	ENST00000367871.1	5'UTR	TBPL1;TBPL1;TBPL1;TBPL1	ENST00000416965.1;ENST00000457715.1;ENST00000367871.1;ENST00000367869.1	5'UTR;5'UTR;5'UTR;5'UTR	chr6:134275160-134275750	0.213188	2.04079	0.0492366	0.320277	4.16481
cg16986553	chr22		OpenSea	TSS1500	CRYBB1	ENST00000215939.2	TSS1500	CRYBB1	ENST00000215939.2	TSS1500		-0.150554	-2.04079	0.0492365	0.320277	4.16481
cg05952120	chr17	chr17:61553834-61555063	Island	TSS200	ACE;ACE;ACE	ENST00000538928.1;ENST00000290866.3;ENST00000428043.1	TSS200;TSS200;TSS200	ACE;ACE;ACE	ENST00000538928.1;ENST00000290866.3;ENST00000428043.1	TSS200;TSS200;TSS200	chr17:61553785-61555735	0.125576	2.04079	0.0492356	0.320277	4.16484
cg24171047	chr17		OpenSea	Body								0.190274	2.04081	0.0492344	0.320272	4.16489
cg27505837	chr22		OpenSea		RP1-102K2.6	ENST00000447565.1	TSS200	RP1-102K2.6;MTMR3	ENST00000447565.1;ENST00000464734.1	TSS200;5'UTR	chr22:30634965-30635450	0.222726	2.04081	0.0492342	0.320272	4.1649
cg00155879	chr10	chr10:26222921-26224022	N_Shore	TSS200	MYO3A;MYO3A;RP11-435M3.2	ENST00000265944.5;ENST00000376302.1;ENST00000452911.1	TSS1500;TSS1500;TSS1500	MYO3A;MYO3A;RP11-435M3.2	ENST00000265944.5;ENST00000376302.1;ENST00000452911.1	TSS1500;TSS1500;TSS1500		0.137577	2.04081	0.049234	0.320272	4.16491
cg15802299	chr17		OpenSea	Body							chr17:57069105-57069595	0.327809	2.04082	0.0492329	0.320269	4.16495
cg17292985	chr9		OpenSea									0.223586	2.04082	0.0492328	0.320269	4.16495
cg21718151	chr2		OpenSea		AC074093.1;AC074093.1;AC074093.1	ENST00000414195.1;ENST00000451478.1;ENST00000420472.1	TSS1500;5'UTR;5'UTR	AC074093.1;AC074093.1;AC074093.1	ENST00000414195.1;ENST00000451478.1;ENST00000420472.1	TSS1500;5'UTR;5'UTR	chr2:145929340-145929615	-0.0925195	-2.04083	0.0492321	0.320269	4.16498
cg08343600	chr10	chr10:43891546-43892917	S_Shore	5'UTR;TSS1500;5'UTR;5'UTR;5'UTR	HNRNPF;HNRNPF;HNRNPF;HNRNPF;HNRNPF	ENST00000544000.1;ENST00000540544.1;ENST00000357065.4;ENST00000356053.3;ENST00000337970.3	TSS1500;5'UTR;5'UTR;5'UTR;5'UTR	HNRNPF;HNRNPF;HNRNPF;HNRNPF;HNRNPF;HNRNPF	ENST00000477108.1;ENST00000544000.1;ENST00000540544.1;ENST00000357065.4;ENST00000356053.3;ENST00000337970.3	TSS1500;TSS1500;5'UTR;5'UTR;5'UTR;5'UTR		0.356515	2.04083	0.0492319	0.320269	4.16499
cg01504489	chr7	chr7:1131625-1133187	Island	Body;Body;Body;Body;Body;Body	GPER;GPER;C7orf50	ENST00000342452.3;ENST00000508834.2;ENST00000488073.1	TSS1500;1stExon;3'UTR	GPER;GPER;C7orf50	ENST00000342452.3;ENST00000508834.2;ENST00000488073.1	TSS1500;1stExon;3'UTR		-0.160998	-2.04083	0.0492315	0.320269	4.165
cg21193520	chr1		OpenSea	Body;Body;Body;Body	RP4-782L23.2	ENST00000443012.1	3'UTR	RP4-782L23.2;FGGY;FGGY;FGGY;FGGY;FGGY	ENST00000443012.1;ENST00000480847.1;ENST00000493891.1;ENST00000476939.1;ENST00000472783.1;ENST00000471169.1	3'UTR;5'UTR;5'UTR;5'UTR;5'UTR;5'UTR	chr1:60224925-60225410	-0.134818	-2.04083	0.0492314	0.320269	4.16501
cg04451494	chr9		OpenSea	Body;Body	FAM22G;RP11-330M2.7	ENST00000375230.1;ENST00000506067.1	TSS200;3'UTR	FAM22G;RP11-330M2.7	ENST00000375230.1;ENST00000506067.1	TSS200;3'UTR	chr9:99694005-99694215	0.317727	2.04084	0.0492312	0.320269	4.16502
cg23736763	chr4	chr4:26321133-26323150	Island	TSS1500;TSS1500;5'UTR;Body	RBPJ;RBPJ;RBPJ;RBPJ;RBPJ;RBPJ	ENST00000348160.4;ENST00000355476.3;ENST00000511401.1;ENST00000342295.1;ENST00000507561.1;ENST00000361572.6	TSS1500;TSS1500;TSS1500;5'UTR;TSS1500;TSS200	RBPJ;RBPJ;RBPJ;RBPJ;RBPJ;RBPJ;RBPJ;RBPJ;RBPJ;RBPJ;RBPJ;RBPJ;RBPJ;RBPJ;RBPJ	ENST00000514807.1;ENST00000348160.4;ENST00000509158.1;ENST00000355476.3;ENST00000513182.1;ENST00000511401.1;ENST00000515023.1;ENST00000512671.1;ENST00000342295.1;ENST00000505958.1;ENST00000507561.1;ENST00000361572.6;ENST00000514380.1;ENST00000506956.1;ENST00000512351.1	TSS1500;TSS1500;TSS1500;TSS1500;TSS1500;TSS1500;TSS1500;5'UTR;5'UTR;TSS1500;TSS1500;TSS200;TSS200;5'UTR;5'UTR	chr4:26321505-26322715	0.162289	2.04084	0.0492309	0.320269	4.16503
cg01750714	chr12	chr12:119418591-119418834	N_Shore	TSS1500	SRRM4	ENST00000267260.4	TSS1500	SRRM4	ENST00000267260.4	TSS1500	chr12:119418365-119419335	-0.245026	-2.04085	0.0492301	0.320269	4.16506
cg01619490	chr21	chr21:40720185-40721625	S_Shelf					TMPRSS3	ENST00000553129.1	3'UTR		0.130393	2.04085	0.04923	0.320269	4.16506
cg12242258	chr21		OpenSea	TSS1500;TSS1500;TSS1500;5'UTR	KCNE1;KCNE1;KCNE1;KCNE1	ENST00000489175.1;ENST00000399284.1;ENST00000337385.3;ENST00000399286.2	3'UTR;TSS1500;TSS1500;5'UTR	KCNE1;KCNE1;KCNE1;KCNE1	ENST00000489175.1;ENST00000399284.1;ENST00000337385.3;ENST00000399286.2	3'UTR;TSS1500;TSS1500;5'UTR		-0.11899	-2.04086	0.0492287	0.320267	4.16511
cg17128666	chr8	chr8:56685492-56686207	N_Shore	5'UTR;5'UTR;TSS1500;5'UTR	TMEM68;TMEM68;TMEM68;TMEM68;TGS1;TMEM68;TMEM68	ENST00000434581.2;ENST00000521229.1;ENST00000522576.1;ENST00000334667.2;ENST00000260129.5;ENST00000523073.1;ENST00000519784.1	5'UTR;5'UTR;5'UTR;5'UTR;TSS1500;5'UTR;5'UTR	TMEM68;TMEM68;TMEM68;TMEM68;TMEM68;TMEM68;TMEM68;TGS1;TGS1;TMEM68;TMEM68;TMEM68	ENST00000520414.1;ENST00000523423.1;ENST00000434581.2;ENST00000521229.1;ENST00000522576.1;ENST00000522090.1;ENST00000334667.2;ENST00000260129.5;ENST00000523948.1;ENST00000523073.1;ENST00000519784.1;ENST00000519780.1	5'UTR;5'UTR;5'UTR;5'UTR;5'UTR;5'UTR;5'UTR;TSS1500;TSS1500;5'UTR;5'UTR;5'UTR	chr8:56684585-56685770	0.286592	2.04087	0.0492279	0.320265	4.16514
cg02224722	chr3		OpenSea		RP11-78H24.1;RP11-78H24.1;RP11-78H24.1;RP11-78H24.1	ENST00000414102.1;ENST00000435548.1;ENST00000421006.1;ENST00000434896.1	5'UTR;5'UTR;5'UTR;TSS200	RP11-78H24.1;RP11-78H24.1;RP11-78H24.1;RP11-78H24.1	ENST00000414102.1;ENST00000435548.1;ENST00000421006.1;ENST00000434896.1	5'UTR;5'UTR;5'UTR;TSS200		0.167937	2.04087	0.0492279	0.320265	4.16515
cg10536916	chr6	chr6:27839698-27840069	S_Shore	TSS1500	HIST1H4L	ENST00000355981.2	TSS1500	HIST1H4L	ENST00000355981.2	TSS1500	chr6:27840385-27841895	-0.251233	-2.04089	0.0492252	0.320252	4.16525
cg24407459	chr19		OpenSea	5'UTR	KLK14	ENST00000156499.2	5'UTR	KLK14;KLK14	ENST00000156499.2;ENST00000476305.1	5'UTR;TSS1500	chr19:51585985-51586475	0.211223	2.04089	0.0492252	0.320252	4.16525
cg21726372	chr4	chr4:111542062-111544464	N_Shore	Body;Body;Body							chr4:111540240-111541395	0.339956	2.0409	0.0492242	0.32025	4.16529
cg14126918	chr5		OpenSea	Body;Body							chr5:178621905-178622235	-0.121399	-2.0409	0.0492241	0.32025	4.16529
cg07301829	chr8		OpenSea									0.280723	2.04092	0.0492229	0.320247	4.16534
cg23851515	chr2		OpenSea	Body;Body								0.264857	2.04092	0.0492228	0.320247	4.16534
cg08874974	chr3		OpenSea	Body;Body	SRGAP3	ENST00000544908.1	3'UTR	SRGAP3;SRGAP3;SRGAP3	ENST00000518265.1;ENST00000544908.1;ENST00000520860.1	3'UTR;3'UTR;3'UTR	chr3:9049640-9049955	0.241281	2.04092	0.0492222	0.320247	4.16537
cg11382648	chr3		OpenSea	Body	AC093611.1;AC093611.1	ENST00000438915.1;ENST00000419618.1	5'UTR;5'UTR	AC093611.1;AC093611.1	ENST00000438915.1;ENST00000419618.1	5'UTR;5'UTR		0.216647	2.04092	0.0492222	0.320247	4.16537
cg23813171	chr11	chr11:61100073-61100972	S_Shore	5'UTR;TSS1500	DAK;DAK;DDB1;DDB1	ENST00000394900.3;ENST00000530057.1;ENST00000450997.2;ENST00000301764.7	5'UTR;5'UTR;TSS1500;TSS1500	DDB1;DDB1;DAK;DAK;DAK;DAK;DAK;DDB1;DAK;DDB1;DDB1;DAK;DAK;DDB1;DDB1;DDB1;DAK	ENST00000540166.1;ENST00000539426.1;ENST00000394900.3;ENST00000530456.1;ENST00000532173.2;ENST00000530057.1;ENST00000525170.1;ENST00000537120.1;ENST00000529121.2;ENST00000450997.2;ENST00000543162.1;ENST00000529620.1;ENST00000533393.1;ENST00000542337.1;ENST00000301764.7;ENST00000543627.1;ENST00000524968.1	5'UTR;TSS1500;5'UTR;5'UTR;5'UTR;5'UTR;5'UTR;TSS1500;5'UTR;TSS1500;TSS1500;5'UTR;5'UTR;TSS1500;TSS1500;TSS1500;TSS200		-0.102654	-2.04092	0.0492221	0.320247	4.16537
cg07414443	chr3		OpenSea	Body;Body;Body	TNK2	ENST00000468819.1	3'UTR	TNK2;TNK2;TNK2;TNK2;TNK2;TNK2	ENST00000489628.1;ENST00000464041.1;ENST00000481865.1;ENST00000486523.1;ENST00000430929.1;ENST00000468819.1	TSS200;3'UTR;3'UTR;3'UTR;3'UTR;3'UTR		0.212239	2.04093	0.0492219	0.320247	4.16538
cg14068180	chr17	chr17:79980199-79981548	S_Shore	Body	LRRC45	ENST00000306688.2	ExonBnd	LRRC45	ENST00000306688.2	ExonBnd		-0.111359	-2.04094	0.0492208	0.320247	4.16542
cg09199330	chr2		OpenSea	TSS200	CYP27C1;CYP27C1	ENST00000335247.7;ENST00000409327.1	TSS200;5'UTR	CYP27C1;CYP27C1	ENST00000335247.7;ENST00000409327.1	TSS200;5'UTR		-0.194472	-2.04094	0.0492204	0.320247	4.16544
cg07327774	chr22		OpenSea	Body				MYO18B;MYO18B	ENST00000539302.1;ENST00000418374.2	3'UTR;5'UTR		0.151692	2.04094	0.0492203	0.320247	4.16544
cg23266797	chr6		OpenSea	3'UTR;Body;3'UTR;Body;Body;Body;Body;Body;Body;Body;Body	MOG	ENST00000533330.2	3'UTR	MOG;MOG;MOG	ENST00000485211.1;ENST00000376902.3;ENST00000376889.3	3'UTR;3'UTR;3'UTR		0.190676	2.04095	0.0492195	0.320247	4.16547
cg00954604	chr5		OpenSea	3'UTR;3'UTR;3'UTR;3'UTR;Body	ENC1;ENC1;ENC1	ENST00000537006.1;ENST00000509284.1;ENST00000510316.1	3'UTR;TSS200;3'UTR	ENC1;ENC1;ENC1	ENST00000537006.1;ENST00000509284.1;ENST00000302351.4	3'UTR;TSS200;3'UTR	chr5:73928025-73928375	0.289384	2.04096	0.0492188	0.320245	4.1655
cg10159032	chr17		OpenSea	TSS200	LRRC37B;LRRC37B;LRRC37B;LRRC37B	ENST00000327564.6;ENST00000394713.3;ENST00000341671.6;ENST00000543378.1	TSS200;TSS200;TSS200;5'UTR	LRRC37B;LRRC37B;LRRC37B;LRRC37B	ENST00000327564.6;ENST00000394713.3;ENST00000341671.6;ENST00000543378.1	TSS200;TSS200;TSS200;5'UTR	chr17:30347685-30348035	-0.118366	-2.04097	0.0492176	0.32024	4.16554
cg06988775	chr7	chr7:128864320-128865655	Island	TSS1500;TSS1500	AHCYL2;AHCYL2	ENST00000325006.3;ENST00000446544.2	TSS1500;TSS1500	AHCYL2;AHCYL2	ENST00000325006.3;ENST00000446544.2	TSS1500;TSS1500	chr7:128864285-128864935	-0.186045	-2.04098	0.049216	0.320232	4.16561
cg05836788	chr1	chr1:6550083-6551115	Island	5'UTR;Body;Body;TSS1500	PLEKHG5;PLEKHG5;PLEKHG5;PLEKHG5;PLEKHG5	ENST00000377728.3;ENST00000377725.1;ENST00000340850.5;ENST00000544978.1;ENST00000377737.2	5'UTR;TSS1500;TSS1500;5'UTR;5'UTR	PLEKHG5;PLEKHG5;PLEKHG5;PLEKHG5;PLEKHG5	ENST00000377728.3;ENST00000377725.1;ENST00000340850.5;ENST00000544978.1;ENST00000377737.2	5'UTR;TSS1500;TSS1500;5'UTR;5'UTR	chr1:6550825-6551895	-0.242533	-2.04098	0.0492157	0.320232	4.16562
cg14122506	chr9		OpenSea	5'UTR	RNF183;RNF183;RNF183;RNF183;RNF183	ENST00000478815.1;ENST00000416588.2;ENST00000441031.2;ENST00000478815.1;ENST00000297894.5	1stExon;5'UTR;5'UTR;5'UTR;5'UTR	RNF183;RNF183;RNF183;RNF183;RNF183	ENST00000478815.1;ENST00000416588.2;ENST00000441031.2;ENST00000478815.1;ENST00000297894.5	1stExon;5'UTR;5'UTR;5'UTR;5'UTR	chr9:116060720-116061015	0.153409	2.04099	0.0492157	0.320232	4.16562
cg17578717	chr17	chr17:4900357-4901798	Island	TSS200;TSS200;TSS1500;TSS200;TSS200	INCA1;INCA1;KIF1C	ENST00000576820.1;ENST00000575780.1;ENST00000320785.5	TSS1500;TSS200;TSS200	INCA1;INCA1;KIF1C;KIF1C	ENST00000576820.1;ENST00000575780.1;ENST00000320785.5;ENST00000574165.1	TSS1500;TSS200;TSS200;TSS200	chr17:4900765-4901295	-0.150425	-2.041	0.0492143	0.320228	4.16567
cg22642498	chr19		OpenSea	Body;TSS1500	NLRP12;NLRP12;NLRP12	ENST00000324134.6;ENST00000473605.1;ENST00000358661.2	ExonBnd;3'UTR;TSS1500	NLRP12;NLRP12;NLRP12	ENST00000324134.6;ENST00000473605.1;ENST00000358661.2	ExonBnd;3'UTR;TSS1500	chr19:54312780-54313055	-0.212524	-2.041	0.0492142	0.320228	4.16568
cg25185947	chr3		OpenSea	TSS200	RP11-59E19.4;LINC00488	ENST00000562158.1;ENST00000494582.1	TSS1500;TSS200	RP11-59E19.4;LINC00488	ENST00000562158.1;ENST00000494582.1	TSS1500;TSS200	chr3:108896720-108897070	0.136153	2.04101	0.0492125	0.320222	4.16574
cg01379456	chr5		OpenSea								chr5:32887525-32887830	0.286427	2.04102	0.0492118	0.32022	4.16577
cg24954689	chr11		OpenSea	5'UTR	DLG2;DLG2;DLG2	ENST00000543673.1;ENST00000472545.2;ENST00000376104.2	TSS1500;3'UTR;5'UTR	DLG2;DLG2;DLG2;DLG2	ENST00000543673.1;ENST00000472545.2;ENST00000526147.1;ENST00000376104.2	TSS1500;3'UTR;3'UTR;5'UTR		0.213375	2.04102	0.0492115	0.32022	4.16578
cg27174337	chr7		OpenSea		RP11-3B12.2	ENST00000424515.2	5'UTR	RP11-3B12.2;RP11-3B12.1	ENST00000424515.2;ENST00000435452.2	5'UTR;5'UTR	chr7:124813700-124813970	0.257468	2.04103	0.049211	0.320219	4.1658
cg02379695	chr6		OpenSea								chr6:35063900-35064590	0.1458	2.04104	0.0492103	0.320218	4.16583
cg01781896	chr3		OpenSea	1stExon;5'UTR	DNAH1;DNAH1	ENST00000420323.2;ENST00000420323.2	1stExon;5'UTR	DNAH1;DNAH1;DNAH1	ENST00000486752.1;ENST00000420323.2;ENST00000486752.1	1stExon;5'UTR;5'UTR		-0.121491	-2.04104	0.04921	0.320218	4.16584
cg14177140	chr1	chr1:220960016-220960603	N_Shelf	3'UTR	MARC2;MARC2	ENST00000366913.3;ENST00000472447.1	3'UTR;5'UTR	MARC2;MARC2	ENST00000366913.3;ENST00000472447.1	3'UTR;5'UTR	chr1:220956825-220957070	0.176205	2.04104	0.0492099	0.320218	4.16584
cg15840606	chr17		OpenSea	Body;Body;Body;Body				STAT5A;STAT5A	ENST00000479417.1;ENST00000468096.1	5'UTR;TSS1500		-0.168688	-2.04104	0.0492098	0.320218	4.16585
cg18140769	chr5		OpenSea								chr5:34591825-34592135	0.223137	2.04104	0.0492095	0.320218	4.16586
cg12747521	chr1		OpenSea								chr1:212655380-212655630	0.0979463	2.04104	0.0492095	0.320218	4.16586
cg07420867	chr8		OpenSea	Body;Body								0.243306	2.04105	0.0492092	0.320218	4.16587
cg06604968	chr16	chr16:2521086-2525929	Island	1stExon	NTN3	ENST00000293973.1	1stExon	NTN3	ENST00000293973.1	1stExon	chr16:2521785-2522275	-0.101824	-2.04105	0.0492089	0.320218	4.16588
cg25279613	chr7		OpenSea	5'UTR;5'UTR;5'UTR;5'UTR	OSBPL3;OSBPL3	ENST00000352860.1;ENST00000313367.2	5'UTR;5'UTR	OSBPL3;OSBPL3;OSBPL3;OSBPL3;OSBPL3	ENST00000441059.1;ENST00000415162.1;ENST00000352860.1;ENST00000313367.2;ENST00000415952.1	5'UTR;5'UTR;5'UTR;5'UTR;5'UTR	chr7:24956160-24956550	0.225295	2.04106	0.0492078	0.320218	4.16593
cg07704242	chr1		OpenSea	3'UTR	NBPF4;NBPF4;NBPF4	ENST00000415641.2;ENST00000428601.2;ENST00000487594.1	3'UTR;3'UTR;3'UTR	NBPF4;NBPF4;NBPF4	ENST00000415641.2;ENST00000428601.2;ENST00000487594.1	3'UTR;3'UTR;3'UTR		-0.151976	-2.04107	0.0492071	0.320218	4.16595
cg26247944	chr12	chr12:132855170-132855382	N_Shore	Body;Body	RP13-895J2.2;RP13-895J2.3	ENST00000376617.3;ENST00000537762.1	5'UTR;TSS200	RP13-895J2.2;RP13-895J2.3;GALNT9	ENST00000376617.3;ENST00000537762.1;ENST00000424720.2	5'UTR;TSS200;3'UTR	chr12:132853720-132853890	0.189244	2.04107	0.0492069	0.320218	4.16596
cg26479022	chr2	chr2:3698659-3698875	N_Shelf								chr2:3695840-3696015	0.212338	2.04107	0.0492066	0.320218	4.16597
cg10104542	chr2		OpenSea								chr2:237874625-237874995	0.3209	2.04109	0.0492052	0.320214	4.16603
cg18891376	chr5		OpenSea									0.151374	2.04109	0.0492049	0.320214	4.16604
cg20383637	chr2		OpenSea		AC019118.2	ENST00000457478.1	3'UTR	AC019118.2	ENST00000457478.1	3'UTR		-0.255911	-2.04109	0.0492049	0.320214	4.16604
cg08726265	chr2		OpenSea		AC016700.3	ENST00000442326.1	TSS1500	AC016700.3	ENST00000442326.1	TSS1500		0.227213	2.04109	0.0492044	0.320214	4.16606
cg11640973	chr18		OpenSea									0.253937	2.04109	0.0492043	0.320214	4.16606
cg02162897	chr2	chr2:38301276-38304518	N_Shore	Body	CYP1B1	ENST00000494864.1	3'UTR	CYP1B1;CYP1B1;CYP1B1	ENST00000492443.1;ENST00000462864.1;ENST00000494864.1	3'UTR;3'UTR;3'UTR	chr2:38300420-38302375	-0.317297	-2.0411	0.0492038	0.320214	4.16608
cg21099802	chrX		OpenSea	5'UTR;Body;Body	DACH2;DACH2	ENST00000508860.1;ENST00000510272.1	5'UTR;5'UTR	DACH2;DACH2;DACH2	ENST00000508860.1;ENST00000510272.1;ENST00000506327.1	5'UTR;5'UTR;3'UTR	chrX:85603780-85603990	0.317542	2.0411	0.0492037	0.320214	4.16608
cg03917077	chr16	chr16:8962189-8963190	N_Shore	1stExon;5'UTR;5'UTR	CARHSP1;CARHSP1;CARHSP1;CARHSP1;RP11-77H9.6;CARHSP1;CARHSP1	ENST00000562843.1;ENST00000561530.1;ENST00000396593.2;ENST00000311052.5;ENST00000570290.1;ENST00000562843.1;ENST00000396593.2	5'UTR;5'UTR;5'UTR;5'UTR;TSS1500;1stExon;1stExon	CARHSP1;CARHSP1;CARHSP1;CARHSP1;CARHSP1;CARHSP1;CARHSP1;CARHSP1;CARHSP1;CARHSP1;CARHSP1;CARHSP1;RP11-77H9.6;CARHSP1;CARHSP1;CARHSP1	ENST00000567908.1;ENST00000570125.1;ENST00000563815.1;ENST00000569572.1;ENST00000562586.1;ENST00000562843.1;ENST00000561530.1;ENST00000396593.2;ENST00000570125.1;ENST00000565287.1;ENST00000311052.5;ENST00000568117.1;ENST00000570290.1;ENST00000562843.1;ENST00000562586.1;ENST00000396593.2	TSS200;ExonBnd;3'UTR;3'UTR;3'UTR;5'UTR;5'UTR;5'UTR;5'UTR;5'UTR;5'UTR;TSS1500;TSS1500;1stExon;1stExon;1stExon	chr16:8960985-8962790	0.184166	2.0411	0.0492035	0.320214	4.16609
cg24068409	chr2	chr2:3750828-3751927	S_Shore	Body	AC010907.5	ENST00000441632.1	TSS1500	AC010907.5	ENST00000441632.1	TSS1500	chr2:3752265-3752635	0.142676	2.04111	0.0492027	0.320214	4.16612
cg02614657	chr19	chr19:1566554-1568834	Island	TSS1500	MEX3D;MEX3D	ENST00000355663.5;ENST00000388824.5	TSS1500;TSS1500	MEX3D;MEX3D	ENST00000355663.5;ENST00000388824.5	TSS1500;TSS1500		-0.224369	-2.04111	0.0492023	0.320214	4.16614
cg00060627	chr2		OpenSea	Body	KCNS3	ENST00000465292.1	5'UTR	KCNS3	ENST00000465292.1	5'UTR		-0.383223	-2.04112	0.0492018	0.320214	4.16616
cg03421014	chr4		OpenSea	TSS1500	MGST2;MGST2;MGST2	ENST00000265498.1;ENST00000506797.1;ENST00000515137.1	TSS1500;TSS1500;TSS1500	MGST2;MGST2;MGST2;MGST2;MGST2;MGST2	ENST00000265498.1;ENST00000506797.1;ENST00000515137.1;ENST00000502587.1;ENST00000503816.1;ENST00000515067.1	TSS1500;TSS1500;TSS1500;TSS1500;TSS1500;TSS1500		-0.133164	-2.04112	0.0492013	0.320214	4.16618
cg23179341	chr4		OpenSea	TSS1500;TSS200	ADH7;ADH7;ADH7;ADH7;ADH7	ENST00000437033.2;ENST00000437033.2;ENST00000476959.1;ENST00000482593.1;ENST00000209665.4	1stExon;5'UTR;TSS1500;TSS1500;TSS200	ADH7;ADH7;ADH7;ADH7;ADH7	ENST00000437033.2;ENST00000437033.2;ENST00000476959.1;ENST00000482593.1;ENST00000209665.4	1stExon;5'UTR;TSS1500;TSS1500;TSS200		0.29223	2.04113	0.0492005	0.320214	4.16621
cg15110181	chr3		OpenSea									0.227597	2.04113	0.0492002	0.320214	4.16622
cg02150354	chr5	chr5:92914770-92917337	N_Shore	Body;Body	RP11-65F13.2	ENST00000504474.1	3'UTR	RP11-65F13.2;RP11-65F13.2;RP11-65F13.2;RP11-65F13.2;RP11-65F13.2	ENST00000504474.1;ENST00000503134.1;ENST00000507963.1;ENST00000513055.1;ENST00000510254.1	3'UTR;3'UTR;3'UTR;3'UTR;3'UTR	chr5:92913820-92915135	-0.285984	-2.04113	0.0492001	0.320214	4.16622
cg11125883	chr12	chr12:68725847-68726475	S_Shelf		RP11-81H14.2;RP11-81H14.2;RP11-81H14.2	ENST00000541707.1;ENST00000539404.1;ENST00000546086.1	3'UTR;3'UTR;3'UTR	RP11-81H14.2;RP11-81H14.2;RP11-81H14.2	ENST00000541707.1;ENST00000539404.1;ENST00000546086.1	3'UTR;3'UTR;3'UTR		0.29664	2.04113	0.0492	0.320214	4.16623
cg15613420	chr5	chr5:134734096-134735261	S_Shore	TSS1500;TSS200;TSS1500;TSS1500	H2AFY;H2AFY;H2AFY;H2AFY;H2AFY	ENST00000312469.4;ENST00000423969.2;ENST00000511689.1;ENST00000510038.1;ENST00000304332.4	TSS1500;TSS1500;TSS1500;TSS200;TSS200	H2AFY;H2AFY;H2AFY;H2AFY;H2AFY;H2AFY;H2AFY;H2AFY;H2AFY;H2AFY;H2AFY;H2AFY	ENST00000508785.1;ENST00000507868.1;ENST00000508120.1;ENST00000312469.4;ENST00000506218.1;ENST00000360597.4;ENST00000423969.2;ENST00000506671.1;ENST00000511689.1;ENST00000510038.1;ENST00000304332.4;ENST00000506532.1	TSS1500;TSS1500;TSS1500;TSS1500;TSS1500;TSS1500;TSS1500;TSS1500;TSS1500;TSS200;TSS200;TSS200	chr5:134735120-134735830	-0.564195	-2.04115	0.0491983	0.32021	4.16629
cg25264507	chr1		OpenSea	Body				RP11-31E23.1;RP11-31E23.1	ENST00000436880.1;ENST00000432296.1	3'UTR;3'UTR	chr1:198891840-198892110	0.284627	2.04115	0.049198	0.32021	4.16631
cg27425193	chr7	chr7:75931704-75932978	Island	5'UTR;1stExon	HSPB1;HSPB1;HSPB1;HSPB1	ENST00000429938.1;ENST00000432276.2;ENST00000248553.6;ENST00000248553.6	TSS1500;TSS200;5'UTR;1stExon	HSPB1;HSPB1;HSPB1;HSPB1;HSPB1	ENST00000429938.1;ENST00000432276.2;ENST00000447574.1;ENST00000248553.6;ENST00000248553.6	TSS1500;TSS200;TSS200;5'UTR;1stExon	chr7:75931500-75932015	0.11994	2.04116	0.0491971	0.320207	4.16634
cg21571339	chr14	chr14:85999532-86000478	S_Shore	5'UTR	FLRT2;FLRT2;FLRT2;FLRT2	ENST00000330753.4;ENST00000557419.1;ENST00000554746.1;ENST00000535800.1	5'UTR;5'UTR;5'UTR;5'UTR	FLRT2;FLRT2;FLRT2;FLRT2;FLRT2	ENST00000330753.4;ENST00000556335.1;ENST00000557419.1;ENST00000554746.1;ENST00000535800.1	5'UTR;5'UTR;5'UTR;5'UTR;5'UTR	chr14:86000300-86001190	-0.318626	-2.04118	0.0491953	0.320197	4.16641
cg04903884	chr1		OpenSea								chr1:181031265-181031950	-0.247635	-2.04119	0.0491945	0.320195	4.16644
cg20161508	chr17	chr17:55162173-55163908	N_Shore	TSS1500	RP11-166P13.3;RP11-166P13.3;AKAP1;AKAP1;AKAP1;AKAP1	ENST00000576871.1;ENST00000576313.1;ENST00000337714.3;ENST00000314126.3;ENST00000571629.1;ENST00000427138.2	3'UTR;3'UTR;TSS1500;TSS1500;TSS1500;TSS1500	RP11-166P13.3;RP11-166P13.3;AKAP1;AKAP1;AKAP1;AKAP1;AKAP1;AKAP1;AKAP1;AKAP1	ENST00000576871.1;ENST00000576313.1;ENST00000575322.1;ENST00000337714.3;ENST00000314126.3;ENST00000571629.1;ENST00000570423.1;ENST00000573085.1;ENST00000572814.1;ENST00000574683.1	3'UTR;3'UTR;TSS1500;TSS1500;TSS1500;TSS1500;TSS1500;TSS1500;TSS1500;TSS1500	chr17:55161805-55162250	0.170768	2.04119	0.0491945	0.320195	4.16645
cg15763369	chr7	chr7:129710092-129710493	S_Shelf	Body				KLHDC10	ENST00000468226.1	5'UTR		-0.124649	-2.0412	0.0491934	0.320193	4.16648
cg23919189	chr12		OpenSea	Body	GLT1D1	ENST00000542193.1	5'UTR	GLT1D1	ENST00000542193.1	5'UTR		0.145728	2.0412	0.0491932	0.320193	4.16649
cg15265116	chr4		OpenSea	3'UTR	TMA16	ENST00000358572.5	3'UTR	TMA16	ENST00000358572.5	3'UTR		0.13514	2.04121	0.0491919	0.320188	4.16655
cg08521381	chr2		OpenSea	Body;Body;Body	SCN3A	ENST00000540861.1	TSS1500	SCN3A	ENST00000540861.1	TSS1500		0.343572	2.04122	0.0491906	0.320182	4.16659
cg02457346	chr16	chr16:1827104-1827405	N_Shore	Body				EME2;EME2	ENST00000570069.1;ENST00000564182.1	5'UTR;1stExon		0.0916011	2.04123	0.0491901	0.320181	4.16661
cg12353080	chr19	chr19:2050630-2051566	S_Shelf									-0.0977823	-2.04123	0.0491896	0.320181	4.16663
cg06868183	chr9		OpenSea	Body							chr9:101146120-101146455	0.281654	2.04124	0.0491893	0.320181	4.16665
cg17757915	chr1		OpenSea	Body	RP11-375F2.2	ENST00000366408.3	3'UTR	RP11-375F2.2	ENST00000366408.3	3'UTR		0.174842	2.04124	0.0491887	0.320179	4.16667
cg20550678	chr19		OpenSea	Body							chr19:8053925-8054255	-0.0975571	-2.04124	0.0491885	0.320179	4.16668
cg23687996	chr3		OpenSea	Body				CLSTN2	ENST00000511524.1	5'UTR	chr3:140079280-140079495	0.296857	2.04124	0.0491885	0.320179	4.16668
cg12693669	chr2		OpenSea	Body				MFSD2B;MFSD2B	ENST00000453731.1;ENST00000469562.1	TSS200;5'UTR	chr2:24246765-24246915	0.160885	2.04125	0.049188	0.320179	4.1667
cg06060740	chr6	chr6:168686199-168686464	S_Shelf									-0.0963415	-2.04125	0.0491878	0.320179	4.16671
cg23800023	chr11		OpenSea	Body;Body;Body				ETS1	ENST00000530924.1	TSS200	chr11:128333325-128333675	-0.165806	-2.04125	0.0491874	0.320179	4.16672
cg00029694	chr6		OpenSea	Body							chr6:7939540-7940115	0.245222	2.04126	0.0491871	0.320179	4.16673
cg24738300	chr18		OpenSea		Y_RNA	ENST00000410463.1	TSS200	Y_RNA	ENST00000410463.1	TSS200		-0.146704	-2.04126	0.0491871	0.320179	4.16673
cg00026703	chr15	chr15:96873408-96877721	N_Shelf	Body	RP11-327J17.3;RP11-327J17.3;RP11-327J17.3;RP11-327J17.3;RP11-327J17.3;RP11-327J17.3;RP11-327J17.3	ENST00000560800.1;ENST00000502125.2;ENST00000561344.1;ENST00000557863.1;ENST00000560170.1;ENST00000558935.1;ENST00000560010.1	3'UTR;3'UTR;3'UTR;3'UTR;3'UTR;3'UTR;3'UTR	RP11-327J17.3;RP11-327J17.3;RP11-327J17.3;RP11-327J17.3;RP11-327J17.3;RP11-327J17.3;RP11-327J17.3	ENST00000560800.1;ENST00000502125.2;ENST00000561344.1;ENST00000557863.1;ENST00000560170.1;ENST00000558935.1;ENST00000560010.1	3'UTR;3'UTR;3'UTR;3'UTR;3'UTR;3'UTR;3'UTR	chr15:96869705-96870755	-0.18173	-2.04129	0.0491838	0.320168	4.16686
cg15260109	chr19	chr19:10362771-10363384	Island	Body;Body;Body								0.203169	2.04129	0.0491835	0.320168	4.16687
cg25179291	chr9	chr9:132804279-132806003	Island	TSS1500	FNBP1;FNBP1;FNBP1	ENST00000372416.1;ENST00000355681.2;ENST00000446176.1	TSS1500;TSS1500;TSS1500	FNBP1;FNBP1;FNBP1	ENST00000372416.1;ENST00000355681.2;ENST00000446176.1	TSS1500;TSS1500;TSS1500	chr9:132805660-132806515	0.172368	2.0413	0.0491831	0.320168	4.16689
cg09880969	chr8		OpenSea	Body;Body;Body;Body;Body;Body;Body;Body;Body				ASPH	ENST00000523927.1	3'UTR	chr8:62573720-62573950	0.231485	2.0413	0.049183	0.320168	4.16689
cg07070882	chr11		OpenSea	ExonBnd;ExonBnd;Body;Body	INCENP	ENST00000394818.3	ExonBnd	INCENP;INCENP	ENST00000394818.3;ENST00000528375.1	ExonBnd;5'UTR	chr11:61908140-61908415	-0.116177	-2.0413	0.0491828	0.320168	4.1669
cg24844694	chr15		OpenSea	Body;Body;Body;Body;Body;Body;Body;Body;Body				MEIS2;MEIS2	ENST00000560570.1;ENST00000561163.1	3'UTR;3'UTR		0.215843	2.0413	0.0491822	0.320168	4.16692
cg05022020	chr11		OpenSea	Body;Body;Body;Body	BACE1;BACE1	ENST00000392937.5;ENST00000292095.6	TSS200;5'UTR	BACE1;BACE1;BACE1;BACE1	ENST00000504995.1;ENST00000392937.5;ENST00000514464.1;ENST00000292095.6	TSS1500;TSS200;3'UTR;5'UTR	chr11:117170980-117171435	0.193405	2.04131	0.0491821	0.320168	4.16693
cg04568823	chr6	chr6:29768025-29768332	N_Shore									0.243698	2.04131	0.0491819	0.320168	4.16693
cg18463876	chr7	chr7:75909703-75909906	N_Shelf	Body				SRRM3	ENST00000479284.1	5'UTR	chr7:75905985-75906215	0.225951	2.04131	0.0491814	0.320168	4.16695
cg04008576	chr17		OpenSea	Body;Body;Body;Body;Body;Body;Body;Body;Body	CD300LF	ENST00000469092.1	3'UTR	CD300LF;CD300LF	ENST00000469092.1;ENST00000462044.1	3'UTR;3'UTR	chr17:72691705-72692235	0.23391	2.04132	0.0491805	0.320168	4.16699
cg24760425	chr8		OpenSea	Body	NSMCE2	ENST00000517315.1	5'UTR	NSMCE2;NSMCE2;NSMCE2;NSMCE2;NSMCE2;NSMCE2	ENST00000520866.1;ENST00000519010.1;ENST00000523824.1;ENST00000523549.1;ENST00000517315.1;ENST00000518146.1	5'UTR;5'UTR;5'UTR;5'UTR;5'UTR;3'UTR		0.154051	2.04132	0.0491802	0.320168	4.167
cg00413510	chr18		OpenSea		AC105105.1	ENST00000516521.1	TSS200	AC105105.1	ENST00000516521.1	TSS200		0.375435	2.04133	0.0491793	0.320166	4.16704
cg09134210	chr8	chr8:141107837-141110984	N_Shelf	Body;Body				TRAPPC9;TRAPPC9;TRAPPC9	ENST00000521667.1;ENST00000517667.1;ENST00000520532.1	3'UTR;3'UTR;3'UTR	chr8:141103825-141104215	0.174625	2.04134	0.0491782	0.320161	4.16708
cg26857626	chr8		OpenSea	Body	ZFPM2	ENST00000522296.1	5'UTR	ZFPM2;ZFPM2	ENST00000522296.1;ENST00000511341.2	5'UTR;5'UTR	chr8:106765200-106765390	0.18549	2.04135	0.0491773	0.320158	4.16711
cg02375166	chr11		OpenSea									-0.182528	-2.04135	0.0491773	0.320158	4.16711
cg22301205	chr1		OpenSea								chr1:40142645-40142915	0.139213	2.04136	0.0491768	0.320158	4.16713
cg08396824	chr17		OpenSea	Body							chr17:3701885-3703130	-0.225638	-2.04136	0.0491761	0.320157	4.16716
cg14773637	chr1		OpenSea	TSS1500	RP11-183M13.1	ENST00000436742.1	TSS1500	RP11-183M13.1;RP11-183M13.1	ENST00000436742.1;ENST00000413519.1	TSS1500;TSS1500		0.321283	2.04137	0.0491756	0.320157	4.16718
cg00731487	chr4		OpenSea									0.143602	2.04137	0.0491755	0.320157	4.16718
cg06003475	chr5		OpenSea	5'UTR;5'UTR	SEMA6A;SEMA6A	ENST00000257414.8;ENST00000343348.6	5'UTR;5'UTR	SEMA6A;SEMA6A;SEMA6A;SEMA6A	ENST00000509665.1;ENST00000512156.1;ENST00000257414.8;ENST00000343348.6	TSS200;3'UTR;5'UTR;5'UTR	chr5:115890540-115890810	0.0847808	2.04137	0.0491751	0.320157	4.1672
cg26193418	chr7		OpenSea	Body				BMPER	ENST00000496609.1	5'UTR	chr7:33973560-33973815	0.188251	2.04137	0.0491751	0.320157	4.1672
cg21106946	chr13		OpenSea									0.0857849	2.04138	0.0491747	0.320157	4.16722
cg08081865	chr13		OpenSea	Body;Body;Body;Body	PCCA-AS1;PCCA-AS1;PCCA-AS1;PCCA;PCCA	ENST00000455958.1;ENST00000414553.1;ENST00000451662.1;ENST00000536640.1;ENST00000376254.1	3'UTR;3'UTR;TSS1500;3'UTR;3'UTR	PCCA-AS1;PCCA-AS1;PCCA-AS1;PCCA;PCCA	ENST00000455958.1;ENST00000414553.1;ENST00000451662.1;ENST00000536640.1;ENST00000376254.1	3'UTR;3'UTR;TSS1500;3'UTR;3'UTR		0.227625	2.04138	0.0491743	0.320157	4.16723
cg00312896	chr1		OpenSea									0.293199	2.04138	0.0491742	0.320157	4.16723
cg03152734	chr22		OpenSea	Body				KIAA1671;KIAA1671	ENST00000461374.1;ENST00000494730.2	5'UTR;5'UTR	chr22:25444720-25444970	0.166016	2.04139	0.0491737	0.320157	4.16725
cg16524216	chr17		OpenSea	Body;Body	snoU13	ENST00000459173.1	TSS1500	snoU13	ENST00000459173.1	TSS1500		-0.0812296	-2.04139	0.0491737	0.320157	4.16725
cg12226453	chr4	chr4:963804-964115	Island	Body								0.378878	2.04139	0.0491729	0.320157	4.16728
cg00931336	chr1		OpenSea		RP4-591L5.2	ENST00000420354.1	TSS1500	RP4-591L5.2	ENST00000420354.1	TSS1500	chr1:30887625-30887875	0.313973	2.04141	0.0491714	0.320155	4.16734
cg07221451	chr7		OpenSea	Body							chr7:15416300-15416510	0.376288	2.04141	0.0491707	0.320153	4.16737
cg02371760	chr21		OpenSea	5'UTR;5'UTR;5'UTR;Body;Body;Body	C21orf7;C21orf7	ENST00000399935.2;ENST00000339024.4	5'UTR;5'UTR	C21orf7;C21orf7;C21orf7	ENST00000399935.2;ENST00000339024.4;ENST00000460883.1	5'UTR;5'UTR;5'UTR	chr21:30497620-30497815	0.278725	2.04142	0.0491704	0.320153	4.16738
cg12875426	chr18	chr18:46986504-46987194	S_Shore	TSS1500	DYM	ENST00000442713.1	TSS1500	DYM	ENST00000442713.1	TSS1500	chr18:46987360-46987695	-0.351245	-2.04143	0.049169	0.320147	4.16744
cg23350985	chr9		OpenSea	Body	GRIN3A	ENST00000479772.1	TSS200	GRIN3A	ENST00000479772.1	TSS200		0.172197	2.04143	0.0491685	0.320145	4.16746
cg19023876	chr1	chr1:247614695-247614944	N_Shelf	3'UTR;3'UTR;3'UTR;3'UTR;3'UTR	NLRP3;NLRP3;NLRP3	ENST00000348069.2;ENST00000366497.2;ENST00000391828.3	3'UTR;3'UTR;3'UTR	NLRP3;NLRP3;NLRP3	ENST00000336119.3;ENST00000366497.2;ENST00000391828.3	3'UTR;3'UTR;3'UTR	chr1:247611400-247612110	-0.0983408	-2.04144	0.0491675	0.320142	4.1675
cg25744393	chr9		OpenSea	5'UTR;Body;Body	DFNB31	ENST00000265134.6	5'UTR	DFNB31	ENST00000265134.6	5'UTR	chr9:117247200-117247670	0.215881	2.04145	0.049167	0.320141	4.16752
cg11442048	chr19		OpenSea	Body;Body;Body								-0.220035	-2.04145	0.0491668	0.320141	4.16752
cg07506908	chr1	chr1:154732822-154733436	S_Shore	Body;Body;Body								-0.174403	-2.04146	0.0491654	0.320135	4.16758
cg18796478	chr14		OpenSea		CTD-2277K2.1;CTD-2277K2.1	ENST00000554138.1;ENST00000554436.1	5'UTR;5'UTR	CTD-2277K2.1;CTD-2277K2.1	ENST00000554138.1;ENST00000554436.1	5'UTR;5'UTR		0.137322	2.04147	0.0491649	0.320134	4.1676
cg12321890	chr3		OpenSea								chr3:33000060-33000270	0.166018	2.04147	0.0491646	0.320134	4.16761
cg10400652	chr19	chr19:46996327-46998437	Island	1stExon;3'UTR	AC011484.1	ENST00000377652.3	TSS1500	AC011484.1	ENST00000377652.3	TSS1500	chr19:46996165-46997155	-0.218813	-2.04149	0.0491631	0.320128	4.16767
cg25429312	chr19	chr19:4472119-4473123	S_Shelf	Body;Body								-0.125181	-2.0415	0.049162	0.320124	4.16771
cg09536474	chr17		OpenSea	TSS1500	GRAP;GRAP	ENST00000573099.1;ENST00000284154.5	TSS1500;TSS200	GRAP;GRAP;GRAP	ENST00000573099.1;ENST00000571380.1;ENST00000284154.5	TSS1500;TSS1500;TSS200		-0.0822531	-2.0415	0.0491618	0.320124	4.16772
cg26887137	chr5	chr5:131892564-131892957	N_Shelf									0.12911	2.0415	0.0491616	0.320124	4.16772
cg25233271	chr17		OpenSea								chr17:69067985-69068295	0.308915	2.04151	0.0491604	0.320121	4.16777
cg02066222	chr1	chr1:114354373-114355300	Island	1stExon	RP5-1073O3.2;RP5-1073O3.2;RSBN1	ENST00000429398.1;ENST00000418238.1;ENST00000261441.5	TSS1500;TSS1500;1stExon	RP5-1073O3.2;RP5-1073O3.2;RSBN1;RSBN1	ENST00000429398.1;ENST00000418238.1;ENST00000476412.1;ENST00000261441.5	TSS1500;TSS1500;1stExon;1stExon	chr1:114354025-114354770	0.22974	2.04152	0.0491593	0.320116	4.16782
cg22924250	chr14	chr14:73358789-73360934	N_Shore	Body	DPF3	ENST00000546183.1	5'UTR	DPF3	ENST00000546183.1	5'UTR		-0.221307	-2.04153	0.0491587	0.320115	4.16784
cg10399330	chr20		OpenSea	Body;Body							chr20:60114865-60115135	-0.127388	-2.04153	0.0491584	0.320115	4.16785
cg19686924	chr8		OpenSea								chr8:78921780-78922130	0.234532	2.04153	0.0491584	0.320115	4.16785
cg02807788	chr18		OpenSea	Body;Body;Body							chr18:34021365-34021835	0.122477	2.04154	0.0491575	0.320114	4.16788
cg04269372	chr16		OpenSea								chr16:86227465-86227675	0.254634	2.04155	0.0491566	0.320111	4.16792
cg10841913	chr2		OpenSea	5'UTR	SLC19A3;SLC19A3;SLC19A3	ENST00000541617.1;ENST00000409287.1;ENST00000258403.3	5'UTR;5'UTR;5'UTR	SLC19A3;SLC19A3;SLC19A3;SLC19A3;SLC19A3;SLC19A3;SLC19A3;SLC19A3	ENST00000419059.1;ENST00000541617.1;ENST00000477697.1;ENST00000456524.1;ENST00000431622.1;ENST00000409456.2;ENST00000425817.1;ENST00000258403.3	TSS1500;5'UTR;3'UTR;5'UTR;5'UTR;5'UTR;5'UTR;5'UTR	chr2:228567965-228568435	0.276397	2.04155	0.0491562	0.320111	4.16793
cg05696596	chr6		OpenSea	TSS1500	GUCA1A;GUCA1A;GUCA1A;RP1-139D8.6	ENST00000541991.1;ENST00000053469.4;ENST00000394237.1;ENST00000372963.1	TSS1500;TSS1500;TSS1500;TSS1500	GUCA1A;GUCA1A;GUCA1A;RP1-139D8.6	ENST00000418175.1;ENST00000053469.4;ENST00000394237.1;ENST00000372963.1	TSS1500;TSS1500;TSS1500;TSS1500		0.248144	2.04155	0.0491562	0.320111	4.16794
cg16175752	chr7		OpenSea									-0.0902512	-2.04157	0.0491546	0.320105	4.168
cg01049462	chr19		OpenSea	Body				ACTN4	ENST00000495553.1	5'UTR	chr19:39161665-39162070	0.152482	2.04157	0.0491545	0.320105	4.168
cg27215641	chr3	chr3:51430384-51430737	Island	1stExon	RBM15B	ENST00000323686.4	1stExon	RBM15B	ENST00000323686.4	1stExon		-0.170974	-2.04157	0.0491541	0.320105	4.16802
cg08112273	chr17		OpenSea									-0.10148	-2.04158	0.049153	0.320102	4.16806
cg08069775	chr14		OpenSea		CTD-2335K5.1	ENST00000554425.1	TSS1500	CTD-2335K5.1	ENST00000554425.1	TSS1500		0.192285	2.04158	0.0491529	0.320102	4.16807
cg01898524	chr20		OpenSea	5'UTR;5'UTR;5'UTR;5'UTR	EPB41L1;EPB41L1;EPB41L1;EPB41L1;EPB41L1	ENST00000202028.5;ENST00000397315.3;ENST00000373950.2;ENST00000397307.2;ENST00000441639.1	5'UTR;5'UTR;5'UTR;5'UTR;5'UTR	EPB41L1;EPB41L1;EPB41L1;EPB41L1;EPB41L1;EPB41L1;EPB41L1;EPB41L1;EPB41L1;EPB41L1	ENST00000202028.5;ENST00000432589.1;ENST00000406771.2;ENST00000430276.1;ENST00000397315.3;ENST00000373950.2;ENST00000452261.1;ENST00000397307.2;ENST00000447825.1;ENST00000441639.1	5'UTR;5'UTR;5'UTR;5'UTR;5'UTR;5'UTR;5'UTR;5'UTR;5'UTR;5'UTR		0.260298	2.04159	0.0491525	0.320102	4.16808
cg15302382	chr6	chr6:108395432-108396343	S_Shore	TSS1500	OSTM1	ENST00000193322.3	TSS1500	OSTM1;OSTM1;OSTM1	ENST00000440575.2;ENST00000193322.3;ENST00000467960.1	5'UTR;TSS1500;TSS1500	chr6:108396925-108397295	-0.0943945	-2.04159	0.0491524	0.320102	4.16808
cg02155262	chr4	chr4:178363239-178363708	Island	TSS200	AGA;AGA	ENST00000506853.1;ENST00000264595.2	TSS200;TSS200	AGA;AGA	ENST00000506853.1;ENST00000264595.2	TSS200;TSS200	chr4:178363500-178363775	0.143614	2.04159	0.0491519	0.320102	4.1681
cg11439821	chr15		OpenSea	TSS200	RP11-605F22.2;CTXN2;RP11-605F22.2;RP11-605F22.2;CTXN2;CTXN2;SLC12A1;RP11-605F22.2	ENST00000560623.1;ENST00000541248.1;ENST00000561094.1;ENST00000560339.1;ENST00000417307.2;ENST00000417307.2;ENST00000428362.2;ENST00000560623.1	3'UTR;TSS1500;TSS1500;TSS1500;1stExon;5'UTR;TSS200;1stExon	RP11-605F22.2;CTXN2;RP11-605F22.2;RP11-605F22.2;SLC12A1;CTXN2;CTXN2;SLC12A1;RP11-605F22.2	ENST00000560623.1;ENST00000541248.1;ENST00000561094.1;ENST00000560339.1;ENST00000561127.1;ENST00000417307.2;ENST00000417307.2;ENST00000428362.2;ENST00000560623.1	3'UTR;TSS1500;TSS1500;TSS1500;TSS200;1stExon;5'UTR;TSS200;1stExon	chr15:48483820-48484275	-0.251946	-2.04159	0.0491518	0.320102	4.16811
cg11001536	chr5		OpenSea		MFAP3	ENST00000519325.1	5'UTR	MFAP3;MFAP3;MFAP3;MFAP3;MFAP3;MFAP3	ENST00000520327.1;ENST00000521527.1;ENST00000522440.1;ENST00000518497.1;ENST00000519612.1;ENST00000519325.1	5'UTR;5'UTR;5'UTR;5'UTR;5'UTR;5'UTR		-0.225769	-2.0416	0.0491515	0.320102	4.16812
cg20053399	chr16		OpenSea	Body;Body							chr16:72853220-72853575	0.193902	2.0416	0.0491511	0.320102	4.16814
cg17165760	chr10	chr10:27389075-27389622	Island	5'UTR;1stExon	ANKRD26;ANKRD26;ANKRD26	ENST00000376087.4;ENST00000376087.4;ENST00000436985.2	1stExon;5'UTR;TSS200	ANKRD26;ANKRD26;ANKRD26	ENST00000376087.4;ENST00000376087.4;ENST00000436985.2	1stExon;5'UTR;TSS200	chr10:27388805-27389555	-0.169235	-2.04161	0.0491497	0.320101	4.16819
cg04556615	chr11		OpenSea	Body	SLC6A5	ENST00000528440.1	5'UTR	SLC6A5;SLC6A5	ENST00000298923.7;ENST00000528440.1	3'UTR;5'UTR		0.202924	2.04161	0.0491497	0.320101	4.16819
cg27005206	chr6		OpenSea	5'UTR;5'UTR;5'UTR	IPCEF1;IPCEF1;IPCEF1	ENST00000422970.2;ENST00000367220.4;ENST00000265198.4	5'UTR;5'UTR;5'UTR	IPCEF1;IPCEF1;IPCEF1;IPCEF1	ENST00000422970.2;ENST00000367220.4;ENST00000265198.4;ENST00000520261.1	5'UTR;5'UTR;5'UTR;5'UTR		-0.319478	-2.04162	0.0491494	0.320101	4.1682
cg00661399	chr6	chr6:32046815-32047094	S_Shelf	Body							chr6:32048925-32049255	0.276274	2.04162	0.0491492	0.320101	4.16821
cg19062174	chr2		OpenSea	5'UTR;5'UTR	GPD2;GPD2;GPD2;GPD2	ENST00000310454.5;ENST00000409125.4;ENST00000438166.2;ENST00000540309.1	5'UTR;5'UTR;5'UTR;5'UTR	GPD2;GPD2;GPD2;GPD2;GPD2;GPD2	ENST00000415049.1;ENST00000310454.5;ENST00000409125.4;ENST00000438166.2;ENST00000495851.1;ENST00000540309.1	5'UTR;5'UTR;5'UTR;5'UTR;5'UTR;5'UTR		0.144023	2.04162	0.0491492	0.320101	4.16821
cg15462265	chr18		OpenSea								chr18:47951485-47951830	-0.20423	-2.04164	0.0491471	0.320097	4.16829
cg06954720	chr6		OpenSea	Body	HLA-DRB6	ENST00000411500.1	3'UTR	HLA-DRB6;HLA-DRB6	ENST00000411500.1;ENST00000437183.1	3'UTR;3'UTR		-0.631442	-2.04164	0.0491466	0.320096	4.16831
cg01244946	chr13		OpenSea								chr13:99237285-99237995	-0.135043	-2.04165	0.0491464	0.320096	4.16832
cg25252017	chr6		OpenSea									0.194566	2.04165	0.0491456	0.320095	4.16835
cg13394520	chr2		OpenSea	Body	NAB1	ENST00000484774.1	5'UTR	NAB1	ENST00000484774.1	5'UTR	chr2:191540560-191540955	0.128302	2.04166	0.0491451	0.320094	4.16837
cg06787369	chr10	chr10:13141778-13142493	N_Shore	TSS1500;TSS1500;TSS1500;TSS1500;5'UTR	OPTN;OPTN;OPTN;OPTN;OPTN;OPTN;OPTN;CCDC3	ENST00000482140.1;ENST00000378757.2;ENST00000378748.3;ENST00000378747.3;ENST00000378764.1;ENST00000263036.3;ENST00000263036.3;ENST00000378839.1	TSS1500;TSS1500;TSS1500;TSS1500;TSS200;1stExon;5'UTR;5'UTR	OPTN;OPTN;OPTN;OPTN;OPTN;OPTN;OPTN;OPTN;CCDC3	ENST00000487935.1;ENST00000482140.1;ENST00000378757.2;ENST00000430081.1;ENST00000378747.3;ENST00000378764.1;ENST00000263036.3;ENST00000263036.3;ENST00000378839.1	TSS1500;TSS1500;TSS1500;TSS1500;TSS1500;TSS200;1stExon;5'UTR;5'UTR	chr10:13141145-13141635	0.132678	2.04166	0.049145	0.320094	4.16837
cg24346905	chr1	chr1:108023232-108023442	Island	Body;Body;Body							chr1:108023245-108023875	0.482807	2.04167	0.0491435	0.320088	4.16843
cg04059871	chr7		OpenSea	TSS1500	OCM2;OCM2	ENST00000257627.4;ENST00000473987.2	TSS1500;TSS200	OCM2;OCM2	ENST00000257627.4;ENST00000473987.2	TSS1500;TSS200		0.210739	2.04168	0.0491428	0.320086	4.16846
cg15356195	chr7	chr7:5569062-5570594	Island	5'UTR	ACTB;ACTB;ACTB	ENST00000320713.6;ENST00000445914.2;ENST00000331789.5	5'UTR;5'UTR;5'UTR	ACTB;ACTB;ACTB;ACTB;ACTB;ACTB;ACTB;ACTB;ACTB;ACTB;ACTB;ACTB;ACTB	ENST00000462494.1;ENST00000484841.1;ENST00000473257.1;ENST00000477812.1;ENST00000480301.1;ENST00000320713.6;ENST00000425660.1;ENST00000331789.5;ENST00000417101.1;ENST00000414620.1;ENST00000443528.1;ENST00000432588.1;ENST00000493945.1	3'UTR;3'UTR;3'UTR;3'UTR;3'UTR;5'UTR;5'UTR;5'UTR;TSS200;5'UTR;5'UTR;5'UTR;TSS1500	chr7:5569280-5570115	0.161823	2.04169	0.0491422	0.320085	4.16848
cg13258774	chr2	chr2:9459243-9459454	N_Shelf	Body;Body								0.28657	2.0417	0.0491412	0.32008	4.16852
cg14227474	chr21		OpenSea	ExonBnd;ExonBnd;Body;Body	BRWD1;BRWD1	ENST00000333229.2;ENST00000380783.1	ExonBnd;5'UTR	BRWD1;BRWD1;BRWD1;BRWD1;TMPRSS3	ENST00000496759.1;ENST00000445245.1;ENST00000333229.2;ENST00000380783.1;ENST00000553129.1	TSS200;TSS200;ExonBnd;5'UTR;3'UTR		-0.125109	-2.0417	0.0491412	0.32008	4.16852
cg20826165	chr12		OpenSea	Body	RP11-196H14.2	ENST00000535594.1	TSS1500	RP11-196H14.2	ENST00000535594.1	TSS1500		0.28484	2.0417	0.0491402	0.320079	4.16856
cg14130985	chr11		OpenSea								chr11:92640560-92640790	0.292299	2.0417	0.0491402	0.320079	4.16856
cg05181148	chr12	chr12:49350839-49351387	Island	5'UTR;1stExon	ARF3;ARF3;ARF3;ARF3;ARF3;AC073610.1;ARF3;ARF3;ARF3	ENST00000541967.1;ENST00000541959.1;ENST00000447318.2;ENST00000256682.4;ENST00000398092.4;ENST00000456304.2;ENST00000541959.1;ENST00000447318.2;ENST00000256682.4	TSS200;1stExon;1stExon;1stExon;TSS200;5'UTR;5'UTR;5'UTR;5'UTR	ARF3;ARF3;ARF3;ARF3;ARF3;ARF3;ARF3;ARF3;ARF3;ARF3;ARF3;ARF3;AC073610.1;ARF3;ARF3;ARF3;ARF3	ENST00000536283.1;ENST00000545855.1;ENST00000472621.1;ENST00000541967.1;ENST00000541236.1;ENST00000539611.1;ENST00000485410.1;ENST00000536283.1;ENST00000447318.2;ENST00000256682.4;ENST00000398092.4;ENST00000485410.1;ENST00000456304.2;ENST00000539611.1;ENST00000541959.1;ENST00000447318.2;ENST00000256682.4	3'UTR;TSS1500;TSS1500;TSS200;TSS1500;1stExon;1stExon;1stExon;1stExon;1stExon;TSS200;3'UTR;5'UTR;5'UTR;5'UTR;5'UTR;5'UTR	chr12:49350200-49351155	-0.0994922	-2.04171	0.0491398	0.320079	4.16857
cg20261431	chr2		OpenSea									0.249103	2.04171	0.0491397	0.320079	4.16858
cg20758803	chr1	chr1:113932580-113934070	Island	TSS1500;TSS1500	MAGI3;MAGI3;MAGI3;MAGI3;MAGI3	ENST00000307546.9;ENST00000369615.1;ENST00000369611.4;ENST00000486456.1;ENST00000369617.4	TSS1500;TSS1500;TSS1500;TSS1500;TSS200	MAGI3;MAGI3;MAGI3;MAGI3;MAGI3;MAGI3	ENST00000307546.9;ENST00000369615.1;ENST00000369611.4;ENST00000486456.1;ENST00000477955.1;ENST00000369617.4	TSS1500;TSS1500;TSS1500;TSS1500;TSS1500;TSS200		0.196514	2.04172	0.0491389	0.320079	4.16861
cg23011211	chr6	chr6:132128727-132129563	N_Shore	TSS1500	ENPP1	ENST00000360971.2	TSS1500	ENPP1;ENPP1	ENST00000486853.1;ENST00000513998.1	TSS1500;TSS1500		0.203493	2.04172	0.0491384	0.320079	4.16863
cg15770613	chrX	chrX:120181326-120181970	S_Shore	3'UTR;1stExon	GLUD2;GLUD2	ENST00000328078.1;ENST00000328078.1	1stExon;3'UTR	GLUD2;GLUD2	ENST00000328078.1;ENST00000328078.1	1stExon;3'UTR		0.27782	2.04172	0.0491383	0.320079	4.16863
cg04808506	chr2	chr2:63282514-63283122	N_Shore	Body				OTX1	ENST00000405984.4	3'UTR	chr2:63281680-63283510	-0.141472	-2.04173	0.0491379	0.320079	4.16865
cg21221455	chr15	chr15:63340256-63341464	S_Shore	Body;Body;Body;Body;Body;Body;Body	RP11-244F12.3;RP11-244F12.3	ENST00000560903.1;ENST00000561241.1	TSS1500;TSS1500	TPM1;TPM1;RP11-244F12.3;RP11-244F12.3;TPM1;TPM1;TPM1	ENST00000558868.1;ENST00000560615.1;ENST00000560903.1;ENST00000561241.1;ENST00000560975.1;ENST00000558314.1;ENST00000561425.1	5'UTR;5'UTR;TSS1500;TSS1500;5'UTR;5'UTR;3'UTR	chr15:63341985-63342675	-0.138388	-2.04173	0.0491372	0.320079	4.16868
cg19525602	chr19	chr19:18716229-18718743	Island	TSS200	CRLF1	ENST00000392386.2	TSS200	CRLF1	ENST00000392386.2	TSS200	chr19:18716840-18717775	0.165216	2.04175	0.0491354	0.320071	4.16875
cg20107668	chr13	chr13:113622737-113623660	S_Shore	Body	MCF2L-AS1	ENST00000446789.1	TSS1500	MCF2L-AS1	ENST00000446789.1	TSS1500	chr13:113624265-113624515	0.112546	2.04175	0.0491351	0.320071	4.16876
cg12337575	chr2	chr2:74691959-74692657	S_Shelf									0.144296	2.04175	0.0491351	0.320071	4.16876
cg07317881	chr13	chr13:76123438-76124268	Island	1stExon;5'UTR;TSS200;TSS1500	UCHL3;RP11-29G8.3;UCHL3;COMMD6;UCHL3	ENST00000471792.1;ENST00000563635.1;ENST00000377589.1;ENST00000460675.1;ENST00000471792.1	1stExon;TSS200;TSS200;TSS1500;5'UTR	UCHL3;RP11-29G8.3;UCHL3;COMMD6;COMMD6;UCHL3	ENST00000471792.1;ENST00000563635.1;ENST00000377589.1;ENST00000460675.1;ENST00000471682.1;ENST00000471792.1	1stExon;TSS200;TSS200;TSS1500;TSS1500;5'UTR	chr13:76123465-76124015	0.124528	2.04176	0.0491349	0.320071	4.16877
cg13763729	chr18	chr18:5294737-5294941	Island	Body;5'UTR;5'UTR	ZFP161	ENST00000357006.4	5'UTR	ZFP161	ENST00000357006.4	5'UTR	chr18:5294325-5295835	0.186115	2.04176	0.0491343	0.320071	4.16879
cg14486472	chr7		OpenSea									0.294791	2.04177	0.0491336	0.320071	4.16882
cg16033857	chr8		OpenSea		RP11-369K17.1	ENST00000517739.1	5'UTR	RP11-369K17.1	ENST00000517739.1	5'UTR		0.145263	2.04177	0.0491332	0.320071	4.16883
cg18133076	chr6		OpenSea	TSS1500	GPR111;GPR111	ENST00000507065.1;ENST00000296862.1	TSS1500;TSS1500	GPR111;GPR111;GPR111	ENST00000507065.1;ENST00000296862.1;ENST00000467205.2	TSS1500;TSS1500;TSS1500		0.15427	2.04177	0.0491331	0.320071	4.16884
cg14235698	chr15		OpenSea	Body;Body;Body;Body	RP11-521C20.4	ENST00000504245.1	5'UTR	RP11-521C20.4;RP11-521C20.4	ENST00000504245.1;ENST00000560341.1	5'UTR;5'UTR	chr15:40346725-40348295	-0.26052	-2.04178	0.0491328	0.320071	4.16885
cg00132888	chr13		OpenSea		ATP8A2	ENST00000381655.2	3'UTR	ATP8A2	ENST00000381655.2	3'UTR		0.241969	2.04178	0.0491324	0.320071	4.16886
cg22027725	chr11		OpenSea								chr11:124961145-124961835	-0.118667	-2.04178	0.0491322	0.320071	4.16887
cg13281420	chr1		OpenSea	TSS1500	C1orf168	ENST00000484327.1	TSS1500	C1orf168	ENST00000484327.1	TSS1500	chr1:57286765-57287010	0.166634	2.04179	0.049131	0.32007	4.16892
cg15560375	chr17		OpenSea	Body	RP5-1107A17.4;SCPEP1	ENST00000572877.1;ENST00000571898.1	TSS200;5'UTR	SCPEP1;SCPEP1;RP5-1107A17.4;SCPEP1;SCPEP1	ENST00000575395.1;ENST00000573823.1;ENST00000572877.1;ENST00000571345.1;ENST00000571898.1	5'UTR;5'UTR;TSS200;5'UTR;5'UTR	chr17:55059765-55060015	-0.284629	-2.0418	0.0491306	0.320069	4.16893
cg13021417	chr5		OpenSea									-0.125163	-2.0418	0.0491299	0.320067	4.16896
cg02849103	chr16		OpenSea								chr16:10350665-10351255	-0.186612	-2.04181	0.0491296	0.320067	4.16897
cg24214470	chr17		OpenSea	TSS200	SERPINF1;SERPINF1;SERPINF1	ENST00000571870.1;ENST00000572916.1;ENST00000254722.4	TSS1500;TSS1500;TSS200	SERPINF1;SERPINF1;SERPINF1;SERPINF1;SERPINF1;SERPINF1;SERPINF1	ENST00000571360.1;ENST00000571870.1;ENST00000573770.1;ENST00000572916.1;ENST00000571149.1;ENST00000570731.1;ENST00000254722.4	TSS1500;TSS1500;TSS1500;TSS1500;TSS1500;TSS1500;TSS200		-0.172614	-2.04181	0.0491294	0.320067	4.16898
cg19376858	chr6		OpenSea	5'UTR;1stExon;TSS200;TSS1500;TSS1500								0.175457	2.04181	0.0491293	0.320067	4.16898
cg20622019	chr20	chr20:43280061-43280727	N_Shore	Body				ADA;ADA;ADA;ADA	ENST00000545776.1;ENST00000536076.1;ENST00000535573.1;ENST00000492931.1	3'UTR;3'UTR;3'UTR;3'UTR	chr20:43279340-43280115	-0.174108	-2.04182	0.0491286	0.320067	4.16901
cg20774526	chr1		OpenSea	5'UTR;5'UTR;5'UTR	TMEM56;RP11-57H12.2	ENST00000370203.4;ENST00000434207.1	5'UTR;5'UTR	TMEM56;TMEM56;TMEM56;RP11-57H12.2	ENST00000370203.4;ENST00000456991.1;ENST00000455656.1;ENST00000434207.1	5'UTR;5'UTR;5'UTR;5'UTR	chr1:95587945-95588210	0.194022	2.04182	0.0491277	0.320066	4.16905
cg12639781	chr10	chr10:180582-182452	N_Shore	5'UTR;5'UTR;5'UTR;1stExon;1stExon;1stExon	ZMYND11;ZMYND11;ZMYND11;ZMYND11;ZMYND11;ZMYND11;ZMYND11;ZMYND11	ENST00000381602.4;ENST00000509513.2;ENST00000397959.3;ENST00000381591.1;ENST00000403354.1;ENST00000402736.1;ENST00000397962.3;ENST00000381602.4	1stExon;TSS200;TSS1500;TSS1500;TSS1500;TSS1500;5'UTR;5'UTR	ZMYND11;ZMYND11;ZMYND11;ZMYND11;ZMYND11;ZMYND11;ZMYND11;ZMYND11;ZMYND11;ZMYND11	ENST00000439456.1;ENST00000381602.4;ENST00000509513.2;ENST00000397959.3;ENST00000381591.1;ENST00000403354.1;ENST00000402736.1;ENST00000439456.1;ENST00000397962.3;ENST00000381602.4	1stExon;1stExon;TSS200;TSS1500;TSS1500;TSS1500;TSS1500;5'UTR;5'UTR;5'UTR	chr10:180145-181475	0.148385	2.04182	0.0491277	0.320065	4.16905
cg03402630	chr22		OpenSea	Body				MYO18B	ENST00000418374.2	5'UTR		0.322493	2.04183	0.0491276	0.320065	4.16905
cg10668512	chr15	chr15:42565452-42565791	Island	TSS1500;1stExon;1stExon	GANC;GANC;TMEM87A;TMEM87A;TMEM87A;TMEM87A;TMEM87A;TMEM87A	ENST00000566442.1;ENST00000440615.2;ENST00000307216.6;ENST00000448392.1;ENST00000389834.4;ENST00000535305.1;ENST00000448392.1;ENST00000568432.1	TSS1500;TSS1500;1stExon;1stExon;1stExon;TSS1500;5'UTR;TSS1500	TMEM87A;TMEM87A;TMEM87A;GANC;GANC;GANC;GANC;TMEM87A;TMEM87A;GANC;GANC;TMEM87A;TMEM87A;TMEM87A;TMEM87A;TMEM87A;TMEM87A;GANC;GANC;GANC;GANC	ENST00000569075.1;ENST00000562946.1;ENST00000562946.1;ENST00000566442.1;ENST00000440615.2;ENST00000567784.1;ENST00000570013.1;ENST00000566474.1;ENST00000563371.1;ENST00000561871.1;ENST00000561871.1;ENST00000307216.6;ENST00000448392.1;ENST00000389834.4;ENST00000535305.1;ENST00000448392.1;ENST00000568400.1;ENST00000562170.1;ENST00000562170.1;ENST00000562859.1;ENST00000562859.1	1stExon;1stExon;3'UTR;TSS1500;TSS1500;TSS1500;TSS1500;TSS1500;TSS1500;1stExon;5'UTR;1stExon;1stExon;1stExon;TSS1500;5'UTR;TSS1500;1stExon;5'UTR;1stExon;5'UTR	chr15:42565205-42565855	0.129352	2.04183	0.0491273	0.320065	4.16906
cg25188092	chr1	chr1:26632836-26633316	N_Shelf	5'UTR;5'UTR;ExonBnd;5'UTR	UBXN11;UBXN11;UBXN11;UBXN11;UBXN11;UBXN11;UBXN11;UBXN11;UBXN11	ENST00000436301.2;ENST00000357089.4;ENST00000314675.7;ENST00000374221.3;ENST00000374221.3;ENST00000374223.1;ENST00000535108.1;ENST00000374217.2;ENST00000374222.1	5'UTR;5'UTR;5'UTR;5'UTR;ExonBnd;5'UTR;5'UTR;5'UTR;5'UTR	UBXN11;UBXN11;UBXN11;UBXN11;UBXN11;UBXN11;UBXN11;UBXN11;UBXN11;UBXN11;UBXN11;UBXN11;UBXN11;UBXN11;UBXN11;UBXN11;UBXN11;UBXN11;UBXN11	ENST00000436301.2;ENST00000450041.1;ENST00000374215.1;ENST00000423664.1;ENST00000452980.1;ENST00000421827.1;ENST00000357089.4;ENST00000314675.7;ENST00000374221.3;ENST00000486658.1;ENST00000442942.1;ENST00000374221.3;ENST00000472155.1;ENST00000475591.1;ENST00000494942.1;ENST00000374223.1;ENST00000535108.1;ENST00000374217.2;ENST00000374222.1	5'UTR;5'UTR;5'UTR;5'UTR;5'UTR;5'UTR;5'UTR;5'UTR;5'UTR;5'UTR;TSS200;ExonBnd;3'UTR;3'UTR;3'UTR;5'UTR;5'UTR;5'UTR;5'UTR	chr1:26629305-26629535	-0.110898	-2.04183	0.0491268	0.320066	4.16908
cg10845943	chr7		OpenSea	Body				BMPER	ENST00000496609.1	5'UTR	chr7:33974785-33975175	0.20418	2.04184	0.0491266	0.320065	4.16909
cg16814653	chr8		OpenSea					MYOM2	ENST00000520779.1	5'UTR		-0.13462	-2.04184	0.0491261	0.320066	4.16911
cg13675837	chr17	chr17:54910496-54912470	N_Shore	TSS1500	DGKE;DGKE;DGKE;C17orf67;C17orf67;C17orf67	ENST00000284061.3;ENST00000572810.1;ENST00000576869.1;ENST00000397861.2;ENST00000575658.1;ENST00000487705.1	TSS1500;TSS1500;TSS1500;5'UTR;5'UTR;3'UTR	DGKE;DGKE;DGKE;C17orf67;C17orf67;C17orf67	ENST00000284061.3;ENST00000572810.1;ENST00000576869.1;ENST00000397861.2;ENST00000575658.1;ENST00000487705.1	TSS1500;TSS1500;TSS1500;5'UTR;5'UTR;3'UTR		0.155222	2.04184	0.0491256	0.320065	4.16913
cg21621697	chr15	chr15:99512665-99512891	N_Shore	Body;Body	RP11-654A16.3	ENST00000559468.1	3'UTR	RP11-654A16.3	ENST00000559468.1	3'UTR		0.152426	2.04185	0.0491245	0.320064	4.16917
cg24917641	chr5		OpenSea					LHFPL2	ENST00000514587.1	3'UTR		0.217418	2.04186	0.049124	0.320064	4.16919
cg15232718	chr10	chr10:99329960-99330204	Island	Body								0.236746	2.04186	0.0491238	0.320064	4.1692
cg19169190	chr2		OpenSea	Body;Body;Body				ANKZF1;ANKZF1;ANKZF1;ANKZF1;ANKZF1;ANKZF1	ENST00000466238.1;ENST00000477479.1;ENST00000463792.1;ENST00000483188.1;ENST00000483188.1;ENST00000460966.1	5'UTR;5'UTR;5'UTR;1stExon;5'UTR;TSS200		-0.154852	-2.04187	0.049123	0.320062	4.16923
cg06893851	chr3		OpenSea	Body;Body	Y_RNA	ENST00000365542.1	TSS1500	Y_RNA	ENST00000365542.1	TSS1500		0.135408	2.04187	0.0491227	0.320062	4.16924
cg24981593	chr2	chr2:45161427-45163058	N_Shore		RP11-89K21.1;RP11-89K21.1;RP11-89K21.1;RP11-89K21.1	ENST00000430847.2;ENST00000444871.2;ENST00000437916.2;ENST00000432125.2	3'UTR;3'UTR;3'UTR;3'UTR	RP11-89K21.1;RP11-89K21.1;RP11-89K21.1;RP11-89K21.1	ENST00000430847.2;ENST00000444871.2;ENST00000437916.2;ENST00000432125.2	3'UTR;3'UTR;3'UTR;3'UTR	chr2:45159865-45160995	-0.347807	-2.04187	0.0491225	0.320062	4.16925
cg14300637	chr19	chr19:56739524-56739792	S_Shelf									0.144217	2.04189	0.0491212	0.320058	4.1693
cg15348877	chr2		OpenSea	Body;Body				SMC6	ENST00000481708.1	3'UTR	chr2:17854260-17854535	0.32095	2.0419	0.0491201	0.320053	4.16934
cg23499789	chr19		OpenSea	Body;Body	ZNF468	ENST00000393865.3	1stExon	ZNF468	ENST00000393865.3	1stExon		-0.100091	-2.0419	0.04912	0.320053	4.16935
cg11551081	chr12		OpenSea	5'UTR	MGAT4C;MGAT4C;MGAT4C;MGAT4C;MGAT4C;MGAT4C	ENST00000552435.1;ENST00000548651.1;ENST00000332156.1;ENST00000552808.1;ENST00000549405.1;ENST00000550460.1	TSS1500;5'UTR;5'UTR;5'UTR;5'UTR;5'UTR	MGAT4C;MGAT4C;MGAT4C;MGAT4C;MGAT4C;MGAT4C;MGAT4C	ENST00000552435.1;ENST00000548651.1;ENST00000332156.1;ENST00000552808.1;ENST00000549405.1;ENST00000547225.1;ENST00000550460.1	TSS1500;5'UTR;5'UTR;5'UTR;5'UTR;5'UTR;5'UTR		0.234066	2.0419	0.0491198	0.320053	4.16935
cg04562352	chr17	chr17:79848512-79849981	S_Shelf	5'UTR;5'UTR;5'UTR;5'UTR;5'UTR;5'UTR;5'UTR;5'UTR;5'UTR;5'UTR;5'UTR;5'UTR;5'UTR;5'UTR	ANAPC11;ANAPC11;ANAPC11;ANAPC11;ANAPC11;ANAPC11;ANAPC11;ANAPC11	ENST00000571570.1;ENST00000572639.1;ENST00000571874.1;ENST00000344877.4;ENST00000357385.3;ENST00000572851.1;ENST00000392376.2;ENST00000575195.1	5'UTR;5'UTR;5'UTR;5'UTR;5'UTR;5'UTR;5'UTR;TSS200	ANAPC11;ANAPC11;ANAPC11;ANAPC11;ANAPC11;ANAPC11;ANAPC11;ANAPC11	ENST00000571570.1;ENST00000572639.1;ENST00000571874.1;ENST00000344877.4;ENST00000357385.3;ENST00000572851.1;ENST00000392376.2;ENST00000575195.1	5'UTR;5'UTR;5'UTR;5'UTR;5'UTR;5'UTR;5'UTR;TSS200		-0.145192	-2.0419	0.0491197	0.320053	4.16936
cg02052726	chr11		OpenSea	Body							chr11:126180440-126180730	0.207324	2.04191	0.0491186	0.320053	4.1694
cg18212055	chr10	chr10:64028041-64028706	Island	TSS1500	RTKN2	ENST00000395265.1	TSS1500	RTKN2	ENST00000395265.1	TSS1500	chr10:64028365-64028935	0.133721	2.04192	0.0491177	0.32005	4.16944
cg11236111	chr12		OpenSea	Body	RP1-71H24.1	ENST00000552784.1	3'UTR	OAS3;RP1-71H24.1	ENST00000546973.1;ENST00000552784.1	TSS200;3'UTR		-0.0956434	-2.04192	0.0491173	0.32005	4.16945
cg20559891	chr4		OpenSea		PPARGC1A	ENST00000509702.1	3'UTR	PPARGC1A	ENST00000509702.1	3'UTR		0.139961	2.04193	0.049117	0.32005	4.16946
cg14456980	chr6		OpenSea	5'UTR;Body;Body;Body;Body;Body	NCOA7;RP1-293L8.5;NCOA7;RP11-73O6.4	ENST00000229634.9;ENST00000429007.1;ENST00000487635.1;ENST00000563385.1	5'UTR;3'UTR;5'UTR;5'UTR	NCOA7;RP1-293L8.5;NCOA7;RP11-73O6.4	ENST00000229634.9;ENST00000429007.1;ENST00000487635.1;ENST00000563385.1	5'UTR;3'UTR;5'UTR;5'UTR	chr6:126138120-126138450	0.32337	2.04194	0.0491155	0.320044	4.16952
cg17377931	chr4		OpenSea	5'UTR;5'UTR	SORBS2;SORBS2	ENST00000284776.7;ENST00000355634.5	5'UTR;5'UTR	SORBS2;SORBS2;SORBS2;SORBS2;SORBS2;SORBS2;SORBS2;SORBS2;SORBS2	ENST00000476878.1;ENST00000469627.1;ENST00000488562.1;ENST00000284776.7;ENST00000444781.1;ENST00000431902.1;ENST00000415274.1;ENST00000432655.1;ENST00000355634.5	3'UTR;3'UTR;3'UTR;5'UTR;5'UTR;5'UTR;5'UTR;5'UTR;5'UTR	chr4:186795660-186796290	0.209165	2.04195	0.0491151	0.320043	4.16954
cg17130788	chr11		OpenSea									-0.109758	-2.04195	0.0491145	0.320042	4.16956
cg27341747	chr6		OpenSea		RP11-73O6.4	ENST00000563385.1	5'UTR	RP11-73O6.4	ENST00000563385.1	5'UTR	chr6:126375500-126375830	-0.145232	-2.04195	0.0491144	0.320042	4.16957
cg01598046	chr3	chr3:49893810-49894216	Island	TSS200	TRAIP;TRAIP;TRAIP	ENST00000473863.1;ENST00000331456.2;ENST00000469027.1	TSS200;TSS200;TSS200	TRAIP;TRAIP;TRAIP;TRAIP;TRAIP;TRAIP	ENST00000473195.1;ENST00000489948.1;ENST00000482243.1;ENST00000331456.2;ENST00000469027.1;ENST00000482582.1	TSS200;TSS200;TSS200;TSS200;TSS200;TSS1500	chr3:49893940-49894215	0.217656	2.04196	0.049114	0.320042	4.16958
cg13610104	chr12		OpenSea	5'UTR	EMP1;EMP1;EMP1;EMP1;EMP1;EMP1	ENST00000537612.1;ENST00000256951.5;ENST00000431267.2;ENST00000544053.1;ENST00000542289.1;ENST00000396301.3	TSS200;5'UTR;5'UTR;5'UTR;5'UTR;5'UTR	EMP1;EMP1;EMP1;EMP1;EMP1;EMP1;EMP1;EMP1;EMP1	ENST00000537612.1;ENST00000256951.5;ENST00000431267.2;ENST00000542474.1;ENST00000544053.1;ENST00000542289.1;ENST00000538364.1;ENST00000396301.3;ENST00000541935.1	TSS200;5'UTR;5'UTR;5'UTR;5'UTR;5'UTR;5'UTR;5'UTR;5'UTR	chr12:13364240-13364870	0.256633	2.04196	0.0491133	0.320042	4.16961
cg23232749	chr2	chr2:242616820-242617094	N_Shore	Body;Body;Body	DTYMK	ENST00000472618.1	3'UTR	DTYMK;DTYMK;DTYMK	ENST00000400770.2;ENST00000472618.1;ENST00000432348.1	3'UTR;3'UTR;3'UTR	chr2:242615885-242616575	-0.104144	-2.04196	0.0491132	0.320042	4.16961
cg15793304	chr2	chr2:3321063-3321293	N_Shore	Body	TSSC1	ENST00000478754.1	3'UTR	TSSC1;TSSC1;TSSC1	ENST00000478754.1;ENST00000463662.1;ENST00000406835.2	3'UTR;3'UTR;3'UTR	chr2:3320605-3321050	-0.0863162	-2.04197	0.0491127	0.320042	4.16963
cg23701314	chr15		OpenSea	Body				UBR1	ENST00000546274.2	3'UTR	chr15:43387500-43387730	0.161602	2.04197	0.0491123	0.320042	4.16965
cg05549361	chr8		OpenSea		RN5S258	ENST00000362750.1	TSS1500	RN5S258	ENST00000362750.1	TSS1500		0.278679	2.04197	0.0491121	0.320042	4.16966
cg02835005	chr16	chr16:71323115-71323514	N_Shore	5'UTR;5'UTR	FTSJD1;FTSJD1	ENST00000434935.2;ENST00000338099.5	5'UTR;5'UTR	FTSJD1;FTSJD1;FTSJD1;FTSJD1;FTSJD1;FTSJD1;FTSJD1;FTSJD1	ENST00000565850.1;ENST00000568910.1;ENST00000434935.2;ENST00000338099.5;ENST00000563876.1;ENST00000564690.1;ENST00000567610.1;ENST00000564183.1	5'UTR;5'UTR;5'UTR;5'UTR;5'UTR;3'UTR;TSS1500;TSS1500	chr16:71322700-71323195	-0.173967	-2.04198	0.0491112	0.320041	4.16969
cg24648337	chr7	chr7:645333-645616	Island	Body;Body;Body;Body;Body;Body	AC147651.4	ENST00000429872.1	5'UTR	AC147651.4	ENST00000429872.1	5'UTR		-0.145022	-2.04199	0.0491105	0.320039	4.16972
cg13736932	chr18		OpenSea	Body;Body;Body;Body							chr18:34965880-34966475	-0.116527	-2.04199	0.0491105	0.320039	4.16972
cg04209885	chr10		OpenSea	Body	STK32C;STK32C	ENST00000478542.1;ENST00000368622.1	3'UTR;5'UTR	STK32C;STK32C	ENST00000478542.1;ENST00000368622.1	3'UTR;5'UTR	chr10:134109685-134109995	0.171833	2.042	0.0491096	0.320037	4.16975
cg17506734	chr9		OpenSea	Body;Body	C9orf102;C9orf102	ENST00000405401.1;ENST00000466840.1	5'UTR;5'UTR	C9orf102;C9orf102	ENST00000405401.1;ENST00000466840.1	5'UTR;5'UTR	chr9:98663865-98664115	0.128783	2.042	0.0491094	0.320037	4.16976
cg16515477	chr1		OpenSea	Body				AGBL4	ENST00000416121.1	1stExon		0.259346	2.04201	0.0491088	0.320037	4.16979
cg16256185	chr10		OpenSea	Body								0.295493	2.04201	0.0491088	0.320037	4.16979
cg10170944	chr12	chr12:57596968-57597309	S_Shelf	Body				LRP1	ENST00000556356.1	5'UTR		0.303865	2.04202	0.0491069	0.32003	4.16986
cg11468199	chr5		OpenSea	Body				LPCAT1	ENST00000514484.2	3'UTR		-0.101827	-2.04202	0.0491068	0.32003	4.16986
cg10451116	chr15		OpenSea	Body;Body;Body;Body;Body;Body;Body				MEIS2;MEIS2	ENST00000560570.1;ENST00000561163.1	3'UTR;3'UTR		0.270443	2.04202	0.0491068	0.32003	4.16986
cg06592667	chr2		OpenSea								chr2:236267680-236268175	0.186934	2.04202	0.0491068	0.32003	4.16986
cg03385171	chr8		OpenSea	Body;Body;Body;Body							chr8:22264225-22264895	-0.138759	-2.04203	0.0491065	0.32003	4.16988
cg09359480	chr6	chr6:33266302-33267582	S_Shore	3'UTR;3'UTR;TSS1500;TSS1500	RGL2;RGL2;RGL2;RGL2;TAPBP	ENST00000444031.2;ENST00000466866.1;ENST00000497454.1;ENST00000421215.2;ENST00000434618.2	TSS1500;TSS1500;TSS1500;TSS1500;3'UTR	RGL2;RGL2;RGL2;RGL2;RGL2;RGL2;RGL2;TAPBP	ENST00000483151.1;ENST00000425946.1;ENST00000444031.2;ENST00000437840.2;ENST00000466866.1;ENST00000497454.1;ENST00000421215.2;ENST00000434618.2	TSS1500;TSS1500;TSS1500;TSS1500;TSS1500;TSS1500;TSS1500;3'UTR	chr6:33267460-33268115	0.11344	2.04203	0.049106	0.32003	4.16989
cg15790609	chr9	chr9:124132057-124133095	Island	TSS200;TSS200;TSS200;TSS200;TSS200	STOM;STOM;STOM	ENST00000286713.2;ENST00000538954.1;ENST00000347359.2	TSS1500;TSS1500;TSS1500	STOM;STOM;STOM	ENST00000286713.2;ENST00000538954.1;ENST00000347359.2	TSS1500;TSS1500;TSS1500	chr9:124132480-124132830	0.309085	2.04204	0.0491053	0.32003	4.16992
cg13001250	chr16		OpenSea								chr16:66360845-66361455	0.153688	2.04204	0.049105	0.32003	4.16993
cg02016207	chr1		OpenSea	TSS1500;5'UTR;5'UTR;5'UTR	KCNAB2;KCNAB2;KCNAB2;KCNAB2;KCNAB2	ENST00000164247.1;ENST00000378111.1;ENST00000378097.1;ENST00000378092.1;ENST00000378087.3	TSS1500;5'UTR;5'UTR;5'UTR;5'UTR	KCNAB2;KCNAB2;KCNAB2;KCNAB2;KCNAB2;KCNAB2;KCNAB2;KCNAB2;KCNAB2	ENST00000164247.1;ENST00000378111.1;ENST00000378097.1;ENST00000378092.1;ENST00000478098.1;ENST00000445501.1;ENST00000389632.4;ENST00000378087.3;ENST00000435937.1	TSS1500;5'UTR;5'UTR;5'UTR;5'UTR;5'UTR;5'UTR;5'UTR;5'UTR		0.210371	2.04204	0.0491049	0.32003	4.16994
cg18721074	chr14		OpenSea	3'UTR;Body	AL161668.12;AL161668.12;RNASE7	ENST00000554568.1;ENST00000554568.1;ENST00000298690.4	3'UTR;1stExon;3'UTR	AL161668.12;AL161668.12;RNASE7;RNASE7;NDRG2	ENST00000554568.1;ENST00000554568.1;ENST00000298690.4;ENST00000481538.1;ENST00000555026.1	3'UTR;1stExon;3'UTR;3'UTR;5'UTR	chr14:21512200-21512370	0.136035	2.04204	0.0491046	0.32003	4.16995
cg07722517	chr20		OpenSea								chr20:52531925-52532635	0.581041	2.04205	0.0491044	0.32003	4.16995
cg24635468	chr6	chr6:86159425-86160395	Island	1stExon;5'UTR	NT5E;NT5E;NT5E;NT5E	ENST00000369647.2;ENST00000369646.3;ENST00000369651.3;ENST00000369647.2	1stExon;TSS200;TSS200;5'UTR	NT5E;NT5E;NT5E;NT5E	ENST00000369647.2;ENST00000369646.3;ENST00000369651.3;ENST00000369647.2	1stExon;TSS200;TSS200;5'UTR	chr6:86158945-86160555	0.128346	2.04205	0.0491044	0.32003	4.16995
cg03520983	chr3	chr3:61546328-61549669	Island	1stExon;5'UTR	PTPRG;PTPRG;PTPRG;PTPRG;PTPRG	ENST00000295874.10;ENST00000495879.1;ENST00000536499.1;ENST00000536499.1;ENST00000495879.1	TSS1500;1stExon;1stExon;5'UTR;5'UTR	PTPRG;PTPRG;PTPRG;PTPRG;PTPRG;PTPRG	ENST00000475527.1;ENST00000295874.10;ENST00000495879.1;ENST00000536499.1;ENST00000536499.1;ENST00000495879.1	TSS1500;TSS1500;1stExon;1stExon;5'UTR;5'UTR	chr3:61547005-61548395	-0.324471	-2.04205	0.0491043	0.32003	4.16996
cg01150124	chr20		OpenSea									0.172119	2.04206	0.0491032	0.32003	4.17
cg12153837	chr1		OpenSea								chr1:244396845-244397255	-0.0850564	-2.04207	0.049102	0.32003	4.17005
cg13647946	chr2		OpenSea		AC011752.1;AC067959.1	ENST00000451476.1;ENST00000435237.1	5'UTR;5'UTR	AC011752.1;AC067959.1	ENST00000451476.1;ENST00000435237.1	5'UTR;5'UTR		-0.156471	-2.04207	0.0491015	0.32003	4.17007
cg25668117	chr7	chr7:959724-959959	Island	Body	ADAP1	ENST00000463358.1	3'UTR	COX19;ADAP1;ADAP1;ADAP1;ADAP1	ENST00000457254.1;ENST00000463358.1;ENST00000477906.1;ENST00000488527.1;ENST00000495686.1	3'UTR;3'UTR;3'UTR;3'UTR;3'UTR	chr7:959505-959975	-0.164629	-2.04208	0.0491009	0.32003	4.17009
cg06820859	chr13	chr13:21562117-21563416	S_Shore	Body				LATS2	ENST00000472754.1	3'UTR		-0.18016	-2.04208	0.0491008	0.32003	4.17009
cg05403831	chr19		OpenSea	TSS200;5'UTR	MIR640;GATAD2A;GATAD2A;GATAD2A;GATAD2A	ENST00000385086.1;ENST00000404158.1;ENST00000360315.3;ENST00000537887.1;ENST00000494516.1	TSS200;5'UTR;5'UTR;5'UTR;5'UTR	MIR640;GATAD2A;GATAD2A;GATAD2A;GATAD2A;GATAD2A;GATAD2A;GATAD2A;GATAD2A	ENST00000385086.1;ENST00000432704.1;ENST00000404158.1;ENST00000417582.1;ENST00000360315.3;ENST00000537887.1;ENST00000494516.1;ENST00000457895.1;ENST00000448576.1	TSS200;5'UTR;5'UTR;5'UTR;5'UTR;5'UTR;5'UTR;5'UTR;5'UTR		-0.104518	-2.04208	0.0491007	0.32003	4.1701
cg05876984	chr14	chr14:35873047-35873990	N_Shore	Body;ExonBnd	NFKBIA;NFKBIA	ENST00000557100.1;ENST00000216797.5	3'UTR;ExonBnd	NFKBIA;NFKBIA;NFKBIA;NFKBIA;NFKBIA;NFKBIA	ENST00000557100.1;ENST00000556664.1;ENST00000557459.1;ENST00000556664.1;ENST00000555371.1;ENST00000216797.5	3'UTR;3'UTR;3'UTR;1stExon;TSS200;ExonBnd	chr14:35872260-35872735	0.167824	2.04209	0.0491001	0.32003	4.17012
cg06082318	chr13		OpenSea		NALCN-AS1	ENST00000457843.1	5'UTR	NALCN-AS1	ENST00000457843.1	5'UTR		0.247741	2.0421	0.049099	0.320028	4.17017
cg13715590	chr3		OpenSea	Body								-0.212384	-2.0421	0.0490986	0.320028	4.17018
cg08431563	chr1	chr1:77333111-77334534	Island	Body	ST6GALNAC5;ST6GALNAC5	ENST00000496845.1;ENST00000438953.2	5'UTR;5'UTR	ST6GALNAC5;ST6GALNAC5;ST6GALNAC5	ENST00000480428.1;ENST00000496845.1;ENST00000438953.2	5'UTR;5'UTR;5'UTR	chr1:77333860-77334550	-0.272638	-2.0421	0.0490985	0.320028	4.17019
cg05174294	chr17		OpenSea	3'UTR	KLHL11;KLHL11	ENST00000319121.3;ENST00000540254.1	3'UTR;3'UTR	KLHL11;KLHL11	ENST00000319121.3;ENST00000540254.1	3'UTR;3'UTR		-0.0946683	-2.04211	0.0490982	0.320028	4.1702
cg00862312	chr17	chr17:79848512-79849981	N_Shore	Body;TSS1500	ALYREF;ANAPC11	ENST00000512673.1;ENST00000571570.1	3'UTR;TSS1500	ALYREF;ALYREF;ANAPC11;ALYREF	ENST00000512673.1;ENST00000504015.2;ENST00000571570.1;ENST00000511412.1	3'UTR;TSS1500;TSS1500;3'UTR		-0.119549	-2.04211	0.049098	0.320028	4.17021
cg17795258	chr19	chr19:12376822-12377320	S_Shore									-0.106416	-2.04211	0.0490977	0.320028	4.17022
cg06621620	chr3		OpenSea	5'UTR;5'UTR;1stExon;5'UTR	TPRA1;TPRA1;TPRA1;TPRA1;TPRA1	ENST00000450633.2;ENST00000450633.2;ENST00000296210.7;ENST00000355552.3;ENST00000489960.1	1stExon;5'UTR;5'UTR;5'UTR;5'UTR	TPRA1;TPRA1;TPRA1;TPRA1;TPRA1;TPRA1;TPRA1;TPRA1;TPRA1;TPRA1;TPRA1	ENST00000450633.2;ENST00000450633.2;ENST00000469111.1;ENST00000483868.1;ENST00000296210.7;ENST00000393400.2;ENST00000355552.3;ENST00000489960.1;ENST00000490290.1;ENST00000462228.1;ENST00000490643.1	1stExon;5'UTR;5'UTR;5'UTR;5'UTR;5'UTR;5'UTR;5'UTR;5'UTR;5'UTR;5'UTR	chr3:127298905-127299475	0.211459	2.04212	0.0490972	0.320028	4.17023
cg11726288	chr1	chr1:11898393-11898732	S_Shelf	3'UTR	CLCN6;NPPA-AS1;CLCN6	ENST00000346436.6;ENST00000446542.1;ENST00000312413.6	3'UTR;5'UTR;3'UTR	CLCN6;NPPA-AS1;CLCN6	ENST00000346436.6;ENST00000446542.1;ENST00000312413.6	3'UTR;5'UTR;3'UTR	chr1:11902185-11902535	-0.247594	-2.04212	0.0490971	0.320028	4.17024
cg12443251	chr3		OpenSea								chr3:63128440-63128615	0.253133	2.04212	0.0490971	0.320028	4.17024
cg15531995	chr12		OpenSea	Body							chr12:94602500-94602715	0.361977	2.04212	0.049097	0.320028	4.17025
cg05512620	chr4		OpenSea	Body	RP11-610O8.1;RP11-610O8.1	ENST00000504263.1;ENST00000514836.1	5'UTR;5'UTR	RP11-610O8.1;RP11-610O8.1	ENST00000504263.1;ENST00000514836.1	5'UTR;5'UTR		-0.0993533	-2.04213	0.0490954	0.320028	4.17031
cg25922353	chr14	chr14:65878486-65880370	N_Shore	TSS1500;TSS1500	FUT8;FUT8	ENST00000360689.5;ENST00000394586.2	TSS1500;TSS1500	FUT8;FUT8	ENST00000360689.5;ENST00000394586.2	TSS1500;TSS1500		-0.098535	-2.04214	0.0490949	0.320028	4.17033
cg02660271	chr8		OpenSea	Body				PSD3	ENST00000521841.1	3'UTR	chr8:18815140-18815430	-0.3276	-2.04214	0.0490942	0.320027	4.17035
cg07803210	chr5	chr5:134368578-134370466	S_Shore	TSS1500;5'UTR	PITX1;PITX1;CTC-203F4.1;CTC-349C3.1;CTC-349C3.1	ENST00000265340.6;ENST00000506438.1;ENST00000432382.3;ENST00000507641.1;ENST00000505828.1	TSS1500;TSS1500;5'UTR;5'UTR;5'UTR	PITX1;PITX1;PITX1;PITX1;CTC-203F4.1;CTC-349C3.1;CTC-349C3.1	ENST00000265340.6;ENST00000506438.1;ENST00000502676.1;ENST00000507253.1;ENST00000432382.3;ENST00000507641.1;ENST00000505828.1	TSS1500;TSS1500;TSS1500;TSS1500;5'UTR;5'UTR;5'UTR	chr5:134368420-134371775	0.102455	2.04215	0.0490941	0.320027	4.17036
cg12752586	chr1	chr1:65532161-65533212	S_Shore		RP4-535B20.1	ENST00000448344.1	TSS200	RP4-535B20.1	ENST00000448344.1	TSS200	chr1:65532085-65535195	0.1577	2.04215	0.0490933	0.320026	4.17039
cg11212345	chr10		OpenSea	Body								0.15744	2.04216	0.0490926	0.320025	4.17042
cg02118918	chr20		OpenSea									0.18902	2.04216	0.0490925	0.320025	4.17042
cg24945231	chr6	chr6:41339236-41340027	Island								chr6:41339045-41339470	-0.267853	-2.04218	0.0490904	0.320015	4.1705
cg15695082	chr14		OpenSea		CTD-2128A3.2	ENST00000557547.1	3'UTR	CTD-2128A3.2	ENST00000557547.1	3'UTR		0.3698	2.04218	0.0490903	0.320015	4.1705
cg11891833	chr14	chr14:101831291-101831695	N_Shore								chr14:101830265-101831155	0.219394	2.04218	0.0490902	0.320015	4.17051
cg00049892	chr6		OpenSea	Body				ENPP1	ENST00000486853.1	5'UTR		0.207532	2.04219	0.0490895	0.320015	4.17054
cg20592286	chr16		OpenSea		RP11-80F22.4	ENST00000567902.1	TSS200	RP11-80F22.4	ENST00000567902.1	TSS200		0.187953	2.04219	0.0490889	0.320015	4.17056
cg18539608	chr2		OpenSea	Body;Body				INPP5D	ENST00000467393.1	5'UTR	chr2:233973465-233974115	0.205028	2.0422	0.0490886	0.320015	4.17057
cg12757631	chr17		OpenSea	Body				NXN;NXN	ENST00000576991.1;ENST00000575171.1	TSS200;3'UTR	chr17:836440-837050	0.20693	2.04221	0.0490876	0.320012	4.17061
cg14481467	chr19		OpenSea	Body;Body;Body							chr19:56205605-56205935	-0.167309	-2.04221	0.0490875	0.320012	4.17061
cg01250563	chr15		OpenSea								chr15:24142785-24142990	-0.187281	-2.04222	0.0490866	0.320011	4.17065
cg22927043	chr1	chr1:11919115-11919555	S_Shore	TSS1500	NPPB;NPPB	ENST00000474547.1;ENST00000376468.3	TSS1500;TSS1500	NPPB;NPPB	ENST00000474547.1;ENST00000376468.3	TSS1500;TSS1500	chr1:11919400-11919930	0.210888	2.04222	0.0490859	0.320008	4.17068
cg13136751	chr3		OpenSea								chr3:13826845-13827375	0.303559	2.04223	0.0490855	0.320008	4.17069
cg19151808	chr4		OpenSea	TSS200;Body	NAP1L5;NAP1L5;NAP1L5	ENST00000323061.5;ENST00000323061.5;ENST00000539293.1	1stExon;5'UTR;TSS200	NAP1L5;NAP1L5;NAP1L5	ENST00000323061.5;ENST00000323061.5;ENST00000539293.1	1stExon;5'UTR;TSS200	chr4:89618745-89619190	0.910391	2.04223	0.0490851	0.320008	4.17071
cg06367881	chr10		OpenSea	Body							chr10:63779625-63780090	0.296976	2.04223	0.0490848	0.320008	4.17072
cg14759277	chr17		OpenSea	Body;Body;Body;Body;Body;Body;Body;Body;Body;Body;Body;Body;Body;Body;Body								0.33965	2.04224	0.0490844	0.320008	4.17073
cg13321114	chr6	chr6:29759946-29760903	Island	Body	HLA-P;HLA-P	ENST00000457107.1;ENST00000457107.1	1stExon;5'UTR	HLA-P;HLA-P;HLA-P;HLA-P;HLA-P;HLA-P;HLA-P	ENST00000399243.2;ENST00000446817.1;ENST00000457931.1;ENST00000476601.1;ENST00000476601.1;ENST00000457107.1;ENST00000457107.1	5'UTR;5'UTR;5'UTR;1stExon;5'UTR;1stExon;5'UTR	chr6:29759680-29761015	-0.194691	-2.04226	0.0490826	0.319999	4.17081
cg22309826	chr17	chr17:17183886-17184699	Island	Body	COPS3	ENST00000539941.1	TSS1500	COPS3;COPS3;COPS3;COPS3;COPS3	ENST00000539941.1;ENST00000439936.1;ENST00000492672.1;ENST00000477299.1;ENST00000462236.1	TSS1500;TSS1500;3'UTR;3'UTR;3'UTR	chr17:17184300-17184775	0.150103	2.04226	0.0490822	0.319999	4.17082
cg17416583	chr17		OpenSea					WSCD1	ENST00000573619.1	5'UTR	chr17:5943965-5944135	0.147131	2.04226	0.0490821	0.319999	4.17083
cg16273051	chr3		OpenSea	Body				C3orf25;C3orf25	ENST00000514900.1;ENST00000503498.1	3'UTR;3'UTR	chr3:129132620-129133375	0.177311	2.04226	0.0490819	0.319999	4.17083
cg00864530	chr14		OpenSea		LINC00517	ENST00000554257.1	TSS1500	LINC00517;LINC00517;TTC6	ENST00000554257.1;ENST00000553396.1;ENST00000533625.1	TSS1500;TSS1500;3'UTR		0.268768	2.04227	0.0490814	0.319999	4.17085
cg03189756	chr1	chr1:241802960-241803649	S_Shore	TSS200	OPN3;OPN3;OPN3	ENST00000469376.1;ENST00000366554.2;ENST00000331838.5	TSS200;TSS200;TSS200	OPN3;OPN3;OPN3;OPN3;OPN3;OPN3	ENST00000469376.1;ENST00000490673.1;ENST00000366554.2;ENST00000331838.5;ENST00000478849.1;ENST00000463155.1	TSS200;TSS200;TSS200;TSS200;TSS1500;3'UTR	chr1:241803560-241803895	-0.112104	-2.04227	0.049081	0.319999	4.17087
cg05175964	chr15	chr15:72104191-72104418	N_Shore	1stExon;1stExon	NR2E3;NR2E3	ENST00000398840.2;ENST00000398840.2	1stExon;5'UTR	NR2E3;NR2E3;NR2E3;NR2E3;NR2E3;NR2E3;NR2E3;NR2E3	ENST00000562925.1;ENST00000398840.2;ENST00000562839.1;ENST00000398840.2;ENST00000567496.1;ENST00000562839.1;ENST00000326995.5;ENST00000561604.1	TSS1500;1stExon;1stExon;5'UTR;5'UTR;5'UTR;5'UTR;5'UTR	chr15:72102585-72103335	0.155011	2.04227	0.0490807	0.319999	4.17088
cg07418387	chr1	chr1:240370859-240371526	S_Shelf	Body								0.246181	2.04228	0.0490804	0.319999	4.17089
cg17169780	chr6		OpenSea								chr6:1322885-1323235	0.293084	2.04228	0.04908	0.319999	4.17091
cg05993054	chr20		OpenSea								chr20:5695780-5696115	-0.0992257	-2.04228	0.0490799	0.319999	4.17091
cg05003062	chr11	chr11:71524539-71524853	S_Shore	TSS200;TSS200;TSS200;3'UTR	CTD-2313N18.5;ZNF705E	ENST00000508969.2;ENST00000525199.1	TSS200;3'UTR	ZNF705E;CTD-2313N18.5;CTD-2313N18.5;CTD-2313N18.5;ZNF705E	ENST00000525473.1;ENST00000524714.1;ENST00000508969.2;ENST00000511954.1;ENST00000525199.1	3'UTR;TSS1500;TSS200;TSS1500;3'UTR		0.190343	2.04229	0.0490793	0.319999	4.17093
cg06864900	chr2		OpenSea	Body				SNTG2	ENST00000471239.1	5'UTR		0.290708	2.04229	0.049079	0.319999	4.17094
cg07687339	chr8		OpenSea		MSR1	ENST00000518343.1	3'UTR	MSR1;MSR1;MSR1;MSR1	ENST00000521876.1;ENST00000518343.1;ENST00000518026.1;ENST00000522130.1	TSS1500;3'UTR;5'UTR;3'UTR		0.270673	2.0423	0.0490776	0.319997	4.171
cg13204673	chr7		OpenSea									0.205823	2.04231	0.0490769	0.319995	4.17103
cg21165051	chr9	chr9:140375366-140375581	N_Shelf	Body;Body	PNPLA7;PNPLA7	ENST00000492278.1;ENST00000492278.1	1stExon;3'UTR	PNPLA7;PNPLA7;PNPLA7	ENST00000492278.1;ENST00000492278.1;ENST00000469998.1	1stExon;3'UTR;3'UTR		0.195697	2.04231	0.0490766	0.319995	4.17104
cg24674110	chr4		OpenSea								chr4:125938140-125938550	-0.204249	-2.04232	0.0490757	0.319992	4.17108
cg22768287	chr12		OpenSea	Body;Body;Body;Body;5'UTR;5'UTR;5'UTR	NUDT4;NUDT4	ENST00000549992.1;ENST00000548662.1	5'UTR;5'UTR	NUDT4;NUDT4;NUDT4	ENST00000550056.1;ENST00000548662.1;ENST00000546925.1	5'UTR;5'UTR;5'UTR	chr12:93781500-93781875	0.296231	2.04232	0.0490756	0.319992	4.17108
cg04981630	chr3		OpenSea	Body;Body;Body				MGLL;MGLL;MGLL	ENST00000465597.1;ENST00000476654.1;ENST00000479967.1	3'UTR;3'UTR;3'UTR		-0.130418	-2.04232	0.0490756	0.319992	4.17108
cg03532875	chrX	chrX:46771563-46772981	N_Shelf									0.156715	2.04232	0.0490754	0.319992	4.17109
cg16171290	chr13	chr13:114067806-114068096	Island									0.222222	2.04232	0.0490753	0.319992	4.17109
cg08131721	chr5		OpenSea								chr5:55792785-55793115	-0.348883	-2.04233	0.0490746	0.319992	4.17112
cg08067030	chr11	chr11:10829361-10831121	S_Shelf		RP11-685M7.3;ZBED5	ENST00000499765.1;ENST00000525350.1	5'UTR;3'UTR	RP11-685M7.3;ZBED5	ENST00000499765.1;ENST00000525350.1	5'UTR;3'UTR		-0.102021	-2.04233	0.0490743	0.319992	4.17113
cg13992789	chr20		OpenSea									-0.14527	-2.04234	0.0490742	0.319992	4.17113
cg04532834	chr19	chr19:4535069-4535339	Island	1stExon;5'UTR	PLIN5;PLIN5	ENST00000381848.2;ENST00000381848.2	5'UTR;1stExon	PLIN5;PLIN5	ENST00000381848.2;ENST00000381848.2	5'UTR;1stExon	chr19:4534845-4535495	-0.163754	-2.04234	0.0490734	0.319992	4.17117
cg02850930	chr2		OpenSea									-0.194445	-2.04235	0.0490724	0.319992	4.1712
cg09897737	chr2		OpenSea								chr2:227509140-227509410	-0.135024	-2.04235	0.0490722	0.319992	4.17121
cg06720632	chr11		OpenSea	Body;5'UTR;5'UTR	NUMA1;NUMA1;NUMA1;NUMA1;NUMA1;NUMA1	ENST00000536544.1;ENST00000359652.3;ENST00000351960.6;ENST00000358965.6;ENST00000393695.3;ENST00000543450.1	5'UTR;5'UTR;5'UTR;5'UTR;5'UTR;3'UTR	NUMA1;NUMA1;NUMA1;NUMA1;NUMA1;NUMA1;NUMA1;NUMA1;NUMA1;NUMA1;NUMA1;NUMA1;NUMA1;NUMA1;NUMA1	ENST00000536544.1;ENST00000359652.3;ENST00000540843.1;ENST00000537905.1;ENST00000351960.6;ENST00000541719.1;ENST00000535111.1;ENST00000537217.1;ENST00000366394.3;ENST00000358965.6;ENST00000546131.1;ENST00000543937.1;ENST00000541641.1;ENST00000393695.3;ENST00000543450.1	5'UTR;5'UTR;3'UTR;3'UTR;5'UTR;5'UTR;5'UTR;5'UTR;5'UTR;5'UTR;5'UTR;5'UTR;5'UTR;5'UTR;3'UTR		0.216462	2.04235	0.0490722	0.319992	4.17121
cg16498647	chr8	chr8:21640161-21640365	N_Shelf	Body;Body;Body	GFRA2	ENST00000520676.1	3'UTR	GFRA2;GFRA2	ENST00000520676.1;ENST00000306793.4	3'UTR;3'UTR	chr8:21637945-21638295	0.17828	2.04236	0.0490719	0.319992	4.17122
cg00111505	chr2		OpenSea		snoU13	ENST00000459620.1	TSS1500	snoU13	ENST00000459620.1	TSS1500	chr2:219051085-219051335	0.187007	2.04236	0.0490719	0.319992	4.17122
cg09876137	chr21	chr21:45526956-45527813	S_Shore	Body								0.146245	2.04236	0.0490717	0.319992	4.17123
cg18935475	chr19		OpenSea	ExonBnd;ExonBnd;ExonBnd;ExonBnd;ExonBnd;ExonBnd;ExonBnd;ExonBnd;Body;Body;Body;Body	FCHO1;FCHO1	ENST00000389133.4;ENST00000389133.4	ExonBnd;ExonBnd	FCHO1;FCHO1	ENST00000252771.7;ENST00000252771.7	ExonBnd;ExonBnd	chr19:17886700-17887370	0.290439	2.04237	0.0490711	0.319992	4.17126
cg03344433	chr5		OpenSea									0.286085	2.04237	0.049071	0.319992	4.17126
cg24811805	chr7		OpenSea									0.176716	2.04237	0.0490707	0.319992	4.17127
cg07714622	chr1		OpenSea	Body;Body;Body;Body	NAV1;IPO9-AS1;NAV1	ENST00000391966.3;ENST00000413035.1;ENST00000367301.2	5'UTR;3'UTR;5'UTR	NAV1;IPO9-AS1;NAV1;NAV1	ENST00000391966.3;ENST00000413035.1;ENST00000490213.1;ENST00000367301.2	5'UTR;3'UTR;5'UTR;5'UTR	chr1:201742960-201743190	0.12916	2.04237	0.0490703	0.319992	4.17129
cg15896892	chr1	chr1:244211034-244212088	S_Shore	TSS1500	ZNF238;ZNF238	ENST00000366538.3;ENST00000358704.4	TSS1500;TSS1500	ZNF238;ZNF238	ENST00000366538.3;ENST00000358704.4	TSS1500;TSS1500	chr1:244212125-244214095	-0.341749	-2.04238	0.0490697	0.319992	4.17131
cg20109001	chr3		OpenSea	Body	EPHB1	ENST00000488154.1	5'UTR	EPHB1;EPHB1;EPHB1;EPHB1;EPHB1	ENST00000460895.1;ENST00000488154.1;ENST00000497173.1;ENST00000473867.1;ENST00000474732.1	5'UTR;5'UTR;5'UTR;5'UTR;5'UTR		0.120288	2.04239	0.0490689	0.319992	4.17134
cg18836618	chr7		OpenSea									0.204177	2.04239	0.0490681	0.319992	4.17137
cg08303791	chr12	chr12:75699310-75699513	N_Shore	Body;Body;Body;5'UTR	CAPS2;CAPS2;CAPS2	ENST00000378703.3;ENST00000409004.1;ENST00000442339.2	TSS200;3'UTR;5'UTR	CAPS2;CAPS2;CAPS2;CAPS2;CAPS2	ENST00000378703.3;ENST00000409004.1;ENST00000336815.6;ENST00000328705.3;ENST00000442339.2	TSS200;3'UTR;3'UTR;3'UTR;5'UTR		0.234604	2.0424	0.0490679	0.319992	4.17138
cg15985819	chr16		OpenSea	Body;Body;Body				PRMT7;PRMT7;PRMT7;PRMT7	ENST00000566687.1;ENST00000564050.1;ENST00000565356.1;ENST00000567542.1	TSS200;5'UTR;5'UTR;5'UTR		-0.134667	-2.04242	0.0490652	0.319981	4.17148
cg07802658	chr3		OpenSea	Body;Body								0.178924	2.04243	0.0490641	0.319977	4.17153
cg17291251	chr10	chr10:49674243-49674776	S_Shelf	Body				ARHGAP22;ARHGAP22	ENST00000515523.1;ENST00000471013.1	3'UTR;3'UTR	chr10:49678260-49678610	-0.170123	-2.04246	0.0490616	0.319962	4.17163
cg08147890	chr7		OpenSea	Body	KBTBD2	ENST00000485611.1	3'UTR	KBTBD2;KBTBD2	ENST00000477129.1;ENST00000485611.1	TSS200;3'UTR	chr7:32918960-32919490	0.287766	2.04248	0.0490594	0.319951	4.17171
cg16967065	chr2		OpenSea								chr2:88742025-88742295	0.115381	2.04248	0.0490592	0.319951	4.17172
cg07805604	chr19	chr19:56159257-56159937	N_Shore	TSS200	CCDC106	ENST00000308964.2	TSS200	CCDC106	ENST00000308964.2	TSS200	chr19:56158745-56159695	-0.19733	-2.04248	0.0490588	0.319951	4.17173
cg16233353	chr2	chr2:27579296-27580135	Island	5'UTR;5'UTR	AC074117.10;AC074117.10;GTF3C2;GTF3C2	ENST00000447070.1;ENST00000447070.1;ENST00000359541.2;ENST00000264720.3	1stExon;5'UTR;TSS200;5'UTR	AC074117.10;AC074117.10;AC074117.10;AC074117.10;GTF3C2;GTF3C2;GTF3C2;GTF3C2	ENST00000453289.1;ENST00000412749.1;ENST00000447070.1;ENST00000447070.1;ENST00000359541.2;ENST00000457748.1;ENST00000423998.1;ENST00000264720.3	TSS1500;TSS1500;1stExon;5'UTR;TSS200;5'UTR;5'UTR;5'UTR	chr2:27578940-27579550	0.152399	2.04249	0.0490578	0.319948	4.17178
cg21912567	chr9	chr9:92219771-92221411	N_Shore	TSS1500	GADD45G;GADD45G;GADD45G	ENST00000252506.6;ENST00000375769.1;ENST00000494726.1	TSS1500;TSS1500;TSS1500	GADD45G;GADD45G;GADD45G	ENST00000252506.6;ENST00000375769.1;ENST00000494726.1	TSS1500;TSS1500;TSS1500	chr9:92219145-92221430	0.126751	2.04249	0.0490576	0.319948	4.17178
cg21033572	chr19	chr19:36365453-36365824	N_Shore	Body;Body;ExonBnd;ExonBnd	APLP1	ENST00000537454.1	ExonBnd	APLP1	ENST00000537454.1	ExonBnd		-0.0997213	-2.0425	0.0490572	0.319948	4.1718
cg06387459	chr3	chr3:35680509-35681628	Island		ARPP21;ARPP21	ENST00000337271.5;ENST00000428373.1	TSS1500;TSS200	ARPP21;ARPP21;ARPP21;ARPP21	ENST00000421492.1;ENST00000337271.5;ENST00000428373.1;ENST00000450234.1	TSS1500;TSS1500;TSS200;5'UTR	chr3:35680625-35681655	-0.507187	-2.0425	0.0490565	0.319947	4.17182
cg09942748	chr11		OpenSea	Body;Body				ZDHHC13	ENST00000525490.1	5'UTR	chr11:19196945-19197275	0.104236	2.04252	0.0490544	0.319936	4.17191
cg03560731	chr12		OpenSea								chr12:4279065-4279430	0.334954	2.04254	0.0490532	0.319931	4.17195
cg07003030	chr20	chr20:22562736-22566104	Island	5'UTR;TSS1500;1stExon	FOXA2;FOXA2;FOXA2;FOXA2	ENST00000377115.4;ENST00000444877.2;ENST00000419308.2;ENST00000377115.4	5'UTR;TSS1500;TSS1500;1stExon	FOXA2;FOXA2;FOXA2;FOXA2	ENST00000377115.4;ENST00000444877.2;ENST00000419308.2;ENST00000377115.4	5'UTR;TSS1500;TSS1500;1stExon	chr20:22565325-22567595	-0.405472	-2.04254	0.0490528	0.31993	4.17197
cg19114520	chr7		OpenSea								chr7:20513965-20514170	0.165371	2.04254	0.0490527	0.31993	4.17197
cg20717075	chr13		OpenSea	Body							chr13:93913580-93913830	0.171086	2.04254	0.0490524	0.31993	4.17199
cg13335797	chr1	chr1:43250762-43251082	S_Shore	TSS1500	C1orf50;C1orf50	ENST00000492801.1;ENST00000536543.1	5'UTR;5'UTR	C1orf50;C1orf50;C1orf50	ENST00000492801.1;ENST00000464081.1;ENST00000536543.1	5'UTR;5'UTR;5'UTR	chr1:43251805-43252875	0.173435	2.04255	0.0490515	0.319929	4.17202
cg06391109	chr8		OpenSea	Body	ZFPM2	ENST00000520492.1	5'UTR	ZFPM2;ZFPM2;ZFPM2;ZFPM2	ENST00000520492.1;ENST00000520027.1;ENST00000524235.1;ENST00000511341.2	5'UTR;5'UTR;5'UTR;5'UTR	chr8:106511325-106511810	0.314686	2.04255	0.0490513	0.319929	4.17203
cg13246776	chr4		OpenSea	Body	RP11-310I9.1	ENST00000506926.1	3'UTR	RP11-310I9.1	ENST00000506926.1	3'UTR	chr4:169019360-169019655	0.205064	2.04256	0.0490503	0.319926	4.17207
cg27110655	chr19		OpenSea	Body;TSS200	SNORD23;GLTSCR2	ENST00000408876.1;ENST00000246802.4	TSS200;ExonBnd	SNORD23;GLTSCR2	ENST00000408876.1;ENST00000246802.4	TSS200;ExonBnd	chr19:48258845-48259555	-0.128506	-2.04257	0.0490499	0.319926	4.17208
cg23668195	chr2		OpenSea								chr2:62805065-62805890	0.211977	2.04257	0.0490497	0.319926	4.17209
cg20257799	chr18		OpenSea	TSS1500;TSS1500	CLUL1;CLUL1	ENST00000400606.1;ENST00000540035.1	TSS1500;TSS1500	CLUL1;CLUL1	ENST00000400606.1;ENST00000540035.1	TSS1500;TSS1500		0.261865	2.04257	0.0490494	0.319926	4.1721
cg22491052	chr3		OpenSea	Body	RP11-48F14.1	ENST00000427914.1	3'UTR	RP11-48F14.1;RP11-48F14.1;RP11-48F14.1	ENST00000458099.1;ENST00000427474.1;ENST00000427914.1	3'UTR;TSS1500;3'UTR	chr3:186174465-186174850	0.114831	2.04258	0.0490485	0.319925	4.17214
cg17229561	chr19	chr19:40719569-40720115	Island	Body	MAP3K10	ENST00000253055.2	ExonBnd	MAP3K10	ENST00000253055.2	ExonBnd	chr19:40720085-40720895	-0.142655	-2.04259	0.0490471	0.319918	4.17219
cg11772310	chr1		OpenSea		U1	ENST00000384619.1	TSS200	U1	ENST00000384619.1	TSS200		-0.252845	-2.0426	0.0490465	0.319917	4.17222
cg02946570	chr2	chr2:21022564-21022934	S_Shore	TSS1500	C2orf43;C2orf43;C2orf43;C2orf43;C2orf43;C2orf43	ENST00000440866.2;ENST00000541941.1;ENST00000435420.2;ENST00000403006.1;ENST00000419825.2;ENST00000381090.3	TSS1500;TSS1500;TSS1500;TSS1500;TSS1500;TSS1500	C2orf43;C2orf43;C2orf43;C2orf43;C2orf43;C2orf43;C2orf43	ENST00000440866.2;ENST00000541941.1;ENST00000435420.2;ENST00000403006.1;ENST00000419825.2;ENST00000381090.3;ENST00000412261.1	TSS1500;TSS1500;TSS1500;TSS1500;TSS1500;TSS1500;TSS1500		-0.295197	-2.04261	0.0490457	0.319914	4.17225
cg27345939	chr12		OpenSea									0.246179	2.04261	0.0490453	0.319914	4.17226
cg20112357	chr2		OpenSea	ExonBnd;5'UTR;Body	DHRS9;DHRS9;DHRS9;DHRS9;DHRS9	ENST00000428522.1;ENST00000421653.1;ENST00000357546.2;ENST00000327239.4;ENST00000357546.2	TSS200;TSS200;ExonBnd;5'UTR;5'UTR	DHRS9;DHRS9;DHRS9;DHRS9;DHRS9;DHRS9	ENST00000428522.1;ENST00000450153.1;ENST00000421653.1;ENST00000357546.2;ENST00000327239.4;ENST00000357546.2	TSS200;TSS200;TSS200;ExonBnd;5'UTR;5'UTR	chr2:169925905-169926175	0.280158	2.04261	0.0490452	0.319914	4.17227
cg17054879	chr2	chr2:91757196-91757540	S_Shore									0.766724	2.04262	0.0490449	0.319914	4.17228
cg14614689	chr10		OpenSea	Body				TCERG1L	ENST00000483040.1	3'UTR	chr10:133019745-133020035	0.175622	2.04262	0.0490441	0.319914	4.17231
cg14913610	chr12		OpenSea	Body	KLRG1;RP11-259O18.4	ENST00000538029.1;ENST00000545706.1	5'UTR;3'UTR	KLRG1;KLRG1;KLRG1;KLRG1;RP11-259O18.4	ENST00000539240.1;ENST00000544226.1;ENST00000538029.1;ENST00000541957.1;ENST00000545706.1	5'UTR;5'UTR;5'UTR;5'UTR;3'UTR	chr12:9142065-9142350	0.285217	2.04263	0.0490435	0.319912	4.17233
cg00909097	chrX	chrX:19361726-19362479	S_Shelf	Body				PDHA1	ENST00000492364.1	5'UTR	chrX:19366065-19366330	0.14415	2.04263	0.0490429	0.319911	4.17236
cg00712159	chr1	chr1:16399648-16400072	S_Shore								chr1:16401800-16402035	0.167761	2.04264	0.049042	0.319908	4.17239
cg13116789	chr12		OpenSea	Body							chr12:111883145-111883550	-0.135198	-2.04264	0.049042	0.319908	4.17239
cg11957320	chr8		OpenSea								chr8:5464820-5465055	0.223707	2.04265	0.0490408	0.319905	4.17244
cg15856028	chr10		OpenSea	5'UTR;TSS1500;5'UTR	MIR938;SVIL;SVIL;SVIL;SVIL	ENST00000401216.1;ENST00000535994.1;ENST00000355867.4;ENST00000375398.2;ENST00000375400.3	TSS1500;5'UTR;5'UTR;5'UTR;5'UTR	MIR938;SVIL;SVIL;SVIL;SVIL;SVIL	ENST00000401216.1;ENST00000535994.1;ENST00000355867.4;ENST00000375398.2;ENST00000375400.3;ENST00000483758.1	TSS1500;5'UTR;5'UTR;5'UTR;5'UTR;3'UTR	chr10:29892000-29892415	0.216431	2.04267	0.0490389	0.319895	4.17251
cg18232998	chr5		OpenSea	5'UTR	SEMA5A	ENST00000382496.5	5'UTR	SEMA5A	ENST00000382496.5	5'UTR		0.237798	2.04269	0.0490369	0.319884	4.17259
cg02248729	chr17	chr17:80554807-80555019	Island	Body	FOXK2;FOXK2	ENST00000529652.1;ENST00000535184.1	5'UTR;3'UTR	FOXK2;FOXK2;FOXK2	ENST00000571989.1;ENST00000529652.1;ENST00000473637.2	5'UTR;5'UTR;3'UTR	chr17:80554840-80555055	-0.150624	-2.0427	0.0490364	0.319884	4.17261
cg02218343	chr12		OpenSea	Body	MLL2	ENST00000549743.1	TSS1500	MLL2	ENST00000549743.1	TSS1500		-0.123648	-2.04271	0.0490354	0.31988	4.17265
cg26915972	chr2		OpenSea								chr2:227268100-227268575	0.181166	2.04272	0.0490337	0.319871	4.17271
cg09364205	chr5		OpenSea	TSS1500	NMUR2;NMUR2	ENST00000255262.3;ENST00000518933.1	TSS1500;3'UTR	NMUR2;NMUR2	ENST00000255262.3;ENST00000518933.1	TSS1500;3'UTR		0.222479	2.04273	0.0490331	0.31987	4.17274
cg06278549	chr1		OpenSea	5'UTR;5'UTR	CASZ1;CASZ1	ENST00000377022.3;ENST00000344008.5	5'UTR;5'UTR	CASZ1;CASZ1	ENST00000377022.3;ENST00000344008.5	5'UTR;5'UTR		0.186035	2.04274	0.0490324	0.319868	4.17277
cg15748667	chr3		OpenSea									0.329508	2.04274	0.0490319	0.319866	4.17279
cg00578917	chr21	chr21:27945010-27945646	Island	1stExon;5'UTR	CYYR1;CYYR1;CYYR1	ENST00000299340.4;ENST00000299340.4;ENST00000400043.3	1stExon;5'UTR;TSS200	CYYR1;CYYR1;CYYR1	ENST00000299340.4;ENST00000299340.4;ENST00000400043.3	1stExon;5'UTR;TSS200	chr21:27944940-27945830	-0.428401	-2.04275	0.0490311	0.319864	4.17282
cg08252499	chr10	chr10:5930914-5932389	S_Shore	TSS1500;TSS1500;TSS1500;Body	ANKRD16;ANKRD16;ANKRD16;FBXO18;FBXO18;FBXO18	ENST00000380092.4;ENST00000380094.4;ENST00000191063.8;ENST00000397269.3;ENST00000544954.1;ENST00000470089.1	TSS1500;TSS1500;TSS1500;5'UTR;5'UTR;5'UTR	ANKRD16;ANKRD16;ANKRD16;ANKRD16;FBXO18;FBXO18;FBXO18;FBXO18	ENST00000463862.1;ENST00000380092.4;ENST00000380094.4;ENST00000191063.8;ENST00000397269.3;ENST00000544954.1;ENST00000470089.1;ENST00000462507.1	TSS1500;TSS1500;TSS1500;TSS1500;5'UTR;5'UTR;5'UTR;5'UTR	chr10:5932445-5933435	-0.134547	-2.04275	0.0490305	0.319863	4.17284
cg21581168	chr3		OpenSea								chr3:180126520-180126735	0.282855	2.04276	0.0490301	0.319862	4.17286
cg05715003	chr7	chr7:10979991-10980279	N_Shore	TSS200	NDUFA4;NDUFA4	ENST00000492822.1;ENST00000339600.5	TSS200;TSS200	NDUFA4;NDUFA4;NDUFA4;NDUFA4;NDUFA4	ENST00000463308.1;ENST00000470761.1;ENST00000492822.1;ENST00000339600.5;ENST00000486007.1	TSS1500;TSS1500;TSS200;TSS200;TSS1500	chr7:10979425-10980635	0.203047	2.04276	0.0490298	0.319862	4.17287
cg05936932	chr8		OpenSea		CTC-756D1.3	ENST00000518590.1	TSS1500	CTC-756D1.3	ENST00000518590.1	TSS1500		0.271357	2.04276	0.0490296	0.319862	4.17288
[truncated: 63,860 more rows]

## Sheet: Hallmark
GeneSet	-log10(pValue) Group.A_over_Group.B.ALL_genes	-log10(pValue) Group.A_over_Group.B.UP_genes (hyper in placebo) (hypo in BCG)	-log10(pValue) Group.A_over_Group.B.DOWN_genes (hypo in Placebo) Hyper in BCG)	Overlapping genes Group.A_over_Group.B.ALL_genes	Overlapping genes Group.A_over_Group.B.UP_genes	Overlapping genes Group.A_over_Group.B.DOWN_genes	Overlapping gene count Group.A_over_Group.B.ALL_genes	Overlapping gene count Group.A_over_Group.B.UP_genes	Overlapping gene count Group.A_over_Group.B.DOWN_genes
[truncated: 50 more rows]

[truncated: 2 more sheets: Reactome, KEGG]
